# Supplementary material for: Chronic exposure to polycyclic aromatic hydrocarbons alters skin virome composition and virus–host interactions
Source: ISME J. 2024 Oct 25;18(1):wrae218. doi: 10.1093/ismejo/wrae218 (PMC11549919; doi:10.1093/ismejo/wrae218)
Supplement: TableS1_wrae218 [file tables1_wrae218.xlsx]

## Sheet: Putative viral bins
Table S1. Information on the putative and high-quality viral bins.
Viral bin	Length (bp)	Genes	Viral genes	Host genes	CheckV quality	MIUViG quality	Completeness (%)	Completeness method	Contamination (%)	Kmer frequency
S28C3653	5000	7	0	4	Not-determined	Genome-fragment	NA	NA	0	1.01
S3C9152	5000	5	0	4	Not-determined	Genome-fragment	NA	NA	0	1
S4C10484	5001	7	0	3	Not-determined	Genome-fragment	NA	NA	0	1
S12C10829	5001	5	0	5	Not-determined	Genome-fragment	NA	NA	0	1
S28C1041	5001	7	0	6	Not-determined	Genome-fragment	NA	NA	0	1
S4C12861	5002	9	3	0	Low-quality	Genome-fragment	8.18	HMM-based (lower-bound)	0	1
S23C8041	5003	5	0	4	Not-determined	Genome-fragment	NA	NA	0	1
S25C976	5003	5	0	3	Not-determined	Genome-fragment	NA	NA	0	1
S8C7601	5003	3	0	0	Not-determined	Genome-fragment	NA	NA	0	1
S19C10918	5003	7	0	4	Not-determined	Genome-fragment	NA	NA	0	1.01
S23C9718	5004	4	0	3	Low-quality	Genome-fragment	10.84	AAI-based (medium-confidence)	0	1
S18C3325	5004	6	0	4	Not-determined	Genome-fragment	NA	NA	0	1.01
S15C8500	5004	6	0	3	Not-determined	Genome-fragment	NA	NA	0	1
S4C3745	5004	5	0	4	Not-determined	Genome-fragment	NA	NA	0	1
S5C2976	5004	4	0	2	Not-determined	Genome-fragment	NA	NA	0	1
S28C9068	5004	6	0	5	Not-determined	Genome-fragment	NA	NA	0	1
S21C4714	5004	6	0	4	Not-determined	Genome-fragment	NA	NA	0	1
S18C8248	5005	6	0	3	Not-determined	Genome-fragment	NA	NA	0	1
S19C10580	5005	6	0	6	Not-determined	Genome-fragment	NA	NA	0	1
S30C10874	5005	5	0	5	Not-determined	Genome-fragment	NA	NA	0	1
S30C875	5005	6	0	3	Not-determined	Genome-fragment	NA	NA	0	1
S25C12478	5005	3	0	1	Not-determined	Genome-fragment	NA	NA	0	1
S23C4093	5006	5	0	5	Not-determined	Genome-fragment	NA	NA	0	1
S5C7851	5006	6	0	3	Not-determined	Genome-fragment	NA	NA	0	1
S4C1652	5006	8	0	3	Not-determined	Genome-fragment	NA	NA	0	1
S4C5948	5006	6	0	1	Not-determined	Genome-fragment	NA	NA	0	1
S20C6954	5006	5	0	3	Not-determined	Genome-fragment	NA	NA	0	1
S12C9252	5006	8	0	4	Not-determined	Genome-fragment	NA	NA	0	1
S23C11354	5007	6	0	4	Not-determined	Genome-fragment	NA	NA	0	1
S31C292	5007	7	0	5	Not-determined	Genome-fragment	NA	NA	0	1
S23C5096	5007	9	0	1	Not-determined	Genome-fragment	NA	NA	0	1
S29C6848	5008	5	0	2	Not-determined	Genome-fragment	NA	NA	0	1
S21C8935	5008	7	0	5	Not-determined	Genome-fragment	NA	NA	0	1
S22C10641	5008	4	0	0	Not-determined	Genome-fragment	NA	NA	0	1
S28C3241	5008	7	0	5	Not-determined	Genome-fragment	NA	NA	0	1
S19C11416	5009	5	3	0	Low-quality	Genome-fragment	5.73	AAI-based (high-confidence)	0	1
S4C7638	5009	4	0	2	Low-quality	Genome-fragment	5.43	AAI-based (medium-confidence)	0	1
S4C13163	5009	6	0	3	Low-quality	Genome-fragment	4.88	AAI-based (medium-confidence)	0	1
S18C12662	5009	8	0	6	Not-determined	Genome-fragment	NA	NA	0	1
S21C1646	5009	5	0	1	Not-determined	Genome-fragment	NA	NA	0	1
S8C7228	5010	6	0	4	Not-determined	Genome-fragment	NA	NA	0	1
S8C10001	5010	6	0	4	Not-determined	Genome-fragment	NA	NA	0	1
S18C7649	5010	7	0	2	Not-determined	Genome-fragment	NA	NA	0	1
S7C5687	5011	5	0	3	Not-determined	Genome-fragment	NA	NA	0	1
S5C10136	5011	7	0	5	Not-determined	Genome-fragment	NA	NA	0	1
S27C3278	5011	3	0	1	Not-determined	Genome-fragment	NA	NA	0	1
S4C13157	5011	5	0	3	Not-determined	Genome-fragment	NA	NA	0	1
S20C1252	5011	5	0	4	Not-determined	Genome-fragment	NA	NA	0	1
S21C13526	5011	5	0	3	Not-determined	Genome-fragment	NA	NA	0	1
S21C5943	5011	6	0	0	Low-quality	Genome-fragment	10.1	AAI-based (medium-confidence)	0	1
S28C3034	5011	4	0	3	Not-determined	Genome-fragment	NA	NA	0	1
S28C6810	5011	3	0	2	Not-determined	Genome-fragment	NA	NA	0	1
S30C2894	5012	4	0	4	Not-determined	Genome-fragment	NA	NA	0	1
S4C4139	5012	5	0	4	Not-determined	Genome-fragment	NA	NA	0	1
S23C4377	5012	7	0	4	Not-determined	Genome-fragment	NA	NA	0	1
S3C10572	5012	6	0	4	Not-determined	Genome-fragment	NA	NA	0	1
S4C704	5013	8	0	3	Not-determined	Genome-fragment	NA	NA	0	1
S29C2947	5013	5	0	3	Not-determined	Genome-fragment	NA	NA	0	1
S25C4999	5014	6	0	4	Not-determined	Genome-fragment	NA	NA	0	1
S18C4460	5014	5	0	3	Not-determined	Genome-fragment	NA	NA	0	1
S20C8280	5014	5	0	4	Not-determined	Genome-fragment	NA	NA	0	1
S28C1019	5014	7	0	2	Not-determined	Genome-fragment	NA	NA	0	1
S12C13285	5014	3	0	3	Not-determined	Genome-fragment	NA	NA	0	1.01
S13C65	5015	5	0	4	Not-determined	Genome-fragment	NA	NA	0	1
S29C6475	5015	4	0	2	Not-determined	Genome-fragment	NA	NA	0	1
S18C326	5015	5	0	4	Not-determined	Genome-fragment	NA	NA	0	1
S12C12633	5015	5	0	4	Not-determined	Genome-fragment	NA	NA	0	1
S28C8179	5015	9	0	8	Not-determined	Genome-fragment	NA	NA	0	1
S3C5664	5015	4	0	3	Low-quality	Genome-fragment	3.04	AAI-based (medium-confidence)	0	1
S15C5250	5016	5	0	5	Not-determined	Genome-fragment	NA	NA	0	1
S17C3387	5016	7	0	7	Not-determined	Genome-fragment	NA	NA	0	1
S4C12660	5016	4	0	4	Not-determined	Genome-fragment	NA	NA	0	1
S23C2103	5016	6	0	6	Not-determined	Genome-fragment	NA	NA	0	1
S18C5922	5016	7	0	7	Not-determined	Genome-fragment	NA	NA	0	1
S28C12741	5016	6	0	2	Not-determined	Genome-fragment	NA	NA	0	1
S28C7958	5016	1	1	0	Low-quality	Genome-fragment	3.47	HMM-based (lower-bound)	0	1
S30C2606	5017	6	0	5	Not-determined	Genome-fragment	NA	NA	0	1
S27C5686	5017	7	0	4	Not-determined	Genome-fragment	NA	NA	0	1
S5C2772	5017	9	0	4	Not-determined	Genome-fragment	NA	NA	0	1
S5C12853	5017	4	0	0	Not-determined	Genome-fragment	NA	NA	0	1
S31C2772	5017	9	0	4	Not-determined	Genome-fragment	NA	NA	0	1
S8C2504	5018	6	0	5	Not-determined	Genome-fragment	NA	NA	0	1
S28C1720	5018	6	0	6	Not-determined	Genome-fragment	NA	NA	0	1
S18C8635	5018	4	0	2	Not-determined	Genome-fragment	NA	NA	0	1
S3C1119	5019	6	0	0	Not-determined	Genome-fragment	NA	NA	0	1
S28C7084	5019	5	0	5	Not-determined	Genome-fragment	NA	NA	0	1
S15C6248	5020	3	1	0	Low-quality	Genome-fragment	1.46	HMM-based (lower-bound)	0	1
S27C2051	5020	4	0	3	Not-determined	Genome-fragment	NA	NA	0	1
S25C9472	5020	5	0	3	Not-determined	Genome-fragment	NA	NA	0	1
S28C11412	5020	4	0	1	Not-determined	Genome-fragment	NA	NA	0	1
S5C8651	5020	3	0	2	Not-determined	Genome-fragment	NA	NA	0	1
S10C1982	5020	5	0	4	Not-determined	Genome-fragment	NA	NA	0	1
S28C12005	5020	11	1	0	Low-quality	Genome-fragment	3.25	HMM-based (lower-bound)	0	1
S28C9527	5020	5	0	5	Not-determined	Genome-fragment	NA	NA	0	1
S3C7707	5020	6	0	1	Not-determined	Genome-fragment	NA	NA	0	1
S15C7900	5021	7	0	1	Not-determined	Genome-fragment	NA	NA	0	1
S6C1602	5021	9	0	7	Low-quality	Genome-fragment	3.49	AAI-based (high-confidence)	0	1
S8C9825	5021	9	0	4	Not-determined	Genome-fragment	NA	NA	0	1
S4C4548	5022	4	0	3	Low-quality	Genome-fragment	5.09	AAI-based (medium-confidence)	0	1
S10C2193	5022	5	0	2	Not-determined	Genome-fragment	NA	NA	0	1
S21C5603	5022	5	0	4	Not-determined	Genome-fragment	NA	NA	0	1
S5C7280	5023	3	1	1	Low-quality	Genome-fragment	0.56	HMM-based (lower-bound)	82.84	1
S28C6733	5023	4	0	4	Low-quality	Genome-fragment	3.71	AAI-based (medium-confidence)	0	1
S28C8310	5023	7	0	7	Not-determined	Genome-fragment	NA	NA	0	1
S21C12660	5023	5	0	5	Not-determined	Genome-fragment	NA	NA	0	1
S4C11890	5024	5	0	4	Not-determined	Genome-fragment	NA	NA	0	1
S27C5353	5024	5	0	4	Not-determined	Genome-fragment	NA	NA	0	1
S28C3315	5024	8	0	5	Not-determined	Genome-fragment	NA	NA	0	1
S21C13330	5024	4	0	4	Not-determined	Genome-fragment	NA	NA	0	1
S8C4806	5025	6	0	4	Not-determined	Genome-fragment	NA	NA	0	1
S19C10650	5025	4	0	3	Not-determined	Genome-fragment	NA	NA	0	1
S29C5806	5025	5	0	3	Not-determined	Genome-fragment	NA	NA	0	1
S5C10966	5025	5	0	3	Not-determined	Genome-fragment	NA	NA	0	1
S27C2772	5025	10	0	3	Not-determined	Genome-fragment	NA	NA	0	1
S21C14630	5025	7	0	5	Not-determined	Genome-fragment	NA	NA	0	1
S30C11543	5026	5	0	2	Low-quality	Genome-fragment	2.89	AAI-based (medium-confidence)	0	1
S13C1184	5026	4	0	4	Low-quality	Genome-fragment	2.88	AAI-based (medium-confidence)	0	1
S16C6452	5026	4	0	3	Not-determined	Genome-fragment	NA	NA	0	1
S13C11844	5026	8	0	1	Not-determined	Genome-fragment	NA	NA	0	1
S4C7711	5027	6	0	0	Not-determined	Genome-fragment	NA	NA	0	1
S5C3701	5027	7	0	5	Not-determined	Genome-fragment	NA	NA	0	1
S3C4527	5027	5	0	2	Not-determined	Genome-fragment	NA	NA	0	1
S7C6761	5028	2	0	0	Not-determined	Genome-fragment	NA	NA	0	1
S30C11234	5028	7	0	5	Not-determined	Genome-fragment	NA	NA	0	1
S4C3934	5028	6	0	4	Not-determined	Genome-fragment	NA	NA	0	1
S4C6214	5028	4	0	4	Not-determined	Genome-fragment	NA	NA	0	1
S28C6198	5028	5	0	4	Not-determined	Genome-fragment	NA	NA	0	1
S28C10046	5028	8	0	0	Low-quality	Genome-fragment	3.54	AAI-based (medium-confidence)	0	1
S4C5575	5029	6	0	4	Not-determined	Genome-fragment	NA	NA	0	1
S5C2806	5029	7	0	5	Not-determined	Genome-fragment	NA	NA	0	1
S25C13631	5029	8	0	2	Not-determined	Genome-fragment	NA	NA	0	1
S29C5688	5030	7	0	5	Low-quality	Genome-fragment	3.8	AAI-based (high-confidence)	0	1
S23C5389	5030	8	0	1	Not-determined	Genome-fragment	NA	NA	0	1.03
S28C9673	5030	7	0	5	Not-determined	Genome-fragment	NA	NA	0	1
S3C3742	5030	5	0	2	Not-determined	Genome-fragment	NA	NA	0	1
S19C4701	5031	7	0	6	Not-determined	Genome-fragment	NA	NA	0	1
S4C422	5031	9	0	0	Not-determined	Genome-fragment	NA	NA	0	1
S4C13019	5031	4	0	2	Not-determined	Genome-fragment	NA	NA	0	1
S19C5350	5031	4	0	4	Not-determined	Genome-fragment	NA	NA	0	1
S25C4229	5032	4	0	3	Not-determined	Genome-fragment	NA	NA	0	1
S7C1997	5032	4	0	0	Not-determined	Genome-fragment	NA	NA	0	1.01
S5C351	5032	6	0	4	Not-determined	Genome-fragment	NA	NA	0	1
S28C4263	5032	6	5	0	Low-quality	Genome-fragment	10.13	AAI-based (medium-confidence)	0	1
S9C11198	5032	5	0	2	Low-quality	Genome-fragment	5.95	AAI-based (medium-confidence)	0	1
S19C10352	5033	5	0	2	Not-determined	Genome-fragment	NA	NA	0	1
S13C9955	5033	3	0	2	Not-determined	Genome-fragment	NA	NA	0	1
S8C4600	5033	5	0	4	Not-determined	Genome-fragment	NA	NA	0	1
S3C919	5033	6	0	5	Not-determined	Genome-fragment	NA	NA	0	1
S28C8555	5033	6	0	5	Not-determined	Genome-fragment	NA	NA	0	1
S9C4594	5033	6	0	4	Low-quality	Genome-fragment	8.87	AAI-based (medium-confidence)	0	1
S11C6902	5033	5	0	5	Not-determined	Genome-fragment	NA	NA	0	1
S4C6008	5034	9	0	0	Not-determined	Genome-fragment	NA	NA	0	1
S30C548	5035	8	1	1	Low-quality	Genome-fragment	3.39	HMM-based (lower-bound)	41.81	1
S17C7244	5035	5	0	5	Low-quality	Genome-fragment	10.86	AAI-based (high-confidence)	0	1
S4C2481	5036	7	0	4	Not-determined	Genome-fragment	NA	NA	0	1
S10C8550	5036	6	0	5	Not-determined	Genome-fragment	NA	NA	0	1
S4C5136	5037	4	0	0	Not-determined	Genome-fragment	NA	NA	0	1
S17C8668	5037	4	0	4	Not-determined	Genome-fragment	NA	NA	0	1
S21C9498	5037	4	0	4	Not-determined	Genome-fragment	NA	NA	0	1
S4C9783	5037	5	0	4	Not-determined	Genome-fragment	NA	NA	0	1
S4C12390	5038	5	0	1	Low-quality	Genome-fragment	4.66	AAI-based (medium-confidence)	0	1.01
S19C4878	5038	5	0	4	Not-determined	Genome-fragment	NA	NA	0	1
S8C9679	5039	6	0	5	Not-determined	Genome-fragment	NA	NA	0	1
S27C3049	5039	7	0	5	Not-determined	Genome-fragment	NA	NA	0	1
S19C1413	5039	6	5	0	Medium-quality	Genome-fragment	67.49	AAI-based (high-confidence)	0	1
S14C9406	5039	4	0	3	Not-determined	Genome-fragment	NA	NA	0	1
S28C1905	5039	7	0	5	Not-determined	Genome-fragment	NA	NA	0	1
S6C220	5040	5	0	5	Not-determined	Genome-fragment	NA	NA	0	1
S28C11960	5040	6	0	3	Not-determined	Genome-fragment	NA	NA	0	1
S7C6934	5041	5	0	2	Not-determined	Genome-fragment	NA	NA	0	1
S5C3904	5041	6	0	3	Not-determined	Genome-fragment	NA	NA	0	1
S21C5454	5041	5	0	5	Not-determined	Genome-fragment	NA	NA	0	1
S28C9738	5042	8	0	8	Not-determined	Genome-fragment	NA	NA	0	1
S9C14400	5042	4	0	3	Not-determined	Genome-fragment	NA	NA	0	1
S3C12276	5042	7	0	4	Not-determined	Genome-fragment	NA	NA	0	1
S29C3427	5043	5	0	2	Not-determined	Genome-fragment	NA	NA	0	1
S3C12168	5043	2	0	2	Not-determined	Genome-fragment	NA	NA	0	1
S28C4857	5043	7	0	5	Not-determined	Genome-fragment	NA	NA	0	1
S27C10274	5044	6	0	4	Not-determined	Genome-fragment	NA	NA	0	1
S18C6769	5044	3	0	3	Not-determined	Genome-fragment	NA	NA	0	1
S13C2043	5044	4	0	4	Not-determined	Genome-fragment	NA	NA	0	1
S22C8503	5044	6	0	4	Not-determined	Genome-fragment	NA	NA	0	1
S10C1458	5044	6	0	6	Not-determined	Genome-fragment	NA	NA	0	1
S18C8174	5044	6	0	3	Not-determined	Genome-fragment	NA	NA	0	1
S3C238	5044	4	0	2	Not-determined	Genome-fragment	NA	NA	0	1
S21C6713	5044	4	0	3	Not-determined	Genome-fragment	NA	NA	0	1
S18C8870	5044	5	0	4	Not-determined	Genome-fragment	NA	NA	0	1
S18C10648	5045	7	0	4	Low-quality	Genome-fragment	13.26	AAI-based (medium-confidence)	0	1
S18C7626	5045	5	0	5	Not-determined	Genome-fragment	NA	NA	0	1
S4C2255	5047	8	0	0	Not-determined	Genome-fragment	NA	NA	0	1
S29C6355	5048	6	0	2	Not-determined	Genome-fragment	NA	NA	0	1
S28C6029	5048	6	0	3	Not-determined	Genome-fragment	NA	NA	0	1
S5C6800	5049	5	0	3	Not-determined	Genome-fragment	NA	NA	0	1
S19C2395	5049	3	0	2	Not-determined	Genome-fragment	NA	NA	0	1
S28C14011	5049	5	0	5	Not-determined	Genome-fragment	NA	NA	0	1
S29C10160	5050	16	1	1	Low-quality	Genome-fragment	6.68	HMM-based (lower-bound)	0	1
S29C7084	5050	5	0	4	Not-determined	Genome-fragment	NA	NA	0	1
S4C11661	5050	5	0	3	Not-determined	Genome-fragment	NA	NA	0	1
S21C5556	5050	5	0	5	Not-determined	Genome-fragment	NA	NA	0	1
S21C564	5050	8	0	6	Not-determined	Genome-fragment	NA	NA	0	1
S4C4741	5051	5	0	1	Not-determined	Genome-fragment	NA	NA	0	1
S28C8959	5051	5	0	3	Not-determined	Genome-fragment	NA	NA	0	1
S25C5074	5051	5	0	2	Not-determined	Genome-fragment	NA	NA	0	1
S4C13134	5052	7	0	6	Not-determined	Genome-fragment	NA	NA	0	1
S27C2075	5052	7	0	4	Not-determined	Genome-fragment	NA	NA	0	1
S7C8579	5052	5	0	3	Not-determined	Genome-fragment	NA	NA	0	1
S11C6013	5052	7	0	5	Low-quality	Genome-fragment	2.01	AAI-based (medium-confidence)	0	1
S3C13430	5052	5	0	2	Not-determined	Genome-fragment	NA	NA	0	1
S24C4066	5053	5	0	2	Not-determined	Genome-fragment	NA	NA	0	1
S4C7792	5054	6	0	0	Not-determined	Genome-fragment	NA	NA	0	1
S4C12529	5054	6	0	4	Not-determined	Genome-fragment	NA	NA	0	1
S19C6727	5054	4	0	1	Not-determined	Genome-fragment	NA	NA	0	1
S29C9597	5055	3	0	2	Not-determined	Genome-fragment	NA	NA	0	1
S5C11019	5055	3	0	3	Low-quality	Genome-fragment	2.52	AAI-based (medium-confidence)	0	1
S30C1040	5056	7	0	4	Low-quality	Genome-fragment	1.59	AAI-based (medium-confidence)	0	1
S20C1609	5056	8	0	6	Not-determined	Genome-fragment	NA	NA	0	1
S21C8389	5056	7	0	7	Not-determined	Genome-fragment	NA	NA	0	1
S30C2401	5057	10	0	1	Not-determined	Genome-fragment	NA	NA	0	1
S23C11151	5057	5	0	4	Not-determined	Genome-fragment	NA	NA	0	1
S3C4126	5057	5	0	5	Not-determined	Genome-fragment	NA	NA	0	1
S28C3748	5057	2	0	2	Not-determined	Genome-fragment	NA	NA	0	1
S14C459	5058	6	0	5	Not-determined	Genome-fragment	NA	NA	0	1
S23C5792	5058	5	0	4	Not-determined	Genome-fragment	NA	NA	0	1
S19C7068	5058	5	0	2	Low-quality	Genome-fragment	4.06	AAI-based (medium-confidence)	0	1
S21C9127	5058	5	0	4	Not-determined	Genome-fragment	NA	NA	0	1
S7C6367	5059	4	1	1	Low-quality	Genome-fragment	0.1	HMM-based (lower-bound)	73.61	1
S28C2640	5059	5	0	1	Not-determined	Genome-fragment	NA	NA	0	1
S4C1069	5060	8	0	5	Not-determined	Genome-fragment	NA	NA	0	1
S30C5690	5061	4	0	3	Not-determined	Genome-fragment	NA	NA	0	1
S14C4953	5061	5	0	4	Not-determined	Genome-fragment	NA	NA	0	1
S29C7057	5061	4	0	3	Not-determined	Genome-fragment	NA	NA	0	1
S3C14772	5061	11	6	0	Low-quality	Genome-fragment	10.72	AAI-based (medium-confidence)	0	1
S4C8876	5062	7	0	5	Not-determined	Genome-fragment	NA	NA	0	1
S21C7916	5062	4	0	2	Not-determined	Genome-fragment	NA	NA	0	1.01
S3C5753	5062	2	0	2	Not-determined	Genome-fragment	NA	NA	0	1
S14C10170	5063	3	0	3	Not-determined	Genome-fragment	NA	NA	0	1
S20C4065	5063	4	0	4	Not-determined	Genome-fragment	NA	NA	0	1
S27C6436	5063	7	0	4	Low-quality	Genome-fragment	2.9	AAI-based (medium-confidence)	0	1
S8C8713	5063	6	0	5	Not-determined	Genome-fragment	NA	NA	0	1
S28C9772	5063	12	6	0	Low-quality	Genome-fragment	8.63	HMM-based (lower-bound)	0	1
S25C11555	5063	5	0	1	Not-determined	Genome-fragment	NA	NA	0	1
S20C5932	5064	5	0	5	Low-quality	Genome-fragment	5.62	AAI-based (medium-confidence)	0	1
S3C9048	5064	4	0	4	Not-determined	Genome-fragment	NA	NA	0	1
S26C4077	5064	6	0	5	Not-determined	Genome-fragment	NA	NA	0	1
S4C1761	5065	5	0	3	Not-determined	Genome-fragment	NA	NA	0	1
S28C3622	5065	5	0	3	Not-determined	Genome-fragment	NA	NA	0	1
S7C264	5065	5	0	2	Not-determined	Genome-fragment	NA	NA	0	1
S15C7716	5065	4	0	2	Not-determined	Genome-fragment	NA	NA	0	1
S9C2577	5065	8	0	6	Not-determined	Genome-fragment	NA	NA	0	1
S25C2006	5065	6	0	0	Not-determined	Genome-fragment	NA	NA	0	1
S31C8317	5065	5	0	4	Not-determined	Genome-fragment	NA	NA	0	1
S20C5859	5065	6	0	2	Not-determined	Genome-fragment	NA	NA	0	1
S7C2966	5066	7	0	1	Not-determined	Genome-fragment	NA	NA	0	1
S25C9491	5066	8	0	6	Not-determined	Genome-fragment	NA	NA	0	1
S29C942	5066	8	0	4	Not-determined	Genome-fragment	NA	NA	0	1
S7C9335	5066	4	0	2	Not-determined	Genome-fragment	NA	NA	0	1
S4C6888	5066	6	0	6	Not-determined	Genome-fragment	NA	NA	0	1
S9C9113	5066	3	0	3	Not-determined	Genome-fragment	NA	NA	0	1
S31C11692	5067	4	0	1	Not-determined	Genome-fragment	NA	NA	0	1
S12C6909	5067	7	0	4	Not-determined	Genome-fragment	NA	NA	0	1
S31C10603	5067	4	0	2	Not-determined	Genome-fragment	NA	NA	0	1
S25C1047	5067	6	0	0	Not-determined	Genome-fragment	NA	NA	0	1
S9C4230	5067	5	0	1	Not-determined	Genome-fragment	NA	NA	0	1
S23C6620	5068	4	0	4	Not-determined	Genome-fragment	NA	NA	0	1
S5C5335	5068	9	0	4	Not-determined	Genome-fragment	NA	NA	0	1
S7C11683	5069	4	0	1	Not-determined	Genome-fragment	NA	NA	0	1
S24C7004	5069	5	0	3	Not-determined	Genome-fragment	NA	NA	0	1
S4C5347	5069	8	0	6	Not-determined	Genome-fragment	NA	NA	0	1
S27C5537	5069	3	0	2	Not-determined	Genome-fragment	NA	NA	0	1
S18C13976	5069	5	1	0	Low-quality	Genome-fragment	3.17	HMM-based (lower-bound)	0	1
S3C6698	5069	6	0	4	Not-determined	Genome-fragment	NA	NA	0	1
S15C2188	5070	8	0	5	Not-determined	Genome-fragment	NA	NA	0	1
S3C5842	5070	5	0	4	Low-quality	Genome-fragment	2.9	AAI-based (medium-confidence)	0	1
S29C10556	5071	5	0	3	Low-quality	Genome-fragment	10.57	AAI-based (medium-confidence)	0	1
S4C3046	5072	5	0	5	Not-determined	Genome-fragment	NA	NA	0	1
S19C11083	5073	5	0	4	Not-determined	Genome-fragment	NA	NA	0	1
S4C10344	5073	4	0	4	Not-determined	Genome-fragment	NA	NA	0	1
S15C2955	5075	6	0	1	Not-determined	Genome-fragment	NA	NA	0	1
S23C3912	5075	4	0	4	Not-determined	Genome-fragment	NA	NA	0	1
S9C13564	5075	5	0	5	Not-determined	Genome-fragment	NA	NA	0	1
S21C685	5075	3	0	1	Low-quality	Genome-fragment	11.85	AAI-based (medium-confidence)	0	1
S20C3577	5076	2	0	2	Not-determined	Genome-fragment	NA	NA	0	1
S7C1074	5076	4	0	2	Not-determined	Genome-fragment	NA	NA	0	1
S27C5768	5076	6	0	2	Not-determined	Genome-fragment	NA	NA	0	1
S5C10434	5076	6	0	1	Low-quality	Genome-fragment	12.13	AAI-based (high-confidence)	0	1
S20C1420	5076	8	0	2	Not-determined	Genome-fragment	NA	NA	0	1
S3C5656	5076	4	0	2	Low-quality	Genome-fragment	5.02	AAI-based (medium-confidence)	0	1
S7C9304	5077	4	1	1	Low-quality	Genome-fragment	0.13	HMM-based (lower-bound)	50.21	1
S29C3043	5077	5	0	5	Not-determined	Genome-fragment	NA	NA	0	1
S5C2980	5077	6	0	5	Not-determined	Genome-fragment	NA	NA	0	1
S19C2007	5077	4	0	4	Not-determined	Genome-fragment	NA	NA	0	1
S12C11189	5077	7	0	7	Not-determined	Genome-fragment	NA	NA	0	1
S28C13318	5077	7	0	6	Not-determined	Genome-fragment	NA	NA	0	1
S27C2862	5078	7	0	4	Not-determined	Genome-fragment	NA	NA	0	1
S31C5314	5078	4	0	0	Not-determined	Genome-fragment	NA	NA	0	1
S11C9551	5078	7	0	5	Not-determined	Genome-fragment	NA	NA	0	1
S29C5388	5079	7	0	6	Not-determined	Genome-fragment	NA	NA	0	1
S13C4493	5079	3	0	1	Not-determined	Genome-fragment	NA	NA	0	1
S28C6277	5079	3	0	1	Low-quality	Genome-fragment	11.88	AAI-based (medium-confidence)	0	1
S29C10498	5080	6	0	5	Not-determined	Genome-fragment	NA	NA	0	1
S12C6595	5080	4	0	4	Low-quality	Genome-fragment	5.59	AAI-based (high-confidence)	0	1
S30C8375	5080	4	0	2	Not-determined	Genome-fragment	NA	NA	0	1
S28C12683	5080	6	0	4	Not-determined	Genome-fragment	NA	NA	0	1
S31C7302	5081	5	0	4	Not-determined	Genome-fragment	NA	NA	0	1
S4C12036	5081	6	0	4	Not-determined	Genome-fragment	NA	NA	0	1
S4C3802	5082	7	0	3	Not-determined	Genome-fragment	NA	NA	0	1
S4C12840	5082	6	0	3	Not-determined	Genome-fragment	NA	NA	0	1
S27C21	5082	5	0	0	Not-determined	Genome-fragment	NA	NA	0	1
S23C9333	5082	8	0	4	Not-determined	Genome-fragment	NA	NA	0	1
S3C4845	5082	5	0	4	Not-determined	Genome-fragment	NA	NA	0	1
S15C6599	5084	6	0	1	Not-determined	Genome-fragment	NA	NA	0	1.02
S4C2980	5084	5	0	4	Not-determined	Genome-fragment	NA	NA	0	1
S20C4147	5084	6	0	0	Not-determined	Genome-fragment	NA	NA	0	1
S30C10539	5084	6	0	3	Low-quality	Genome-fragment	2.91	AAI-based (medium-confidence)	0	1
S18C302	5084	5	0	4	Not-determined	Genome-fragment	NA	NA	0	1
S7C7671	5084	6	0	4	Low-quality	Genome-fragment	11.75	AAI-based (medium-confidence)	0	1.94
S20C4956	5084	9	0	7	Not-determined	Genome-fragment	NA	NA	0	1
S15C6608	5085	4	0	0	Not-determined	Genome-fragment	NA	NA	0	1
S9C6836	5085	10	0	1	Not-determined	Genome-fragment	NA	NA	0	1
S28C8141	5085	6	0	4	Not-determined	Genome-fragment	NA	NA	0	1
S9C13321	5085	3	0	3	Not-determined	Genome-fragment	NA	NA	0	1
S25C7071	5086	6	0	3	Not-determined	Genome-fragment	NA	NA	0	1
S23C11763	5086	6	0	6	Not-determined	Genome-fragment	NA	NA	0	1
S28C11390	5086	6	0	5	Not-determined	Genome-fragment	NA	NA	0	1
S25C5505	5087	6	0	5	Low-quality	Genome-fragment	2.02	AAI-based (medium-confidence)	0	1
S19C3959	5087	5	0	2	Not-determined	Genome-fragment	NA	NA	0	1
S5C11091	5087	4	0	4	Not-determined	Genome-fragment	NA	NA	0	1
S23C5657	5087	5	0	4	Not-determined	Genome-fragment	NA	NA	0	1
S15C5547	5087	7	0	6	Not-determined	Genome-fragment	NA	NA	0	1
S28C4215	5087	3	0	0	Not-determined	Genome-fragment	NA	NA	0	1
S23C10778	5088	3	0	1	Not-determined	Genome-fragment	NA	NA	0	1
S18C464	5088	3	0	3	Not-determined	Genome-fragment	NA	NA	0	1
S28C10309	5088	11	0	10	Not-determined	Genome-fragment	NA	NA	0	1
S4C7308	5088	7	0	3	Not-determined	Genome-fragment	NA	NA	0	1
S27C4695	5088	5	0	3	Low-quality	Genome-fragment	3.73	AAI-based (high-confidence)	0	1
S11C12957	5088	7	0	6	Not-determined	Genome-fragment	NA	NA	0	1
S28C3984	5088	6	0	2	Low-quality	Genome-fragment	5.58	AAI-based (medium-confidence)	0	1
S15C1827	5089	8	0	6	Not-determined	Genome-fragment	NA	NA	0	1
S12C12730	5089	6	0	4	Not-determined	Genome-fragment	NA	NA	0	1
S9C12072	5089	6	0	5	Not-determined	Genome-fragment	NA	NA	0	1
S12C10141	5089	5	0	3	Not-determined	Genome-fragment	NA	NA	0	1
S3C11102	5090	4	0	4	Not-determined	Genome-fragment	NA	NA	0	1.01
S24C8669	5091	6	0	1	Not-determined	Genome-fragment	NA	NA	0	1
S24C6700	5091	5	0	5	Not-determined	Genome-fragment	NA	NA	0	1
S4C4140	5091	6	0	4	Not-determined	Genome-fragment	NA	NA	0	1
S8C7536	5091	4	0	3	Not-determined	Genome-fragment	NA	NA	0	1
S3C8381	5091	4	0	4	Not-determined	Genome-fragment	NA	NA	0	1
S28C11494	5091	6	0	5	Not-determined	Genome-fragment	NA	NA	0	1
S7C11760	5092	3	0	1	Not-determined	Genome-fragment	NA	NA	0	1
S23C1789	5092	6	0	3	Not-determined	Genome-fragment	NA	NA	0	1
S25C5082	5093	6	0	3	Not-determined	Genome-fragment	NA	NA	0	1
S19C11116	5093	6	0	3	Not-determined	Genome-fragment	NA	NA	0	1
S27C3756	5093	8	0	3	Not-determined	Genome-fragment	NA	NA	0	1.04
S5C4241	5093	5	0	5	Not-determined	Genome-fragment	NA	NA	0	1
S20C2977	5093	5	1	0	High-quality	High-quality	100	AAI-based (high-confidence)	0	1
S3C1534	5093	6	0	4	Not-determined	Genome-fragment	NA	NA	0	1
S9C6183	5093	6	0	6	Low-quality	Genome-fragment	3.23	AAI-based (medium-confidence)	0	1
S18C513	5094	5	0	4	Not-determined	Genome-fragment	NA	NA	0	1.01
S4C9914	5094	6	0	4	Not-determined	Genome-fragment	NA	NA	0	1
S29C1299	5094	5	1	1	Low-quality	Genome-fragment	1.99	HMM-based (lower-bound)	39.42	1
S22C9826	5094	6	0	4	Not-determined	Genome-fragment	NA	NA	0	1
S29C11550	5095	7	0	5	Not-determined	Genome-fragment	NA	NA	0	1
S19C3764	5095	5	0	4	Not-determined	Genome-fragment	NA	NA	0	1
S30C11244	5096	3	0	1	Not-determined	Genome-fragment	NA	NA	0	1
S27C9607	5096	7	0	2	Not-determined	Genome-fragment	NA	NA	0	1
S19C9183	5096	6	0	6	Not-determined	Genome-fragment	NA	NA	0	1
S28C14873	5096	6	0	5	Not-determined	Genome-fragment	NA	NA	0	1
S28C2266	5097	6	0	5	Not-determined	Genome-fragment	NA	NA	0	1
S28C4427	5097	3	0	1	Not-determined	Genome-fragment	NA	NA	0	1
S31C5700	5097	6	0	2	Not-determined	Genome-fragment	NA	NA	0	1
S4C7666	5098	4	1	0	Low-quality	Genome-fragment	0.93	HMM-based (lower-bound)	0	1
S3C9084	5098	5	0	5	Not-determined	Genome-fragment	NA	NA	0	1
S21C2997	5098	4	0	4	Low-quality	Genome-fragment	4.04	AAI-based (medium-confidence)	0	2
S17C11141	5099	5	0	1	Not-determined	Genome-fragment	NA	NA	0	1
S25C5001	5099	6	0	2	Low-quality	Genome-fragment	1.87	AAI-based (medium-confidence)	0	1
S5C8101	5099	4	0	0	Not-determined	Genome-fragment	NA	NA	0	1
S4C5585	5099	8	0	7	Not-determined	Genome-fragment	NA	NA	0	1
S4C9065	5099	9	0	5	Not-determined	Genome-fragment	NA	NA	0	1
S23C9407	5099	3	0	3	Low-quality	Genome-fragment	5.17	AAI-based (high-confidence)	0	1
S28C11708	5099	7	0	0	Not-determined	Genome-fragment	NA	NA	0	1
S20C2323	5099	5	0	3	Not-determined	Genome-fragment	NA	NA	0	1
S23C4766	5100	4	0	4	Not-determined	Genome-fragment	NA	NA	0	1.01
S28C5925	5100	7	0	6	Not-determined	Genome-fragment	NA	NA	0	1
S14C7500	5101	6	0	2	Not-determined	Genome-fragment	NA	NA	0	1
S4C3952	5101	3	0	3	Not-determined	Genome-fragment	NA	NA	0	1
S14C12955	5101	5	0	5	Not-determined	Genome-fragment	NA	NA	0	1
S8C607	5101	5	0	2	Not-determined	Genome-fragment	NA	NA	0	1
S20C2610	5101	8	0	3	Not-determined	Genome-fragment	NA	NA	0	1
S25C1737	5102	8	0	5	Not-determined	Genome-fragment	NA	NA	0	1.01
S23C1642	5102	5	0	4	Not-determined	Genome-fragment	NA	NA	0	1
S4C6174	5102	5	0	3	Not-determined	Genome-fragment	NA	NA	0	1
S25C5848	5103	6	0	4	Not-determined	Genome-fragment	NA	NA	0	1
S8C10370	5103	6	0	4	Low-quality	Genome-fragment	0.58	AAI-based (medium-confidence)	0	1
S14C12919	5103	6	0	5	Not-determined	Genome-fragment	NA	NA	0	1
S31C13537	5103	8	0	4	Not-determined	Genome-fragment	NA	NA	0	1
S3C4785	5103	7	0	1	Not-determined	Genome-fragment	NA	NA	0	1
S19C11706	5104	5	0	4	Not-determined	Genome-fragment	NA	NA	0	1
S18C2787	5104	5	0	4	Not-determined	Genome-fragment	NA	NA	0	1
S30C836	5104	5	0	1	Not-determined	Genome-fragment	NA	NA	0	1.09
S25C4205	5104	4	1	0	Low-quality	Genome-fragment	0.43	HMM-based (lower-bound)	0	1
S28C7577	5105	6	0	3	Not-determined	Genome-fragment	NA	NA	0	1
S19C1868	5106	5	0	5	Not-determined	Genome-fragment	NA	NA	0	1
S7C11783	5106	7	1	2	Low-quality	Genome-fragment	0.13	HMM-based (lower-bound)	68.27	1
S14C1940	5106	3	0	0	Not-determined	Genome-fragment	NA	NA	0	1
S20C3455	5106	5	0	4	Not-determined	Genome-fragment	NA	NA	0	1
S28C7721	5106	1	0	1	Not-determined	Genome-fragment	NA	NA	0	1
S28C4925	5106	5	0	3	Low-quality	Genome-fragment	0.99	AAI-based (medium-confidence)	0	1
S17C1394	5108	5	0	3	Not-determined	Genome-fragment	NA	NA	0	1
S13C861	5109	7	3	1	Low-quality	Genome-fragment	7.94	AAI-based (medium-confidence)	25.23	1
S9C1350	5109	6	0	4	Not-determined	Genome-fragment	NA	NA	0	1
S11C6364	5109	5	0	5	Not-determined	Genome-fragment	NA	NA	0	1
S3C12204	5109	4	0	4	Not-determined	Genome-fragment	NA	NA	0	1
S7C5527	5110	3	0	1	Not-determined	Genome-fragment	NA	NA	0	1
S9C1597	5110	5	0	2	Not-determined	Genome-fragment	NA	NA	0	1
S13C2338	5110	6	0	6	Low-quality	Genome-fragment	12.01	AAI-based (medium-confidence)	0	1
S19C263	5110	6	0	6	Not-determined	Genome-fragment	NA	NA	0	1
S14C3445	5110	7	0	5	Not-determined	Genome-fragment	NA	NA	0	1
S4C9854	5110	6	0	3	Not-determined	Genome-fragment	NA	NA	0	1
S4C11126	5111	4	0	3	Not-determined	Genome-fragment	NA	NA	0	1
S1C9002	5111	4	0	3	Not-determined	Genome-fragment	NA	NA	0	1
S27C8650	5112	5	0	2	Not-determined	Genome-fragment	NA	NA	0	1
S4C10803	5112	6	0	3	Not-determined	Genome-fragment	NA	NA	0	1
S1C492	5112	4	0	4	Not-determined	Genome-fragment	NA	NA	0	1
S7C840	5112	5	0	4	Not-determined	Genome-fragment	NA	NA	0	1
S4C10947	5112	5	0	4	Not-determined	Genome-fragment	NA	NA	0	1
S3C9392	5112	3	0	1	Not-determined	Genome-fragment	NA	NA	0	1
S28C14547	5112	5	0	5	Not-determined	Genome-fragment	NA	NA	0	1
S28C10226	5113	7	0	3	Not-determined	Genome-fragment	NA	NA	0	1
S7C2252	5113	8	0	0	Not-determined	Genome-fragment	NA	NA	0	1
S19C697	5113	9	0	0	Not-determined	Genome-fragment	NA	NA	0	1
S18C5214	5113	6	0	6	Not-determined	Genome-fragment	NA	NA	0	1
S28C1830	5113	5	0	4	Not-determined	Genome-fragment	NA	NA	0	1
S17C7613	5114	6	0	1	Not-determined	Genome-fragment	NA	NA	0	1
S4C7928	5114	3	0	3	Not-determined	Genome-fragment	NA	NA	0	1
S28C9781	5114	7	0	3	Not-determined	Genome-fragment	NA	NA	0	1
S8C2657	5114	6	0	6	Not-determined	Genome-fragment	NA	NA	0	1
S9C5759	5114	5	0	3	Not-determined	Genome-fragment	NA	NA	0	1
S19C6577	5115	5	0	4	Not-determined	Genome-fragment	NA	NA	0	1
S7C8568	5115	5	1	0	Low-quality	Genome-fragment	1.33	HMM-based (lower-bound)	0	1
S28C7612	5115	3	0	2	Not-determined	Genome-fragment	NA	NA	0	1
S3C6523	5115	6	0	5	Not-determined	Genome-fragment	NA	NA	0	1
S28C10933	5115	6	0	2	Not-determined	Genome-fragment	NA	NA	0	1
S21C10100	5115	6	0	4	Not-determined	Genome-fragment	NA	NA	0	1
S4C12487	5116	3	0	2	Not-determined	Genome-fragment	NA	NA	0	1
S5C5733	5116	9	0	2	Low-quality	Genome-fragment	8.91	AAI-based (high-confidence)	0	1
S19C2449	5116	5	0	2	Not-determined	Genome-fragment	NA	NA	0	1
S28C3334	5116	7	0	3	Not-determined	Genome-fragment	NA	NA	0	1
S12C2590	5116	5	0	2	Not-determined	Genome-fragment	NA	NA	0	1
S7C2611	5117	2	0	1	Not-determined	Genome-fragment	NA	NA	0	1
S28C133	5117	6	0	0	Not-determined	Genome-fragment	NA	NA	0	1
S30C9637	5117	5	0	2	Not-determined	Genome-fragment	NA	NA	0	1
S12C7453	5117	8	0	6	Not-determined	Genome-fragment	NA	NA	0	1
S18C5272	5117	4	0	2	Low-quality	Genome-fragment	5.15	AAI-based (medium-confidence)	0	1
S15C2330	5118	7	0	4	Not-determined	Genome-fragment	NA	NA	0	1
S1C5805	5118	6	0	6	Not-determined	Genome-fragment	NA	NA	0	1
S28C13075	5118	7	0	2	Not-determined	Genome-fragment	NA	NA	0	1
S30C4088	5119	5	0	4	Not-determined	Genome-fragment	NA	NA	0	1
S5C1696	5119	6	0	5	Low-quality	Genome-fragment	2.93	AAI-based (medium-confidence)	0	1
S15C9652	5119	4	0	2	Not-determined	Genome-fragment	NA	NA	0	1
S22C2242	5120	6	0	3	Not-determined	Genome-fragment	NA	NA	0	1
S3C13580	5120	4	0	4	Not-determined	Genome-fragment	NA	NA	0	1
S19C9782	5121	3	0	3	Not-determined	Genome-fragment	NA	NA	0	1
S22C407	5121	3	2	0	Low-quality	Genome-fragment	8.5	AAI-based (medium-confidence)	0	1
S18C6459	5121	4	0	2	Not-determined	Genome-fragment	NA	NA	0	1
S30C7836	5122	6	0	6	Not-determined	Genome-fragment	NA	NA	0	1
S28C9726	5122	8	0	8	Low-quality	Genome-fragment	9.37	AAI-based (medium-confidence)	0	1
S30C2631	5122	8	0	6	Not-determined	Genome-fragment	NA	NA	0	1
S29C5630	5123	7	0	5	Not-determined	Genome-fragment	NA	NA	0	1
S7C5659	5123	8	0	1	Not-determined	Genome-fragment	NA	NA	0	1
S29C8364	5123	8	1	0	Low-quality	Genome-fragment	3.91	HMM-based (lower-bound)	0	1
S3C5150	5123	4	0	2	Not-determined	Genome-fragment	NA	NA	0	1
S25C11142	5124	6	0	4	Not-determined	Genome-fragment	NA	NA	0	1
S30C9090	5124	4	0	3	Not-determined	Genome-fragment	NA	NA	0	1
S19C2643	5124	8	0	5	Not-determined	Genome-fragment	NA	NA	0	1
S21C2936	5124	4	0	4	Not-determined	Genome-fragment	NA	NA	0	1
S13C4139	5126	1	0	0	Not-determined	Genome-fragment	NA	NA	0	1
S6C10115	5127	6	0	4	Not-determined	Genome-fragment	NA	NA	0	1
S4C11968	5128	3	0	3	Not-determined	Genome-fragment	NA	NA	0	1
S5C9971	5128	7	0	1	Not-determined	Genome-fragment	NA	NA	0	1
S1C3652	5128	6	0	5	Not-determined	Genome-fragment	NA	NA	0	1
S21C13195	5128	5	0	3	Low-quality	Genome-fragment	1.76	AAI-based (medium-confidence)	0	1
S18C11206	5128	5	0	2	Not-determined	Genome-fragment	NA	NA	0	1
S17C6381	5129	6	0	2	Not-determined	Genome-fragment	NA	NA	0	1
S19C7192	5129	6	0	3	Low-quality	Genome-fragment	12.2	AAI-based (high-confidence)	0	1
S22C5292	5129	5	0	1	Not-determined	Genome-fragment	NA	NA	0	1
S28C1827	5129	6	0	5	Not-determined	Genome-fragment	NA	NA	0	1
S11C9780	5129	7	0	6	Not-determined	Genome-fragment	NA	NA	0	1
S18C6513	5129	6	0	4	Not-determined	Genome-fragment	NA	NA	0	1
S4C3837	5129	5	0	4	Not-determined	Genome-fragment	NA	NA	0	1
S27C2019	5130	4	0	4	Not-determined	Genome-fragment	NA	NA	0	1
S11C620	5130	6	1	4	Low-quality	Genome-fragment	0.56	HMM-based (lower-bound)	82.85	1
S25C12879	5130	5	0	1	Not-determined	Genome-fragment	NA	NA	0	1
S28C2356	5130	4	0	2	Low-quality	Genome-fragment	4.23	AAI-based (medium-confidence)	0	1
S29C2841	5131	4	0	2	Not-determined	Genome-fragment	NA	NA	0	1
S7C10770	5131	5	0	0	Not-determined	Genome-fragment	NA	NA	0	1
S19C1083	5131	4	0	3	Not-determined	Genome-fragment	NA	NA	0	1
S25C10739	5131	4	0	4	Not-determined	Genome-fragment	NA	NA	0	1
S23C5787	5131	7	0	6	Not-determined	Genome-fragment	NA	NA	0	1
S1C4216	5131	7	0	3	Not-determined	Genome-fragment	NA	NA	0	1
S28C9445	5132	1	0	1	Not-determined	Genome-fragment	NA	NA	0	1
S4C1073	5132	5	0	4	Not-determined	Genome-fragment	NA	NA	0	1
S7C2812	5132	8	0	5	Not-determined	Genome-fragment	NA	NA	0	1.14
S22C3939	5132	3	0	0	Not-determined	Genome-fragment	NA	NA	0	1
S9C7028	5132	10	2	0	Low-quality	Genome-fragment	3.1	HMM-based (lower-bound)	0	1
S30C9641	5133	5	0	3	Not-determined	Genome-fragment	NA	NA	0	1
S30C765	5133	6	0	3	Not-determined	Genome-fragment	NA	NA	0	1
S7C7339	5134	2	0	1	Not-determined	Genome-fragment	NA	NA	0	1
S25C6052	5134	5	0	4	Not-determined	Genome-fragment	NA	NA	0	1
S23C293	5135	6	0	4	Not-determined	Genome-fragment	NA	NA	0	1
S8C9650	5135	5	0	3	Not-determined	Genome-fragment	NA	NA	0	1
S4C7643	5135	5	0	5	Low-quality	Genome-fragment	2.45	AAI-based (medium-confidence)	0	1
S23C1482	5136	9	0	8	Not-determined	Genome-fragment	NA	NA	0	1
S4C6511	5136	4	0	2	Not-determined	Genome-fragment	NA	NA	0	1
S20C5700	5136	7	0	0	Not-determined	Genome-fragment	NA	NA	0	1
S28C5935	5136	8	0	7	Not-determined	Genome-fragment	NA	NA	0	1
S25C8214	5137	5	0	2	Not-determined	Genome-fragment	NA	NA	0	1
S29C7425	5137	5	0	4	Not-determined	Genome-fragment	NA	NA	0	1
S12C8968	5137	5	0	1	Not-determined	Genome-fragment	NA	NA	0	1
S18C9886	5137	5	0	4	Not-determined	Genome-fragment	NA	NA	0	1
S4C9322	5138	6	0	5	Not-determined	Genome-fragment	NA	NA	0	1
S4C6076	5138	7	0	4	Not-determined	Genome-fragment	NA	NA	0	1
S20C396	5138	7	0	4	Not-determined	Genome-fragment	NA	NA	0	1
S4C1932	5139	7	0	4	Low-quality	Genome-fragment	4.23	AAI-based (medium-confidence)	0	1
S5C7535	5139	6	0	6	Not-determined	Genome-fragment	NA	NA	0	1
S3C2199	5139	7	0	5	Not-determined	Genome-fragment	NA	NA	0	1
S17C1405	5139	5	0	4	Not-determined	Genome-fragment	NA	NA	0	1
S20C10040	5140	4	0	2	Low-quality	Genome-fragment	3.67	AAI-based (medium-confidence)	0	1
S28C953	5140	4	0	2	Not-determined	Genome-fragment	NA	NA	0	1
S5C11724	5141	6	0	3	Low-quality	Genome-fragment	17.28	AAI-based (medium-confidence)	0	1
S9C8159	5141	4	0	3	Not-determined	Genome-fragment	NA	NA	0	1
S11C2533	5141	5	0	4	Not-determined	Genome-fragment	NA	NA	0	1
S29C7744	5142	4	1	1	Low-quality	Genome-fragment	1.36	HMM-based (lower-bound)	84.15	1
S4C12836	5142	3	0	3	Not-determined	Genome-fragment	NA	NA	0	2
S18C4919	5142	5	0	3	Low-quality	Genome-fragment	0.67	AAI-based (medium-confidence)	0	1
S28C8258	5142	4	0	2	Not-determined	Genome-fragment	NA	NA	0	1
S27C9908	5143	7	0	3	Low-quality	Genome-fragment	12.04	AAI-based (medium-confidence)	0	1.21
S28C14833	5143	6	0	4	Not-determined	Genome-fragment	NA	NA	0	1
S4C636	5144	6	0	5	Not-determined	Genome-fragment	NA	NA	0	1
S12C14520	5144	12	0	3	Not-determined	Genome-fragment	NA	NA	0	1
S8C9368	5145	6	0	5	Not-determined	Genome-fragment	NA	NA	0	1
S7C2067	5145	7	0	2	Not-determined	Genome-fragment	NA	NA	0	1
S13C5378	5145	6	0	4	Not-determined	Genome-fragment	NA	NA	0	1
S27C4626	5145	6	0	1	Not-determined	Genome-fragment	NA	NA	0	1
S5C11167	5145	4	0	3	Not-determined	Genome-fragment	NA	NA	0	1
S9C9282	5145	7	0	5	Not-determined	Genome-fragment	NA	NA	0	1
S28C9133	5145	7	0	1	Not-determined	Genome-fragment	NA	NA	0	1
S17C12184	5145	5	0	2	Low-quality	Genome-fragment	7.52	AAI-based (medium-confidence)	0	1
S28C5984	5146	4	0	2	Not-determined	Genome-fragment	NA	NA	0	1
S4C2443	5146	4	0	2	Not-determined	Genome-fragment	NA	NA	0	1
S5C3908	5147	8	0	2	Not-determined	Genome-fragment	NA	NA	0	1
S19C2074	5148	4	0	2	Not-determined	Genome-fragment	NA	NA	0	1
S24C8827	5148	4	0	2	Not-determined	Genome-fragment	NA	NA	0	1
S30C1970	5149	6	0	4	Not-determined	Genome-fragment	NA	NA	0	1
S19C11677	5149	4	0	1	Not-determined	Genome-fragment	NA	NA	0	1
S20C2180	5149	5	0	3	Not-determined	Genome-fragment	NA	NA	0	1
S12C7524	5149	6	0	3	Not-determined	Genome-fragment	NA	NA	0	1
S3C9097	5150	6	0	4	Not-determined	Genome-fragment	NA	NA	0	1.01
S18C11229	5150	9	0	6	Not-determined	Genome-fragment	NA	NA	0	1
S3C14351	5150	4	0	2	Not-determined	Genome-fragment	NA	NA	0	1
S4C3608	5151	7	0	5	Not-determined	Genome-fragment	NA	NA	0	1
S15C3224	5151	2	0	1	Low-quality	Genome-fragment	14.37	AAI-based (medium-confidence)	0	1
S10C4050	5151	5	0	4	Not-determined	Genome-fragment	NA	NA	0	1
S22C3976	5151	3	0	1	Not-determined	Genome-fragment	NA	NA	0	1
S30C3712	5151	4	0	4	Not-determined	Genome-fragment	NA	NA	0	1
S28C5998	5151	6	0	5	Not-determined	Genome-fragment	NA	NA	0	1
S18C2516	5151	8	0	6	Not-determined	Genome-fragment	NA	NA	0	1
S3C3986	5151	4	0	3	Not-determined	Genome-fragment	NA	NA	0	1
S30C10556	5152	5	0	2	Low-quality	Genome-fragment	10.74	AAI-based (medium-confidence)	0	1
S7C2350	5152	6	0	3	Not-determined	Genome-fragment	NA	NA	0	1
S9C7225	5152	6	1	4	Low-quality	Genome-fragment	7.53	HMM-based (lower-bound)	0	1
S18C9356	5152	4	0	1	Not-determined	Genome-fragment	NA	NA	0	1
S14C12234	5153	8	0	4	Not-determined	Genome-fragment	NA	NA	0	1
S17C5735	5153	5	0	5	Not-determined	Genome-fragment	NA	NA	0	1
S28C3353	5153	5	0	1	Not-determined	Genome-fragment	NA	NA	0	1
S30C6077	5155	6	0	5	Not-determined	Genome-fragment	NA	NA	0	1
S7C1947	5155	6	0	0	Not-determined	Genome-fragment	NA	NA	0	1
S27C3415	5155	6	0	4	Not-determined	Genome-fragment	NA	NA	0	1
S4C3410	5155	7	0	4	Not-determined	Genome-fragment	NA	NA	0	1
S16C1344	5155	5	0	4	Not-determined	Genome-fragment	NA	NA	0	1
S5C314	5155	6	0	2	Not-determined	Genome-fragment	NA	NA	0	1
S8C7864	5155	7	0	4	Not-determined	Genome-fragment	NA	NA	0	1
S26C14967	5155	6	0	4	Not-determined	Genome-fragment	NA	NA	0	1
S23C3218	5156	9	1	0	Low-quality	Genome-fragment	7.74	HMM-based (lower-bound)	0	1
S16C9843	5157	6	0	3	Not-determined	Genome-fragment	NA	NA	0	1
S4C6918	5157	6	0	5	Low-quality	Genome-fragment	9.01	AAI-based (medium-confidence)	0	1
S19C340	5157	4	0	3	Not-determined	Genome-fragment	NA	NA	0	1
S19C111	5157	5	0	5	Not-determined	Genome-fragment	NA	NA	0	1
S15C8402	5157	5	0	5	Not-determined	Genome-fragment	NA	NA	0	1
S4C10336	5158	8	0	4	Not-determined	Genome-fragment	NA	NA	0	1
S25C12947	5158	5	0	2	Not-determined	Genome-fragment	NA	NA	0	1
S25C886	5159	7	0	2	Not-determined	Genome-fragment	NA	NA	0	1
S23C8725	5159	6	0	4	Not-determined	Genome-fragment	NA	NA	0	1.01
S15C4100	5159	6	0	3	Not-determined	Genome-fragment	NA	NA	0	1
S5C6648	5159	6	0	4	Not-determined	Genome-fragment	NA	NA	0	1
S29C1963	5159	6	0	4	Not-determined	Genome-fragment	NA	NA	0	1
S16C9030	5159	4	0	4	Not-determined	Genome-fragment	NA	NA	0	1
S4C808	5159	5	0	3	Not-determined	Genome-fragment	NA	NA	0	1
S19C6939	5160	2	0	2	Not-determined	Genome-fragment	NA	NA	0	1
S4C10520	5160	4	0	3	Not-determined	Genome-fragment	NA	NA	0	1
S28C9803	5160	6	0	1	Not-determined	Genome-fragment	NA	NA	0	1
S22C67	5160	3	0	1	Not-determined	Genome-fragment	NA	NA	0	1
S28C7744	5160	5	0	3	Not-determined	Genome-fragment	NA	NA	0	1
S5C9723	5161	5	0	4	Not-determined	Genome-fragment	NA	NA	0	1
S12C4853	5161	5	0	4	Not-determined	Genome-fragment	NA	NA	0	1
S23C9435	5161	6	0	4	Not-determined	Genome-fragment	NA	NA	0	1
S1C5690	5161	8	0	4	Not-determined	Genome-fragment	NA	NA	0	1
S23C8423	5162	5	0	4	Not-determined	Genome-fragment	NA	NA	0	1
S31C5603	5162	6	0	5	Not-determined	Genome-fragment	NA	NA	0	1
S29C8358	5163	6	0	5	Not-determined	Genome-fragment	NA	NA	0	1
S18C4604	5163	5	0	4	Not-determined	Genome-fragment	NA	NA	0	1
S17C10346	5163	5	0	5	Not-determined	Genome-fragment	NA	NA	0	1
S4C5996	5163	4	0	1	Not-determined	Genome-fragment	NA	NA	0	1
S28C2952	5163	5	0	4	Not-determined	Genome-fragment	NA	NA	0	1
S21C3220	5163	5	0	4	Not-determined	Genome-fragment	NA	NA	0	1
S27C8495	5163	9	0	0	Low-quality	Genome-fragment	11.22	AAI-based (medium-confidence)	0	1
S30C4226	5164	6	0	5	Not-determined	Genome-fragment	NA	NA	0	1
S5C1094	5164	6	0	6	Not-determined	Genome-fragment	NA	NA	0	1
S4C9664	5164	6	0	4	Not-determined	Genome-fragment	NA	NA	0	1
S30C1639	5164	5	0	4	Not-determined	Genome-fragment	NA	NA	0	1
S8C3780	5164	5	0	2	Not-determined	Genome-fragment	NA	NA	0	1
S19C7101	5164	5	0	1	Not-determined	Genome-fragment	NA	NA	0	1
S5C555	5164	5	0	3	Not-determined	Genome-fragment	NA	NA	0	1
S20C3281	5165	6	0	6	Not-determined	Genome-fragment	NA	NA	0	1
S30C4377	5165	5	0	5	Not-determined	Genome-fragment	NA	NA	0	1
S20C2694	5165	6	0	3	Not-determined	Genome-fragment	NA	NA	0	1
S28C9307	5166	7	0	3	Not-determined	Genome-fragment	NA	NA	0	1
S16C557	5166	3	0	0	Not-determined	Genome-fragment	NA	NA	0	1
S28C12079	5166	4	0	3	Not-determined	Genome-fragment	NA	NA	0	1
S25C921	5167	6	0	2	Not-determined	Genome-fragment	NA	NA	0	1
S29C11003	5167	3	0	0	Not-determined	Genome-fragment	NA	NA	0	1
S28C1855	5167	5	0	4	Not-determined	Genome-fragment	NA	NA	0	1
S10C8005	5168	7	0	4	Not-determined	Genome-fragment	NA	NA	0	1
S28C10777	5168	7	0	3	Not-determined	Genome-fragment	NA	NA	0	1
S18C3694	5168	6	1	2	Low-quality	Genome-fragment	3.71	AAI-based (high-confidence)	0	1
S19C6724	5169	6	0	4	Not-determined	Genome-fragment	NA	NA	0	1
S17C11778	5169	4	0	4	Not-determined	Genome-fragment	NA	NA	0	1.01
S18C9076	5169	7	0	2	Not-determined	Genome-fragment	NA	NA	0	1
S28C7372	5169	6	0	6	Not-determined	Genome-fragment	NA	NA	0	1
S23C4966	5170	4	0	2	Not-determined	Genome-fragment	NA	NA	0	1
S27C10187	5170	3	0	3	Not-determined	Genome-fragment	NA	NA	0	1
S28C8954	5170	4	0	1	Not-determined	Genome-fragment	NA	NA	0	1
S30C8559	5170	9	0	4	Not-determined	Genome-fragment	NA	NA	0	1
S25C6473	5170	6	0	2	Not-determined	Genome-fragment	NA	NA	0	1
S3C8358	5170	9	1	0	Low-quality	Genome-fragment	8.33	HMM-based (lower-bound)	0	1
S7C8899	5171	3	0	1	Not-determined	Genome-fragment	NA	NA	0	1
S28C21	5171	5	0	0	Not-determined	Genome-fragment	NA	NA	0	1
S9C5685	5171	5	0	5	Not-determined	Genome-fragment	NA	NA	0	1
S7C553	5172	6	0	3	Not-determined	Genome-fragment	NA	NA	0	1
S6C11297	5172	5	0	5	Not-determined	Genome-fragment	NA	NA	0	1
S4C5772	5172	4	0	4	Not-determined	Genome-fragment	NA	NA	0	1
S4C3013	5172	8	0	7	Not-determined	Genome-fragment	NA	NA	0	1
S21C7531	5172	5	0	3	Not-determined	Genome-fragment	NA	NA	0	1
S20C3911	5172	4	3	0	Low-quality	Genome-fragment	42.44	AAI-based (medium-confidence)	0	1
S28C8394	5172	4	0	3	Not-determined	Genome-fragment	NA	NA	0	1
S25C1129	5173	7	0	5	Not-determined	Genome-fragment	NA	NA	0	1
S8C4491	5173	7	0	6	Not-determined	Genome-fragment	NA	NA	0	1
S10C7369	5174	7	0	5	Not-determined	Genome-fragment	NA	NA	0	1
S23C3120	5174	9	0	5	Not-determined	Genome-fragment	NA	NA	0	1
S6C4813	5175	6	0	4	Not-determined	Genome-fragment	NA	NA	0	1
S23C9401	5175	8	0	4	Not-determined	Genome-fragment	NA	NA	0	1
S28C374	5175	7	0	7	Not-determined	Genome-fragment	NA	NA	0	1
S4C9261	5176	5	0	3	Not-determined	Genome-fragment	NA	NA	0	1
S16C3230	5176	4	0	3	Low-quality	Genome-fragment	3.59	AAI-based (medium-confidence)	0	1
S11C1974	5177	5	0	2	Not-determined	Genome-fragment	NA	NA	0	1
S5C10204	5177	5	0	4	Not-determined	Genome-fragment	NA	NA	0	1
S25C11214	5177	8	0	0	Not-determined	Genome-fragment	NA	NA	0	1
S8C6260	5178	6	0	3	Not-determined	Genome-fragment	NA	NA	0	1
S4C2975	5178	6	0	5	Not-determined	Genome-fragment	NA	NA	0	1
S24C5978	5178	8	0	2	Not-determined	Genome-fragment	NA	NA	0	1.01
S28C11691	5178	6	0	4	Not-determined	Genome-fragment	NA	NA	0	1
S27C3350	5179	7	0	3	Not-determined	Genome-fragment	NA	NA	0	1
S17C10341	5179	6	0	3	Not-determined	Genome-fragment	NA	NA	0	1
S30C795	5180	4	0	4	Not-determined	Genome-fragment	NA	NA	0	1
S2C3471	5180	7	0	0	Not-determined	Genome-fragment	NA	NA	0	1
S24C10661	5181	5	0	2	Not-determined	Genome-fragment	NA	NA	0	1
S15C5656	5181	3	0	1	Not-determined	Genome-fragment	NA	NA	0	1
S1C6513	5181	4	0	3	Not-determined	Genome-fragment	NA	NA	0	1
S4C8662	5182	5	0	2	Not-determined	Genome-fragment	NA	NA	0	1
S30C6927	5182	5	0	4	Not-determined	Genome-fragment	NA	NA	0	1
S23C5469	5183	5	0	3	Not-determined	Genome-fragment	NA	NA	0	1
S12C5632	5183	3	1	1	Low-quality	Genome-fragment	0.2	HMM-based (lower-bound)	49.84	1
S18C11115	5183	6	0	4	Not-determined	Genome-fragment	NA	NA	0	1
S15C3244	5184	7	0	2	Not-determined	Genome-fragment	NA	NA	0	1
S29C4033	5184	7	0	3	Not-determined	Genome-fragment	NA	NA	0	1
S25C9748	5184	4	1	2	Low-quality	Genome-fragment	0.22	HMM-based (lower-bound)	46.62	1
S11C13379	5184	7	0	5	Not-determined	Genome-fragment	NA	NA	0	1
S19C1927	5185	8	0	3	Not-determined	Genome-fragment	NA	NA	0	1
S23C12374	5185	8	0	3	Not-determined	Genome-fragment	NA	NA	0	1
S4C4584	5185	4	0	4	Low-quality	Genome-fragment	4.93	AAI-based (medium-confidence)	0	1
S19C2576	5185	3	0	3	Not-determined	Genome-fragment	NA	NA	0	1
S30C5490	5186	7	0	3	Not-determined	Genome-fragment	NA	NA	0	1
S22C4575	5186	4	0	1	Not-determined	Genome-fragment	NA	NA	0	1.01
S3C11196	5186	4	0	2	Low-quality	Genome-fragment	7.25	AAI-based (medium-confidence)	0	1
S25C11347	5187	9	0	1	Not-determined	Genome-fragment	NA	NA	0	1
S4C3798	5187	5	0	4	Not-determined	Genome-fragment	NA	NA	0	1
S5C1121	5187	9	0	5	Not-determined	Genome-fragment	NA	NA	0	1
S3C8420	5187	5	0	4	Not-determined	Genome-fragment	NA	NA	0	1
S15C1365	5187	7	0	2	Low-quality	Genome-fragment	3.01	AAI-based (medium-confidence)	0	1
S3C13504	5187	3	0	2	Not-determined	Genome-fragment	NA	NA	0	1
S15C7029	5188	5	0	4	Not-determined	Genome-fragment	NA	NA	0	1
S25C14740	5188	5	0	1	Not-determined	Genome-fragment	NA	NA	0	1
S28C8719	5189	7	0	3	Not-determined	Genome-fragment	NA	NA	0	1
S28C3010	5189	5	0	1	Not-determined	Genome-fragment	NA	NA	0	1
S28C494	5189	4	0	4	Low-quality	Genome-fragment	7.29	AAI-based (medium-confidence)	0	1
S28C1643	5190	11	0	0	Not-determined	Genome-fragment	NA	NA	0	1
S28C14853	5190	4	0	3	Not-determined	Genome-fragment	NA	NA	0	1
S21C400	5190	3	0	2	Not-determined	Genome-fragment	NA	NA	0	1
S22C2475	5191	5	0	3	Not-determined	Genome-fragment	NA	NA	0	1
S22C1420	5191	4	0	3	Not-determined	Genome-fragment	NA	NA	0	1
S28C3740	5191	7	0	4	Not-determined	Genome-fragment	NA	NA	0	1
S12C9250	5191	5	0	3	Not-determined	Genome-fragment	NA	NA	0	1
S28C62	5191	6	3	0	Low-quality	Genome-fragment	13.21	AAI-based (high-confidence)	0	1
S18C4685	5192	7	0	6	Low-quality	Genome-fragment	15.61	AAI-based (medium-confidence)	0	1
S15C9883	5192	7	0	3	Not-determined	Genome-fragment	NA	NA	0	1
S10C354	5193	9	0	1	Not-determined	Genome-fragment	NA	NA	0	1
S4C6624	5193	4	0	3	Not-determined	Genome-fragment	NA	NA	0	1
S17C4410	5194	4	0	3	Not-determined	Genome-fragment	NA	NA	0	1
S18C10753	5195	6	0	4	Low-quality	Genome-fragment	2.98	AAI-based (medium-confidence)	0	1
S25C1618	5195	4	0	1	Low-quality	Genome-fragment	2.86	AAI-based (medium-confidence)	0	1
S30C3142	5196	4	0	3	Low-quality	Genome-fragment	2.15	AAI-based (medium-confidence)	0	1
S19C1982	5196	5	0	4	Not-determined	Genome-fragment	NA	NA	0	1
S7C11701	5196	4	0	0	Not-determined	Genome-fragment	NA	NA	0	1
S8C1160	5196	6	0	4	Low-quality	Genome-fragment	2.98	AAI-based (medium-confidence)	0	1
S27C5051	5196	4	0	3	Low-quality	Genome-fragment	11.21	AAI-based (high-confidence)	0	1
S17C996	5196	5	0	2	Not-determined	Genome-fragment	NA	NA	0	1
S3C4567	5196	5	0	5	Not-determined	Genome-fragment	NA	NA	0	1
S26C5435	5196	7	0	3	Not-determined	Genome-fragment	NA	NA	0	1
S3C9674	5196	1	0	1	Not-determined	Genome-fragment	NA	NA	0	1
S24C795	5197	4	0	4	Not-determined	Genome-fragment	NA	NA	0	1
S30C9942	5197	5	0	4	Not-determined	Genome-fragment	NA	NA	0	1
S15C499	5198	5	0	4	Not-determined	Genome-fragment	NA	NA	0	1
S19C6788	5198	7	0	5	Low-quality	Genome-fragment	3.21	AAI-based (medium-confidence)	0	1
S25C12771	5198	4	0	0	Not-determined	Genome-fragment	NA	NA	0	1
S28C255	5199	6	0	6	Not-determined	Genome-fragment	NA	NA	0	1
S4C6946	5200	3	0	2	Not-determined	Genome-fragment	NA	NA	0	1
S8C2758	5201	6	0	6	Not-determined	Genome-fragment	NA	NA	0	1
S9C4608	5201	7	0	7	Not-determined	Genome-fragment	NA	NA	0	1
S28C14112	5202	4	0	4	Not-determined	Genome-fragment	NA	NA	0	1
S26C375	5202	4	0	0	Not-determined	Genome-fragment	NA	NA	0	1
S29C259	5203	6	0	4	Not-determined	Genome-fragment	NA	NA	0	1
S10C2307	5203	4	0	4	Not-determined	Genome-fragment	NA	NA	0	1.01
S31C4300	5203	6	0	1	Not-determined	Genome-fragment	NA	NA	0	1
S28C11624	5203	4	0	4	Not-determined	Genome-fragment	NA	NA	0	1
S28C10232	5203	5	1	3	Low-quality	Genome-fragment	1.04	HMM-based (lower-bound)	78.03	1
S29C9716	5204	4	0	2	Not-determined	Genome-fragment	NA	NA	0	1
S27C9716	5204	3	0	2	Not-determined	Genome-fragment	NA	NA	0	1
S4C12011	5204	6	0	4	Not-determined	Genome-fragment	NA	NA	0	1
S28C4234	5204	2	0	2	Not-determined	Genome-fragment	NA	NA	0	1
S21C7542	5204	5	0	3	Not-determined	Genome-fragment	NA	NA	0	1
S28C8988	5204	3	0	1	Not-determined	Genome-fragment	NA	NA	0	1
S30C3541	5205	7	0	6	Not-determined	Genome-fragment	NA	NA	0	1
S23C722	5205	29	0	0	Not-determined	Genome-fragment	NA	NA	0	1.11
S9C1776	5205	6	0	4	Low-quality	Genome-fragment	2.98	AAI-based (high-confidence)	0	1
S4C12001	5206	4	0	2	Not-determined	Genome-fragment	NA	NA	0	1
S31C8891	5206	8	0	7	Not-determined	Genome-fragment	NA	NA	0	1
S12C9509	5206	7	0	6	Not-determined	Genome-fragment	NA	NA	0	1
S28C8357	5206	5	0	3	Not-determined	Genome-fragment	NA	NA	0	1
S28C8116	5206	3	0	2	Not-determined	Genome-fragment	NA	NA	0	1
S14C9092	5207	8	0	4	Not-determined	Genome-fragment	NA	NA	0	1
S28C14398	5207	5	0	4	Not-determined	Genome-fragment	NA	NA	0	1
S3C1742	5207	6	0	4	Not-determined	Genome-fragment	NA	NA	0	1
S31C5979	5209	6	0	2	Not-determined	Genome-fragment	NA	NA	0	1
S4C4503	5209	5	0	5	Not-determined	Genome-fragment	NA	NA	0	1
S18C7361	5209	7	0	7	Not-determined	Genome-fragment	NA	NA	0	1
S4C9151	5210	4	0	3	Low-quality	Genome-fragment	2.18	AAI-based (medium-confidence)	0	1
S4C2974	5210	7	0	5	Not-determined	Genome-fragment	NA	NA	0	1
S4C700	5211	7	0	5	Not-determined	Genome-fragment	NA	NA	0	1.04
S4C11744	5211	7	0	4	Not-determined	Genome-fragment	NA	NA	0	1
S14C8906	5211	6	0	4	Not-determined	Genome-fragment	NA	NA	0	1
S27C10275	5211	4	0	1	Low-quality	Genome-fragment	1.8	AAI-based (medium-confidence)	0	1
S25C10959	5211	3	0	2	Not-determined	Genome-fragment	NA	NA	0	1
S25C11896	5212	4	0	4	Low-quality	Genome-fragment	1.23	AAI-based (medium-confidence)	0	1
S25C14120	5212	4	0	0	Not-determined	Genome-fragment	NA	NA	0	1
S20C5128	5213	9	0	3	Not-determined	Genome-fragment	NA	NA	0	1.01
S6C2511	5213	5	0	5	Not-determined	Genome-fragment	NA	NA	0	1
S5C5148	5213	5	0	4	Not-determined	Genome-fragment	NA	NA	0	1
S23C10278	5214	4	0	3	Not-determined	Genome-fragment	NA	NA	0	1
S25C9387	5214	4	0	4	Not-determined	Genome-fragment	NA	NA	0	1
S19C4494	5214	8	0	8	Not-determined	Genome-fragment	NA	NA	0	1
S13C3481	5214	4	0	3	Not-determined	Genome-fragment	NA	NA	0	1
S17C3231	5215	5	0	4	Not-determined	Genome-fragment	NA	NA	0	1
S28C10913	5215	7	0	4	Low-quality	Genome-fragment	3.53	AAI-based (medium-confidence)	0	1
S28C13480	5215	6	0	4	Not-determined	Genome-fragment	NA	NA	0	1
S12C7963	5216	5	0	3	Not-determined	Genome-fragment	NA	NA	0	1
S4C6128	5216	6	0	5	Not-determined	Genome-fragment	NA	NA	0	1
S4C6559	5217	6	0	5	Not-determined	Genome-fragment	NA	NA	0	1
S4C2880	5218	4	0	4	Not-determined	Genome-fragment	NA	NA	0	1
S14C5122	5218	5	0	5	Not-determined	Genome-fragment	NA	NA	0	1
S20C4743	5218	7	0	3	Not-determined	Genome-fragment	NA	NA	0	1
S4C10713	5219	3	0	3	Not-determined	Genome-fragment	NA	NA	0	1
S29C7939	5219	5	1	1	Low-quality	Genome-fragment	2.59	HMM-based (lower-bound)	70.3	1
S5C4102	5219	7	0	5	Not-determined	Genome-fragment	NA	NA	0	1
S12C5169	5219	4	0	4	Not-determined	Genome-fragment	NA	NA	0	1.06
S9C168	5219	8	0	7	Not-determined	Genome-fragment	NA	NA	0	1
S28C12450	5219	12	2	0	Low-quality	Genome-fragment	3.87	HMM-based (lower-bound)	0	1
S12C2730	5220	8	0	5	Not-determined	Genome-fragment	NA	NA	0	1
S4C7770	5220	5	0	4	Not-determined	Genome-fragment	NA	NA	0	1
S25C2660	5220	4	0	1	Not-determined	Genome-fragment	NA	NA	0	1
S16C32	5221	4	0	4	Not-determined	Genome-fragment	NA	NA	0	1
S7C3870	5222	4	0	1	Not-determined	Genome-fragment	NA	NA	0	1
S9C10762	5222	3	0	2	Not-determined	Genome-fragment	NA	NA	0	1
S13C10618	5223	12	2	0	Low-quality	Genome-fragment	6.74	HMM-based (lower-bound)	0	1
S20C1169	5223	4	0	3	Low-quality	Genome-fragment	2.49	AAI-based (medium-confidence)	0	1
S8C9148	5224	7	0	6	Not-determined	Genome-fragment	NA	NA	0	1
S30C1041	5224	4	0	4	Not-determined	Genome-fragment	NA	NA	0	1
S12C13723	5224	4	0	2	Not-determined	Genome-fragment	NA	NA	0	1
S1C9875	5224	5	0	0	Not-determined	Genome-fragment	NA	NA	0	1
S30C3806	5225	5	0	5	Low-quality	Genome-fragment	2.74	AAI-based (medium-confidence)	0	1
S18C9853	5225	4	0	3	Not-determined	Genome-fragment	NA	NA	0	1
S30C2315	5225	4	0	3	Not-determined	Genome-fragment	NA	NA	0	1
S13C9545	5225	4	0	4	Not-determined	Genome-fragment	NA	NA	0	1
S14C11735	5225	4	0	1	Not-determined	Genome-fragment	NA	NA	0	1
S28C56	5225	3	0	1	Low-quality	Genome-fragment	0.89	AAI-based (medium-confidence)	0	1
S20C7337	5225	7	0	5	Not-determined	Genome-fragment	NA	NA	0	1
S29C3226	5225	3	0	3	Not-determined	Genome-fragment	NA	NA	0	1
S28C11864	5225	7	0	5	Low-quality	Genome-fragment	10.34	AAI-based (medium-confidence)	0	1
S17C3102	5226	8	0	6	Not-determined	Genome-fragment	NA	NA	0	1
S18C10080	5226	8	1	5	Low-quality	Genome-fragment	8.8	HMM-based (lower-bound)	0	1
S28C11709	5226	5	0	3	Not-determined	Genome-fragment	NA	NA	0	1
S30C6760	5227	6	0	3	Not-determined	Genome-fragment	NA	NA	0	1
S16C11545	5227	7	0	4	Not-determined	Genome-fragment	NA	NA	0	1
S15C10058	5227	8	0	7	Not-determined	Genome-fragment	NA	NA	0	1
S3C10463	5227	3	0	1	Not-determined	Genome-fragment	NA	NA	0	1
S3C3402	5227	7	0	7	Not-determined	Genome-fragment	NA	NA	0	1
S18C493	5227	6	0	2	Not-determined	Genome-fragment	NA	NA	0	1
S24C2784	5228	6	0	3	Low-quality	Genome-fragment	2.47	AAI-based (medium-confidence)	0	1
S28C7291	5228	6	0	4	Not-determined	Genome-fragment	NA	NA	0	1
S28C5597	5228	10	0	7	Not-determined	Genome-fragment	NA	NA	0	1
S13C2842	5229	5	0	5	Not-determined	Genome-fragment	NA	NA	0	1
S8C241	5229	4	0	3	Not-determined	Genome-fragment	NA	NA	0	1
S29C183	5230	4	0	4	Low-quality	Genome-fragment	5.58	AAI-based (medium-confidence)	0	1
S28C7478	5230	4	0	0	Not-determined	Genome-fragment	NA	NA	0	1
S5C108	5230	8	0	8	Not-determined	Genome-fragment	NA	NA	0	1
S17C320	5230	5	0	4	Low-quality	Genome-fragment	10.18	AAI-based (medium-confidence)	0	1
S18C6849	5230	6	0	2	Low-quality	Genome-fragment	1.61	AAI-based (medium-confidence)	0	1
S8C6982	5231	3	0	3	Not-determined	Genome-fragment	NA	NA	0	1
S7C8071	5231	4	0	2	Not-determined	Genome-fragment	NA	NA	0	1
S14C11304	5231	10	1	2	Low-quality	Genome-fragment	3.18	HMM-based (lower-bound)	0	1
S12C14759	5231	5	0	3	Not-determined	Genome-fragment	NA	NA	0	1
S4C9129	5232	6	0	6	Not-determined	Genome-fragment	NA	NA	0	1
S4C6979	5232	5	0	5	Not-determined	Genome-fragment	NA	NA	0	1
S4C312	5232	7	0	5	Not-determined	Genome-fragment	NA	NA	0	1
S31C6640	5233	4	0	4	Not-determined	Genome-fragment	NA	NA	0	1
S22C8779	5234	3	1	0	Low-quality	Genome-fragment	1.56	HMM-based (lower-bound)	0	1
S15C4457	5234	6	0	6	Not-determined	Genome-fragment	NA	NA	0	1
S20C12374	5234	4	0	4	Not-determined	Genome-fragment	NA	NA	0	1
S23C1625	5234	3	0	0	Low-quality	Genome-fragment	5.16	AAI-based (medium-confidence)	0	1
S6C3964	5235	7	0	4	Not-determined	Genome-fragment	NA	NA	0	1
S27C773	5235	4	0	3	Not-determined	Genome-fragment	NA	NA	0	1
S4C9418	5235	8	5	0	Low-quality	Genome-fragment	9.52	AAI-based (medium-confidence)	0	1
S15C12061	5236	4	0	2	Not-determined	Genome-fragment	NA	NA	0	1
S19C3760	5239	6	0	4	Not-determined	Genome-fragment	NA	NA	0	1
S19C3822	5239	4	0	4	Not-determined	Genome-fragment	NA	NA	0	1
S30C7018	5239	5	0	4	Not-determined	Genome-fragment	NA	NA	0	1
S5C4958	5239	5	0	4	Not-determined	Genome-fragment	NA	NA	0	1
S29C6489	5239	5	1	3	Low-quality	Genome-fragment	2.43	HMM-based (lower-bound)	72.59	1
S28C10706	5239	9	0	7	Not-determined	Genome-fragment	NA	NA	0	1
S28C606	5239	8	0	2	Not-determined	Genome-fragment	NA	NA	0	1
S7C6409	5240	5	0	1	Not-determined	Genome-fragment	NA	NA	0	1
S23C1647	5240	5	0	4	Not-determined	Genome-fragment	NA	NA	0	1
S20C4061	5240	6	0	3	Not-determined	Genome-fragment	NA	NA	0	1
S10C10954	5240	5	0	2	Not-determined	Genome-fragment	NA	NA	0	1
S15C1482	5241	4	0	2	Not-determined	Genome-fragment	NA	NA	0	1
S25C8073	5241	6	0	5	Not-determined	Genome-fragment	NA	NA	0	1
S4C7011	5241	5	0	5	Not-determined	Genome-fragment	NA	NA	0	1
S17C11025	5242	6	0	5	Not-determined	Genome-fragment	NA	NA	0	1
S3C11663	5242	6	0	0	Not-determined	Genome-fragment	NA	NA	0	1
S3C7666	5242	4	0	2	Not-determined	Genome-fragment	NA	NA	0	1
S30C465	5243	7	0	7	Not-determined	Genome-fragment	NA	NA	0	1
S25C11674	5243	9	0	6	Not-determined	Genome-fragment	NA	NA	0	1
S3C12849	5243	6	0	1	Not-determined	Genome-fragment	NA	NA	0	1
S4C3684	5243	6	0	6	Not-determined	Genome-fragment	NA	NA	0	1
S3C14193	5244	7	0	3	Not-determined	Genome-fragment	NA	NA	0	1
S21C3680	5244	7	0	3	Not-determined	Genome-fragment	NA	NA	0	1
S28C9308	5245	6	0	2	Not-determined	Genome-fragment	NA	NA	0	1
S25C3929	5245	5	0	1	Not-determined	Genome-fragment	NA	NA	0	1
S28C5304	5245	7	0	3	Not-determined	Genome-fragment	NA	NA	0	1
S12C8430	5245	4	0	4	Not-determined	Genome-fragment	NA	NA	0	1
S7C3387	5246	8	0	1	Not-determined	Genome-fragment	NA	NA	0	1
S23C1017	5246	5	0	2	Not-determined	Genome-fragment	NA	NA	0	1
S28C607	5247	5	0	3	Not-determined	Genome-fragment	NA	NA	0	1.01
S4C4690	5248	6	0	4	Not-determined	Genome-fragment	NA	NA	0	1
S4C3591	5248	3	0	2	Not-determined	Genome-fragment	NA	NA	0	1
S4C11838	5248	5	0	4	Not-determined	Genome-fragment	NA	NA	0	1
S28C920	5248	6	0	4	Not-determined	Genome-fragment	NA	NA	0	1
S18C10382	5249	5	0	3	Not-determined	Genome-fragment	NA	NA	0	1
S17C1285	5249	4	0	3	Not-determined	Genome-fragment	NA	NA	0	1
S4C3100	5249	6	0	4	Not-determined	Genome-fragment	NA	NA	0	1
S30C7645	5249	5	0	3	Low-quality	Genome-fragment	8.53	AAI-based (medium-confidence)	0	1
S3C7135	5249	4	0	4	Not-determined	Genome-fragment	NA	NA	0	1
S21C5715	5249	8	0	5	Not-determined	Genome-fragment	NA	NA	0	1
S4C11648	5250	5	0	4	Not-determined	Genome-fragment	NA	NA	0	1
S18C4833	5250	5	0	2	Not-determined	Genome-fragment	NA	NA	0	1
S23C1266	5251	11	0	10	Not-determined	Genome-fragment	NA	NA	0	1
S24C1632	5251	6	0	3	Not-determined	Genome-fragment	NA	NA	0	1
S25C3724	5251	5	0	0	Not-determined	Genome-fragment	NA	NA	0	1
S15C1098	5252	5	0	1	Not-determined	Genome-fragment	NA	NA	0	1
S28C3731	5252	5	0	4	Low-quality	Genome-fragment	3.03	AAI-based (medium-confidence)	0	1
S3C9959	5253	5	0	5	Not-determined	Genome-fragment	NA	NA	0	1
S23C941	5253	7	0	6	Not-determined	Genome-fragment	NA	NA	0	1
S12C5552	5253	2	0	1	Not-determined	Genome-fragment	NA	NA	0	1
S4C12354	5254	6	0	3	Not-determined	Genome-fragment	NA	NA	0	1
S8C4512	5254	10	0	6	Not-determined	Genome-fragment	NA	NA	0	1
S9C11739	5255	4	0	3	Not-determined	Genome-fragment	NA	NA	0	1
S7C4265	5256	4	1	2	Low-quality	Genome-fragment	0.88	HMM-based (lower-bound)	48.73	1
S7C7905	5256	3	0	1	Not-determined	Genome-fragment	NA	NA	0	1
S4C5510	5256	7	0	4	Not-determined	Genome-fragment	NA	NA	0	1
S17C8555	5256	5	0	2	Not-determined	Genome-fragment	NA	NA	0	1
S28C3897	5256	5	0	3	Not-determined	Genome-fragment	NA	NA	0	1
S25C5631	5256	5	0	2	Not-determined	Genome-fragment	NA	NA	0	1
S16C7812	5257	5	0	2	Not-determined	Genome-fragment	NA	NA	0	1
S27C7551	5257	7	0	1	Not-determined	Genome-fragment	NA	NA	0	1
S4C7138	5257	7	0	6	Not-determined	Genome-fragment	NA	NA	0	1
S4C6452	5257	6	0	5	Not-determined	Genome-fragment	NA	NA	0	1
S19C7065	5257	3	0	3	Low-quality	Genome-fragment	4.52	AAI-based (medium-confidence)	0	1
S22C9877	5257	4	0	1	Not-determined	Genome-fragment	NA	NA	0	1
S4C2652	5258	7	0	4	Not-determined	Genome-fragment	NA	NA	0	1
S5C10505	5258	4	0	4	Not-determined	Genome-fragment	NA	NA	0	1
S1C3466	5258	5	0	4	Not-determined	Genome-fragment	NA	NA	0	1
S30C7925	5259	6	0	3	Not-determined	Genome-fragment	NA	NA	0	1
S4C7211	5259	7	0	2	Not-determined	Genome-fragment	NA	NA	0	1
S29C3764	5259	9	0	4	Not-determined	Genome-fragment	NA	NA	0	1
S30C10390	5259	9	0	3	Not-determined	Genome-fragment	NA	NA	0	1
S18C6690	5259	6	0	4	Not-determined	Genome-fragment	NA	NA	0	1
S4C10544	5260	4	0	2	Not-determined	Genome-fragment	NA	NA	0	1.01
S15C3504	5260	6	0	2	Not-determined	Genome-fragment	NA	NA	0	1
S12C5829	5260	4	0	3	Not-determined	Genome-fragment	NA	NA	0	1
S21C6540	5260	4	0	3	Not-determined	Genome-fragment	NA	NA	0	1
S21C4349	5260	4	0	4	Not-determined	Genome-fragment	NA	NA	0	1
S18C973	5260	6	0	3	Not-determined	Genome-fragment	NA	NA	0	1
S21C14233	5260	5	0	4	Not-determined	Genome-fragment	NA	NA	0	1
S7C7722	5261	7	1	2	Low-quality	Genome-fragment	0.21	HMM-based (lower-bound)	48.68	1
S8C176	5261	7	0	5	Not-determined	Genome-fragment	NA	NA	0	1
S25C541	5261	5	0	1	Not-determined	Genome-fragment	NA	NA	0	1
S1C5654	5262	7	0	2	Not-determined	Genome-fragment	NA	NA	0	1
S29C9451	5263	6	0	2	Not-determined	Genome-fragment	NA	NA	0	1
S9C7026	5263	7	0	4	Not-determined	Genome-fragment	NA	NA	0	1
S25C4918	5264	5	0	4	Not-determined	Genome-fragment	NA	NA	0	1
S31C1924	5264	10	0	0	Not-determined	Genome-fragment	NA	NA	0	1.01
S6C6668	5265	7	0	6	Not-determined	Genome-fragment	NA	NA	0	1
S30C9743	5265	7	0	0	Not-determined	Genome-fragment	NA	NA	0	1
S28C10813	5265	9	0	7	Not-determined	Genome-fragment	NA	NA	0	1
S28C11580	5265	6	0	6	Not-determined	Genome-fragment	NA	NA	0	1
S18C9179	5265	5	0	4	Not-determined	Genome-fragment	NA	NA	0	1
S29C4173	5266	7	0	6	Not-determined	Genome-fragment	NA	NA	0	1
S17C457	5266	7	0	6	Not-determined	Genome-fragment	NA	NA	0	1
S17C10575	5266	6	0	5	Not-determined	Genome-fragment	NA	NA	0	1
S27C1656	5267	3	0	1	Not-determined	Genome-fragment	NA	NA	0	1
S30C5716	5267	7	0	6	Not-determined	Genome-fragment	NA	NA	0	1
S7C7341	5267	1	0	0	Not-determined	Genome-fragment	NA	NA	0	1
S5C4483	5267	2	0	2	Not-determined	Genome-fragment	NA	NA	0	1
S9C3518	5267	9	0	4	Not-determined	Genome-fragment	NA	NA	0	1
S25C8475	5268	3	0	3	Not-determined	Genome-fragment	NA	NA	0	1
S5C8374	5268	5	0	5	Not-determined	Genome-fragment	NA	NA	0	1
S5C7108	5268	7	0	6	Not-determined	Genome-fragment	NA	NA	0	1
S3C14409	5268	4	1	1	Low-quality	Genome-fragment	3.83	AAI-based (medium-confidence)	47.89	1
S29C9839	5269	11	0	0	Not-determined	Genome-fragment	NA	NA	0	1
S29C2607	5269	13	7	0	Low-quality	Genome-fragment	9.25	HMM-based (lower-bound)	0	1.01
S4C8706	5269	13	0	12	Not-determined	Genome-fragment	NA	NA	0	1
S30C8564	5269	5	0	3	Not-determined	Genome-fragment	NA	NA	0	1
S8C8515	5269	2	0	1	Low-quality	Genome-fragment	1.87	AAI-based (medium-confidence)	0	1
S20C1740	5269	5	0	4	Not-determined	Genome-fragment	NA	NA	0	1
S25C8362	5270	7	0	5	Not-determined	Genome-fragment	NA	NA	0	1
S5C12453	5270	6	0	6	Low-quality	Genome-fragment	4.61	AAI-based (medium-confidence)	0	1
S5C10077	5270	4	0	0	Not-determined	Genome-fragment	NA	NA	0	1
S21C338	5270	7	0	5	Not-determined	Genome-fragment	NA	NA	0	1
S3C10983	5270	6	0	3	Not-determined	Genome-fragment	NA	NA	0	1
S17C10007	5271	7	0	4	Not-determined	Genome-fragment	NA	NA	0	1
S15C7499	5271	3	0	2	Not-determined	Genome-fragment	NA	NA	0	1
S30C9350	5272	3	0	3	Not-determined	Genome-fragment	NA	NA	0	1
S17C6654	5272	5	0	4	Not-determined	Genome-fragment	NA	NA	0	1
S20C5939	5272	5	0	4	Not-determined	Genome-fragment	NA	NA	0	1
S25C6734	5273	10	0	9	Not-determined	Genome-fragment	NA	NA	0	1
S28C5917	5273	4	0	1	Not-determined	Genome-fragment	NA	NA	0	1
S4C2215	5273	5	0	4	Not-determined	Genome-fragment	NA	NA	0	1
S9C12076	5273	5	0	3	Not-determined	Genome-fragment	NA	NA	0	1
S20C5108	5273	5	0	5	Not-determined	Genome-fragment	NA	NA	0	1
S5C6251	5274	6	0	4	Not-determined	Genome-fragment	NA	NA	0	1
S29C7117	5275	5	0	4	Not-determined	Genome-fragment	NA	NA	0	1
S3C1908	5275	6	0	5	Not-determined	Genome-fragment	NA	NA	0	1
S29C10786	5276	5	0	5	Not-determined	Genome-fragment	NA	NA	0	1
S7C567	5276	4	1	2	Low-quality	Genome-fragment	0.07	HMM-based (lower-bound)	84	1
S4C992	5276	10	0	3	Not-determined	Genome-fragment	NA	NA	0	1
S4C1131	5276	7	0	6	Not-determined	Genome-fragment	NA	NA	0	1
S9C9471	5276	4	0	3	Not-determined	Genome-fragment	NA	NA	0	1
S28C6974	5276	5	0	5	Not-determined	Genome-fragment	NA	NA	0	1
S14C7622	5278	4	0	2	Not-determined	Genome-fragment	NA	NA	0	1
S4C9279	5278	7	0	6	Not-determined	Genome-fragment	NA	NA	0	1
S7C3422	5278	4	0	4	Not-determined	Genome-fragment	NA	NA	0	1
S19C1889	5279	4	0	4	Not-determined	Genome-fragment	NA	NA	0	1
S15C10211	5279	8	0	3	Not-determined	Genome-fragment	NA	NA	0	1
S4C671	5279	7	0	4	Not-determined	Genome-fragment	NA	NA	0	1
S20C4847	5279	4	0	2	Not-determined	Genome-fragment	NA	NA	0	1
S19C488	5280	6	0	6	Low-quality	Genome-fragment	3.02	AAI-based (high-confidence)	0	1
S30C1574	5280	4	0	2	Not-determined	Genome-fragment	NA	NA	0	1
S8C730	5280	8	0	5	Not-determined	Genome-fragment	NA	NA	0	1
S29C3993	5281	7	0	4	Not-determined	Genome-fragment	NA	NA	0	1
S4C4618	5281	5	0	3	Not-determined	Genome-fragment	NA	NA	0	1
S4C6555	5281	6	0	3	Not-determined	Genome-fragment	NA	NA	0	1
S28C8104	5282	8	0	8	Not-determined	Genome-fragment	NA	NA	0	1
S15C6786	5282	5	0	3	Not-determined	Genome-fragment	NA	NA	0	1
S28C12446	5282	6	0	4	Not-determined	Genome-fragment	NA	NA	0	1
S9C756	5282	7	0	5	Not-determined	Genome-fragment	NA	NA	0	1
S20C2030	5282	8	0	3	Not-determined	Genome-fragment	NA	NA	0	1
S4C1143	5283	4	0	4	Low-quality	Genome-fragment	1.98	AAI-based (medium-confidence)	0	1
S29C6272	5283	4	0	4	Not-determined	Genome-fragment	NA	NA	0	1.01
S11C325	5283	6	0	5	Not-determined	Genome-fragment	NA	NA	0	1
S3C8791	5283	7	0	5	Not-determined	Genome-fragment	NA	NA	0	1
S9C8898	5283	5	0	5	Not-determined	Genome-fragment	NA	NA	0	1
S28C325	5284	6	0	5	Not-determined	Genome-fragment	NA	NA	0	1
S3C14551	5284	6	0	5	Not-determined	Genome-fragment	NA	NA	0	1
S18C7190	5284	4	0	4	Not-determined	Genome-fragment	NA	NA	0	1
S8C6780	5285	7	0	5	Not-determined	Genome-fragment	NA	NA	0	1
S17C198	5285	6	0	5	Not-determined	Genome-fragment	NA	NA	0	1
S7C325	5285	6	0	5	Not-determined	Genome-fragment	NA	NA	0	1
S20C4180	5285	7	0	3	Not-determined	Genome-fragment	NA	NA	0	1
S20C4305	5285	5	0	5	Not-determined	Genome-fragment	NA	NA	0	1
S18C13973	5285	16	2	0	Low-quality	Genome-fragment	3.37	HMM-based (lower-bound)	0	1
S3C10769	5285	2	0	0	Not-determined	Genome-fragment	NA	NA	0	1
S29C9179	5286	4	0	3	Low-quality	Genome-fragment	2.86	AAI-based (medium-confidence)	0	1
S28C1051	5286	5	0	1	Not-determined	Genome-fragment	NA	NA	0	1.01
S19C6251	5286	7	0	6	Not-determined	Genome-fragment	NA	NA	0	1
S11C10968	5286	7	0	6	Not-determined	Genome-fragment	NA	NA	0	1
S3C1949	5288	5	0	4	Not-determined	Genome-fragment	NA	NA	0	1
S29C10598	5289	5	0	5	Not-determined	Genome-fragment	NA	NA	0	1
S12C4243	5289	7	0	0	Not-determined	Genome-fragment	NA	NA	0	1
S4C11678	5289	3	0	2	Not-determined	Genome-fragment	NA	NA	0	1
S5C708	5289	4	0	2	Not-determined	Genome-fragment	NA	NA	0	1
S14C8058	5289	5	0	2	Not-determined	Genome-fragment	NA	NA	0	1
S8C5088	5289	5	0	4	Not-determined	Genome-fragment	NA	NA	0	1
S28C7342	5289	6	0	6	Not-determined	Genome-fragment	NA	NA	0	1
S6C302	5290	5	0	5	Not-determined	Genome-fragment	NA	NA	0	1
S5C737	5290	2	0	1	Not-determined	Genome-fragment	NA	NA	0	1
S18C526	5291	6	0	3	Not-determined	Genome-fragment	NA	NA	0	1
S15C9419	5291	5	0	2	Not-determined	Genome-fragment	NA	NA	0	1
S28C4354	5291	4	0	2	Not-determined	Genome-fragment	NA	NA	0	1.08
S3C12351	5292	5	0	3	Not-determined	Genome-fragment	NA	NA	0	1
S25C7367	5293	6	0	6	Not-determined	Genome-fragment	NA	NA	0	1
S23C8859	5293	7	0	4	Not-determined	Genome-fragment	NA	NA	0	1
S4C9603	5293	6	0	5	Not-determined	Genome-fragment	NA	NA	0	1
S20C6313	5293	6	0	5	Not-determined	Genome-fragment	NA	NA	0	1
S25C2479	5294	6	0	3	Not-determined	Genome-fragment	NA	NA	0	1
S23C5795	5294	3	0	0	Not-determined	Genome-fragment	NA	NA	0	1
S17C5114	5294	8	1	3	Low-quality	Genome-fragment	5.7	HMM-based (lower-bound)	0	1
S4C1244	5295	7	0	5	Not-determined	Genome-fragment	NA	NA	0	1
S28C10324	5296	4	0	0	Not-determined	Genome-fragment	NA	NA	0	1
S25C5604	5297	6	0	4	Not-determined	Genome-fragment	NA	NA	0	1
S20C2908	5297	6	0	5	Not-determined	Genome-fragment	NA	NA	0	1
S19C3639	5299	4	0	4	Not-determined	Genome-fragment	NA	NA	0	1
S15C11275	5299	5	2	1	Low-quality	Genome-fragment	8.66	AAI-based (medium-confidence)	23.65	1
S4C11487	5299	5	0	4	Low-quality	Genome-fragment	3.06	AAI-based (medium-confidence)	0	1
S4C9149	5299	6	0	5	Not-determined	Genome-fragment	NA	NA	0	1
S19C7635	5299	5	0	3	Not-determined	Genome-fragment	NA	NA	0	1
S28C14468	5299	7	0	5	Not-determined	Genome-fragment	NA	NA	0	1
S4C6838	5300	4	0	2	Not-determined	Genome-fragment	NA	NA	0	1
S27C9304	5300	6	0	4	Not-determined	Genome-fragment	NA	NA	0	1
S8C3880	5300	3	0	2	Not-determined	Genome-fragment	NA	NA	0	1
S28C10806	5300	8	1	0	Low-quality	Genome-fragment	2.96	HMM-based (lower-bound)	0	1
S25C1090	5300	5	0	0	Not-determined	Genome-fragment	NA	NA	0	1
S3C7221	5300	6	0	4	Not-determined	Genome-fragment	NA	NA	0	1
S9C7336	5300	8	0	6	Not-determined	Genome-fragment	NA	NA	0	1
S7C6630	5301	6	0	1	Not-determined	Genome-fragment	NA	NA	0	1
S18C3761	5301	5	0	1	Low-quality	Genome-fragment	0.52	AAI-based (medium-confidence)	0	1
S28C2066	5302	6	0	4	Not-determined	Genome-fragment	NA	NA	0	1
S4C10224	5302	2	0	2	Not-determined	Genome-fragment	NA	NA	0	1
S25C4086	5302	5	0	1	Not-determined	Genome-fragment	NA	NA	0	1
S7C3404	5303	2	0	1	Not-determined	Genome-fragment	NA	NA	0	1
S8C1580	5303	7	0	6	Not-determined	Genome-fragment	NA	NA	0	1
S5C9891	5303	4	0	3	Not-determined	Genome-fragment	NA	NA	0	1
S19C6322	5303	5	0	3	Low-quality	Genome-fragment	2.19	AAI-based (medium-confidence)	0	1
S5C8098	5304	6	0	6	Not-determined	Genome-fragment	NA	NA	0	1
S11C4890	5304	6	0	6	Not-determined	Genome-fragment	NA	NA	0	1
S12C10242	5304	6	0	2	Not-determined	Genome-fragment	NA	NA	0	1
S15C3030	5305	6	0	2	Not-determined	Genome-fragment	NA	NA	0	1
S23C3135	5305	5	0	3	Not-determined	Genome-fragment	NA	NA	0	1
S4C6091	5305	7	0	5	Not-determined	Genome-fragment	NA	NA	0	1
S4C1960	5305	4	0	4	Not-determined	Genome-fragment	NA	NA	0	1
S18C1691	5306	5	0	4	Not-determined	Genome-fragment	NA	NA	0	1
S29C7199	5306	6	0	3	Low-quality	Genome-fragment	7.56	AAI-based (medium-confidence)	0	1
S4C10340	5306	3	0	1	Not-determined	Genome-fragment	NA	NA	0	1
S15C9664	5306	6	0	4	Not-determined	Genome-fragment	NA	NA	0	1
S18C13021	5306	5	2	0	Low-quality	Genome-fragment	6.19	HMM-based (lower-bound)	0	1
S9C5190	5307	7	0	4	Not-determined	Genome-fragment	NA	NA	0	1
S25C3029	5308	4	0	2	Not-determined	Genome-fragment	NA	NA	0	1
S15C10556	5308	6	0	2	Not-determined	Genome-fragment	NA	NA	0	2
S28C8628	5308	4	0	4	Not-determined	Genome-fragment	NA	NA	0	1
S27C3714	5308	7	0	4	Not-determined	Genome-fragment	NA	NA	0	1
S4C4129	5308	4	0	4	Not-determined	Genome-fragment	NA	NA	0	1
S18C2645	5308	4	0	3	Not-determined	Genome-fragment	NA	NA	0	1
S9C8623	5308	5	0	3	Not-determined	Genome-fragment	NA	NA	0	1
S7C5558	5309	3	0	3	Not-determined	Genome-fragment	NA	NA	0	1
S25C7261	5309	5	0	4	Not-determined	Genome-fragment	NA	NA	0	1
S7C2745	5309	5	0	3	Not-determined	Genome-fragment	NA	NA	0	1
S27C2278	5309	6	0	5	Not-determined	Genome-fragment	NA	NA	0	1
S15C10933	5309	5	0	4	Not-determined	Genome-fragment	NA	NA	0	1
S9C8273	5309	4	0	2	Not-determined	Genome-fragment	NA	NA	0	1
S21C1788	5309	6	0	3	Not-determined	Genome-fragment	NA	NA	0	1
S23C13969	5309	7	0	5	Not-determined	Genome-fragment	NA	NA	0	1
S28C7717	5309	7	0	4	Not-determined	Genome-fragment	NA	NA	0	1
S18C6631	5309	3	0	1	Low-quality	Genome-fragment	12.41	AAI-based (medium-confidence)	0	1
S16C3914	5310	5	0	4	Not-determined	Genome-fragment	NA	NA	0	1
S13C640	5310	4	0	4	Not-determined	Genome-fragment	NA	NA	0	1
S7C8415	5310	4	0	0	Not-determined	Genome-fragment	NA	NA	0	2
S28C9726	5310	4	0	4	Not-determined	Genome-fragment	NA	NA	0	1
S18C6250	5311	6	0	2	Not-determined	Genome-fragment	NA	NA	0	1
S23C10369	5311	5	0	4	Not-determined	Genome-fragment	NA	NA	0	1
S4C10889	5311	5	0	3	Not-determined	Genome-fragment	NA	NA	0	1
S3C8057	5311	5	0	5	Not-determined	Genome-fragment	NA	NA	0	1
S28C1175	5311	9	0	4	Not-determined	Genome-fragment	NA	NA	0	1
S19C9944	5312	3	0	3	Not-determined	Genome-fragment	NA	NA	0	1
S27C4815	5312	6	0	6	Not-determined	Genome-fragment	NA	NA	0	1
S4C10044	5312	5	0	4	Not-determined	Genome-fragment	NA	NA	0	1
S1C5982	5312	5	0	5	Not-determined	Genome-fragment	NA	NA	0	1
S3C12626	5312	7	0	5	Not-determined	Genome-fragment	NA	NA	0	1
S28C2905	5312	7	0	6	Not-determined	Genome-fragment	NA	NA	0	1
S28C1857	5312	6	0	2	Low-quality	Genome-fragment	2.11	AAI-based (medium-confidence)	0	1
S15C793	5313	5	0	4	Not-determined	Genome-fragment	NA	NA	0	1
S22C9097	5313	6	0	1	Not-determined	Genome-fragment	NA	NA	0	1
S30C4118	5314	6	0	4	Not-determined	Genome-fragment	NA	NA	0	1
S29C5440	5314	7	0	7	Not-determined	Genome-fragment	NA	NA	0	1
S29C9628	5314	3	0	3	Not-determined	Genome-fragment	NA	NA	0	1
S13C6229	5314	6	0	1	Not-determined	Genome-fragment	NA	NA	0	1
S4C6094	5314	6	0	4	Not-determined	Genome-fragment	NA	NA	0	1
S26C12933	5314	8	0	3	Not-determined	Genome-fragment	NA	NA	0	1
S18C4417	5315	8	0	5	Not-determined	Genome-fragment	NA	NA	0	1
S17C8888	5315	6	0	5	Not-determined	Genome-fragment	NA	NA	0	1
S4C2046	5315	5	0	4	Low-quality	Genome-fragment	3.47	AAI-based (medium-confidence)	0	1
S4C4488	5316	6	0	4	Low-quality	Genome-fragment	0.99	AAI-based (high-confidence)	0	1
S4C7922	5316	4	0	3	Not-determined	Genome-fragment	NA	NA	0	1
S18C10589	5316	7	0	5	Not-determined	Genome-fragment	NA	NA	0	1
S30C492	5317	7	0	4	Not-determined	Genome-fragment	NA	NA	0	1
S7C4142	5317	4	0	1	Not-determined	Genome-fragment	NA	NA	0	1
S3C8479	5317	5	0	4	Not-determined	Genome-fragment	NA	NA	0	1
S15C6558	5319	5	0	2	Not-determined	Genome-fragment	NA	NA	0	1
S15C1533	5319	7	0	6	Not-determined	Genome-fragment	NA	NA	0	1
S3C14966	5319	5	0	3	Not-determined	Genome-fragment	NA	NA	0	1
S20C13328	5319	8	0	4	Not-determined	Genome-fragment	NA	NA	0	1
S24C7788	5320	6	0	3	Not-determined	Genome-fragment	NA	NA	0	1
S23C13053	5320	4	0	3	Not-determined	Genome-fragment	NA	NA	0	1
S20C9455	5320	3	0	1	Not-determined	Genome-fragment	NA	NA	0	1
S1C13588	5320	6	0	5	Not-determined	Genome-fragment	NA	NA	0	1
S24C678	5321	7	0	5	Not-determined	Genome-fragment	NA	NA	0	1
S25C11911	5321	4	0	3	Not-determined	Genome-fragment	NA	NA	0	1
S29C11434	5321	4	0	4	Not-determined	Genome-fragment	NA	NA	0	1
S31C1863	5321	6	0	2	Not-determined	Genome-fragment	NA	NA	0	1
S23C5996	5322	7	0	5	Not-determined	Genome-fragment	NA	NA	0	1
S15C7890	5322	3	0	3	Not-determined	Genome-fragment	NA	NA	0	1
S23C2397	5322	8	0	6	Not-determined	Genome-fragment	NA	NA	0	1
S4C788	5322	6	0	3	Not-determined	Genome-fragment	NA	NA	0	1
S6C6609	5322	6	0	4	Not-determined	Genome-fragment	NA	NA	0	1
S16C11926	5323	6	0	5	Not-determined	Genome-fragment	NA	NA	0	1
S30C8118	5323	6	0	5	Not-determined	Genome-fragment	NA	NA	0	1
S5C12798	5324	6	0	5	Not-determined	Genome-fragment	NA	NA	0	1
S31C8452	5324	7	4	0	Low-quality	Genome-fragment	3.62	HMM-based (lower-bound)	0	1.07
S5C1814	5324	7	0	2	Not-determined	Genome-fragment	NA	NA	0	1
S5C6215	5324	7	0	6	Not-determined	Genome-fragment	NA	NA	0	1
S28C6568	5324	7	0	3	Not-determined	Genome-fragment	NA	NA	0	1
S21C1970	5325	5	0	4	Low-quality	Genome-fragment	3.05	AAI-based (medium-confidence)	0	1
S28C10920	5325	6	0	4	Not-determined	Genome-fragment	NA	NA	0	1
S7C4519	5326	7	0	2	Not-determined	Genome-fragment	NA	NA	0	1
S23C609	5326	5	0	4	Not-determined	Genome-fragment	NA	NA	0	1
S3C29	5326	6	0	4	Not-determined	Genome-fragment	NA	NA	0	1
S3C2252	5326	8	0	6	Not-determined	Genome-fragment	NA	NA	0	1
S26C4525	5326	7	0	4	Not-determined	Genome-fragment	NA	NA	0	1
S7C93	5327	4	0	0	Not-determined	Genome-fragment	NA	NA	0	1
S25C6559	5327	7	0	4	Not-determined	Genome-fragment	NA	NA	0	1
S19C8153	5327	4	0	4	Low-quality	Genome-fragment	9.23	AAI-based (medium-confidence)	0	1
S30C10579	5327	5	0	2	Not-determined	Genome-fragment	NA	NA	0	1
S25C5031	5327	8	0	5	Not-determined	Genome-fragment	NA	NA	0	1
S18C332	5327	5	0	4	Low-quality	Genome-fragment	3.05	AAI-based (medium-confidence)	0	1
S4C10335	5327	5	0	5	Not-determined	Genome-fragment	NA	NA	0	1
S4C9361	5327	6	0	5	Not-determined	Genome-fragment	NA	NA	0	1
S23C9281	5327	5	0	4	Not-determined	Genome-fragment	NA	NA	0	1
S1C5530	5327	6	0	6	Not-determined	Genome-fragment	NA	NA	0	1
S5C2503	5327	6	0	3	Not-determined	Genome-fragment	NA	NA	0	1
S17C4834	5327	7	0	3	Low-quality	Genome-fragment	5.28	AAI-based (high-confidence)	0	1
S16C9439	5327	4	0	2	Not-determined	Genome-fragment	NA	NA	0	1
S3C10668	5327	8	0	5	Not-determined	Genome-fragment	NA	NA	0	1
S11C4967	5327	7	0	3	Not-determined	Genome-fragment	NA	NA	0	1
S7C3989	5328	4	0	3	Not-determined	Genome-fragment	NA	NA	0	1
S7C4185	5328	3	0	2	Not-determined	Genome-fragment	NA	NA	0	1
S17C7178	5328	8	0	4	Not-determined	Genome-fragment	NA	NA	0	1
S23C5355	5329	5	0	1	Low-quality	Genome-fragment	3.45	AAI-based (medium-confidence)	0	1
S19C9559	5329	7	0	6	Not-determined	Genome-fragment	NA	NA	0	1
S5C9076	5329	6	0	5	Not-determined	Genome-fragment	NA	NA	0	1
S15C5660	5329	4	0	3	Not-determined	Genome-fragment	NA	NA	0	1
S28C10716	5329	5	0	4	Not-determined	Genome-fragment	NA	NA	0	1
S29C11726	5330	6	0	1	Not-determined	Genome-fragment	NA	NA	0	1
S3C9351	5330	4	0	4	Not-determined	Genome-fragment	NA	NA	0	1
S18C10800	5331	6	0	4	Not-determined	Genome-fragment	NA	NA	0	1
S21C11135	5331	6	0	4	Not-determined	Genome-fragment	NA	NA	0	1
S15C9791	5332	6	0	6	Not-determined	Genome-fragment	NA	NA	0	1
S25C9760	5332	7	0	6	Not-determined	Genome-fragment	NA	NA	0	1
S11C14925	5332	6	1	3	Not-determined	Genome-fragment	NA	NA	68.89	1
S18C6858	5333	6	0	4	Not-determined	Genome-fragment	NA	NA	0	1
S10C6696	5333	5	0	4	Not-determined	Genome-fragment	NA	NA	0	1
S4C10502	5334	5	0	4	Not-determined	Genome-fragment	NA	NA	0	1
S13C7045	5334	6	0	4	Low-quality	Genome-fragment	10.56	AAI-based (high-confidence)	0	1
S28C9680	5334	7	0	2	Not-determined	Genome-fragment	NA	NA	0	1
S29C8915	5335	5	0	3	Not-determined	Genome-fragment	NA	NA	0	1
S4C7304	5335	7	0	2	Not-determined	Genome-fragment	NA	NA	0	1
S28C8854	5335	3	0	2	Not-determined	Genome-fragment	NA	NA	0	1
S9C1369	5335	6	0	6	Not-determined	Genome-fragment	NA	NA	0	1
S28C4985	5335	2	0	1	Low-quality	Genome-fragment	14.89	AAI-based (medium-confidence)	0	1
S5C12069	5336	3	0	3	Low-quality	Genome-fragment	7.86	AAI-based (medium-confidence)	0	1
S16C8972	5336	5	0	4	Low-quality	Genome-fragment	2.17	AAI-based (high-confidence)	0	1.01
S3C13038	5336	7	0	6	Not-determined	Genome-fragment	NA	NA	0	1
S4C9067	5337	6	0	4	Not-determined	Genome-fragment	NA	NA	0	1
S23C12652	5337	4	0	1	Not-determined	Genome-fragment	NA	NA	0	1
S29C385	5338	5	0	4	Not-determined	Genome-fragment	NA	NA	0	1
S15C1325	5338	10	5	0	Low-quality	Genome-fragment	15.72	AAI-based (high-confidence)	0	1
S5C2744	5338	9	0	4	Not-determined	Genome-fragment	NA	NA	0	1
S23C8230	5339	3	0	3	Not-determined	Genome-fragment	NA	NA	0	1
S4C6996	5339	4	0	3	Not-determined	Genome-fragment	NA	NA	0	1
S8C7446	5339	6	0	4	Not-determined	Genome-fragment	NA	NA	0	1
S12C4731	5339	8	0	6	Not-determined	Genome-fragment	NA	NA	0	1
S28C8597	5339	9	0	3	Not-determined	Genome-fragment	NA	NA	0	1
S3C13530	5339	6	0	4	Not-determined	Genome-fragment	NA	NA	0	1
S4C2668	5340	6	0	6	Not-determined	Genome-fragment	NA	NA	0	1
S12C6442	5340	4	0	0	Not-determined	Genome-fragment	NA	NA	0	1
S4C1829	5341	5	0	3	Not-determined	Genome-fragment	NA	NA	0	1
S3C13020	5341	7	0	3	Not-determined	Genome-fragment	NA	NA	0	1
S28C5356	5342	6	0	3	Not-determined	Genome-fragment	NA	NA	0	1
S12C8022	5342	5	0	0	Not-determined	Genome-fragment	NA	NA	0	1
S12C2971	5342	8	0	2	Not-determined	Genome-fragment	NA	NA	0	1
S8C10184	5343	7	6	0	Low-quality	Genome-fragment	18.15	AAI-based (high-confidence)	0	1
S4C9527	5343	7	0	5	Not-determined	Genome-fragment	NA	NA	0	1
S4C6877	5343	10	2	0	Low-quality	Genome-fragment	6.43	HMM-based (lower-bound)	0	1
S11C8138	5343	5	0	3	Not-determined	Genome-fragment	NA	NA	0	1
S27C3286	5344	4	0	3	Not-determined	Genome-fragment	NA	NA	0	1
S20C423	5344	7	0	4	Not-determined	Genome-fragment	NA	NA	0	1
S28C12309	5344	5	0	4	Not-determined	Genome-fragment	NA	NA	0	1
S21C10329	5344	7	0	4	Not-determined	Genome-fragment	NA	NA	0	1.01
S23C10789	5345	3	0	3	Not-determined	Genome-fragment	NA	NA	0	1
S12C5979	5346	5	0	5	Not-determined	Genome-fragment	NA	NA	0	1
S28C14859	5346	5	0	1	Not-determined	Genome-fragment	NA	NA	0	1
S3C10999	5347	6	3	0	Low-quality	Genome-fragment	12.44	AAI-based (high-confidence)	0	1
S29C11444	5348	3	0	2	Not-determined	Genome-fragment	NA	NA	0	1
S4C4060	5348	5	0	4	Not-determined	Genome-fragment	NA	NA	0	1
S15C3568	5348	5	0	5	Not-determined	Genome-fragment	NA	NA	0	1
S23C1050	5349	5	0	4	Not-determined	Genome-fragment	NA	NA	0	1
S4C9382	5349	6	0	5	Not-determined	Genome-fragment	NA	NA	0	1
S17C474	5349	6	0	5	Not-determined	Genome-fragment	NA	NA	0	1
S4C10420	5349	8	0	5	Not-determined	Genome-fragment	NA	NA	0	1
S28C11005	5349	5	0	3	Not-determined	Genome-fragment	NA	NA	0	1
S31C10702	5350	3	0	2	Not-determined	Genome-fragment	NA	NA	0	1
S19C2160	5350	5	0	4	Not-determined	Genome-fragment	NA	NA	0	1
S30C3829	5350	7	0	4	Not-determined	Genome-fragment	NA	NA	0	1
S12C534	5350	4	0	0	Not-determined	Genome-fragment	NA	NA	0	1
S18C4933	5350	4	0	1	Not-determined	Genome-fragment	NA	NA	0	1
S5C884	5351	7	0	7	Not-determined	Genome-fragment	NA	NA	0	1
S11C5316	5351	7	0	5	Not-determined	Genome-fragment	NA	NA	0	1
S30C11506	5352	5	0	2	Not-determined	Genome-fragment	NA	NA	0	1
S13C6536	5352	5	0	3	Not-determined	Genome-fragment	NA	NA	0	1
S30C11541	5352	7	1	0	High-quality	High-quality	95.32	AAI-based (high-confidence)	0	1
S11C1466	5352	6	0	6	Not-determined	Genome-fragment	NA	NA	0	1
S3C6289	5352	4	0	2	Not-determined	Genome-fragment	NA	NA	0	1
S19C6534	5353	5	0	3	Not-determined	Genome-fragment	NA	NA	0	1
S8C5834	5353	7	0	6	Not-determined	Genome-fragment	NA	NA	0	1
S21C12340	5354	4	0	4	Not-determined	Genome-fragment	NA	NA	0	1
S4C385	5355	7	0	6	Not-determined	Genome-fragment	NA	NA	0	1
S30C2531	5356	6	0	6	Not-determined	Genome-fragment	NA	NA	0	1
S28C3161	5356	5	0	0	Not-determined	Genome-fragment	NA	NA	0	1
S4C6845	5356	5	0	3	Low-quality	Genome-fragment	2.74	AAI-based (medium-confidence)	0	1
S22C8392	5356	4	0	3	Not-determined	Genome-fragment	NA	NA	0	1
S7C484	5356	4	0	4	Not-determined	Genome-fragment	NA	NA	0	1
S28C8345	5356	7	0	5	Not-determined	Genome-fragment	NA	NA	0	1
S21C990	5356	6	0	3	Not-determined	Genome-fragment	NA	NA	0	1
S4C12439	5357	8	0	7	Not-determined	Genome-fragment	NA	NA	0	1
S19C4546	5357	5	0	2	Not-determined	Genome-fragment	NA	NA	0	1
S28C9839	5358	6	0	0	Not-determined	Genome-fragment	NA	NA	0	1
S22C9562	5358	4	0	3	Low-quality	Genome-fragment	0.96	AAI-based (medium-confidence)	0	1
S24C6039	5359	7	0	6	Not-determined	Genome-fragment	NA	NA	0	1
S28C10603	5359	5	0	5	Not-determined	Genome-fragment	NA	NA	0	1
S28C14488	5359	9	1	0	Low-quality	Genome-fragment	12.34	AAI-based (high-confidence)	0	1
S19C1884	5360	6	0	4	Not-determined	Genome-fragment	NA	NA	0	1
S28C9968	5360	5	0	3	Not-determined	Genome-fragment	NA	NA	0	1
S19C6618	5360	5	0	2	Low-quality	Genome-fragment	11.17	AAI-based (medium-confidence)	0	1
S5C2192	5361	5	0	5	Not-determined	Genome-fragment	NA	NA	0	1
S18C10023	5361	6	0	5	Low-quality	Genome-fragment	16.12	AAI-based (medium-confidence)	0	1
S4C3316	5362	6	0	5	Not-determined	Genome-fragment	NA	NA	0	1
S29C7634	5362	8	0	3	Not-determined	Genome-fragment	NA	NA	0	1
S14C10217	5362	7	0	5	Not-determined	Genome-fragment	NA	NA	0	1
S28C12880	5362	5	0	2	Not-determined	Genome-fragment	NA	NA	0	1
S28C1000	5362	6	0	4	Not-determined	Genome-fragment	NA	NA	0	1
S21C604	5362	4	0	3	Low-quality	Genome-fragment	0.5	AAI-based (medium-confidence)	0	1.01
S30C55	5363	7	0	3	Not-determined	Genome-fragment	NA	NA	0	1
S9C4694	5363	6	0	2	Not-determined	Genome-fragment	NA	NA	0	1
S18C6478	5363	8	0	4	Not-determined	Genome-fragment	NA	NA	0	1
S27C9377	5364	5	0	5	Not-determined	Genome-fragment	NA	NA	0	1
S18C12510	5364	5	0	4	Not-determined	Genome-fragment	NA	NA	0	1
S17C8792	5365	6	0	4	Not-determined	Genome-fragment	NA	NA	0	1
S13C8754	5365	5	0	4	Not-determined	Genome-fragment	NA	NA	0	1
S30C3298	5365	7	0	3	Not-determined	Genome-fragment	NA	NA	0	1
S23C2598	5366	7	0	5	Not-determined	Genome-fragment	NA	NA	0	1.01
S28C3886	5366	5	0	4	Not-determined	Genome-fragment	NA	NA	0	1
S20C11364	5366	4	0	2	Low-quality	Genome-fragment	3.93	AAI-based (medium-confidence)	0	1
S13C7928	5367	2	0	1	Not-determined	Genome-fragment	NA	NA	0	1
S29C12994	5367	12	0	10	Not-determined	Genome-fragment	NA	NA	0	1
S23C12396	5367	7	0	1	Not-determined	Genome-fragment	NA	NA	0	1
S10C9546	5367	6	0	5	Not-determined	Genome-fragment	NA	NA	0	1
S8C7415	5367	7	0	5	Not-determined	Genome-fragment	NA	NA	0	1
S18C6718	5368	8	0	4	Not-determined	Genome-fragment	NA	NA	0	1
S8C4470	5368	7	0	4	Low-quality	Genome-fragment	10.23	AAI-based (medium-confidence)	0	1
S31C7652	5368	8	0	5	Not-determined	Genome-fragment	NA	NA	0	1
S29C3515	5369	6	0	4	Not-determined	Genome-fragment	NA	NA	0	1
S11C6255	5369	5	0	5	Not-determined	Genome-fragment	NA	NA	0	1
S3C10662	5369	7	0	5	Not-determined	Genome-fragment	NA	NA	0	1
S4C10644	5371	5	0	1	Not-determined	Genome-fragment	NA	NA	0	1
S28C5011	5371	8	0	3	Not-determined	Genome-fragment	NA	NA	0	1
S8C9202	5372	7	0	5	Not-determined	Genome-fragment	NA	NA	0	1
S5C4179	5372	5	0	3	Not-determined	Genome-fragment	NA	NA	0	1
S4C12751	5372	6	0	5	Not-determined	Genome-fragment	NA	NA	0	1
S3C13046	5372	4	0	4	Not-determined	Genome-fragment	NA	NA	0	1
S28C503	5372	6	0	4	Not-determined	Genome-fragment	NA	NA	0	1
S17C8856	5373	7	0	5	Not-determined	Genome-fragment	NA	NA	0	1
S19C7544	5373	5	0	4	Not-determined	Genome-fragment	NA	NA	0	1
S1C9085	5373	6	0	0	Not-determined	Genome-fragment	NA	NA	0	1
S18C8640	5373	8	0	3	Not-determined	Genome-fragment	NA	NA	0	1
S18C9187	5373	4	0	4	Not-determined	Genome-fragment	NA	NA	0	1
S18C4122	5373	8	0	7	Not-determined	Genome-fragment	NA	NA	0	1
S23C2788	5374	6	0	4	Not-determined	Genome-fragment	NA	NA	0	1
S5C10268	5374	4	0	2	Low-quality	Genome-fragment	12.84	AAI-based (high-confidence)	0	1
S16C308	5374	2	0	2	Not-determined	Genome-fragment	NA	NA	0	1
S5C4330	5374	5	0	1	Not-determined	Genome-fragment	NA	NA	0	1
S30C308	5374	2	0	2	Not-determined	Genome-fragment	NA	NA	0	1
S29C8941	5374	4	0	4	Not-determined	Genome-fragment	NA	NA	0	1
S25C307	5374	3	0	1	Not-determined	Genome-fragment	NA	NA	0	1
S28C1997	5374	7	0	6	Not-determined	Genome-fragment	NA	NA	0	1
S29C4470	5375	10	0	0	Not-determined	Genome-fragment	NA	NA	0	1
S18C6277	5375	4	0	1	Low-quality	Genome-fragment	12.58	AAI-based (medium-confidence)	0	1
S20C11777	5375	6	0	6	Not-determined	Genome-fragment	NA	NA	0	1
S15C11715	5376	6	0	1	Not-determined	Genome-fragment	NA	NA	0	1
S9C8651	5376	2	0	1	Not-determined	Genome-fragment	NA	NA	0	1.01
S18C6534	5377	6	0	4	Not-determined	Genome-fragment	NA	NA	0	1
S24C4633	5377	11	0	2	Not-determined	Genome-fragment	NA	NA	0	1
S5C10679	5377	5	0	5	Not-determined	Genome-fragment	NA	NA	0	1
S4C11482	5377	5	0	0	Not-determined	Genome-fragment	NA	NA	0	1
S31C6594	5377	6	0	6	Not-determined	Genome-fragment	NA	NA	0	1
S23C5128	5378	3	0	2	Not-determined	Genome-fragment	NA	NA	0	1
S30C7375	5378	5	0	3	Not-determined	Genome-fragment	NA	NA	0	1
S13C1011	5379	4	1	2	Low-quality	Genome-fragment	3.71	HMM-based (lower-bound)	67.88	1.05
S30C6831	5380	5	0	5	Not-determined	Genome-fragment	NA	NA	0	1
S4C7692	5380	4	0	2	Not-determined	Genome-fragment	NA	NA	0	1
S18C10625	5380	5	0	2	Low-quality	Genome-fragment	2.81	AAI-based (medium-confidence)	0	1
S19C2966	5381	6	0	5	Not-determined	Genome-fragment	NA	NA	0	1
S25C5934	5382	5	0	5	Not-determined	Genome-fragment	NA	NA	0	1
S4C10328	5382	8	0	5	Not-determined	Genome-fragment	NA	NA	0	1
S22C1168	5382	4	0	0	Not-determined	Genome-fragment	NA	NA	0	1.01
S22C7212	5382	6	0	1	Not-determined	Genome-fragment	NA	NA	0	1
S4C3666	5383	6	0	4	Not-determined	Genome-fragment	NA	NA	0	1
S25C1352	5383	6	0	2	Not-determined	Genome-fragment	NA	NA	0	1
S16C3820	5384	7	0	0	Not-determined	Genome-fragment	NA	NA	0	1
S15C9743	5384	6	0	4	Not-determined	Genome-fragment	NA	NA	0	1
S12C9944	5384	3	2	0	Low-quality	Genome-fragment	0.87	AAI-based (medium-confidence)	0	1
S4C9327	5384	9	0	8	Not-determined	Genome-fragment	NA	NA	0	1
S23C11799	5384	4	0	1	Low-quality	Genome-fragment	4.61	AAI-based (high-confidence)	0	1
S7C1853	5385	6	0	0	Not-determined	Genome-fragment	NA	NA	0	1
S11C12313	5385	9	0	5	Not-determined	Genome-fragment	NA	NA	0	1
S4C3241	5386	7	0	3	Not-determined	Genome-fragment	NA	NA	0	1
S29C8040	5386	5	0	0	Not-determined	Genome-fragment	NA	NA	0	1
S5C7568	5386	9	0	2	Not-determined	Genome-fragment	NA	NA	0	1
S31C2808	5386	7	0	5	Not-determined	Genome-fragment	NA	NA	0	1
S28C4252	5386	6	0	3	Not-determined	Genome-fragment	NA	NA	0	1
S17C2701	5386	5	0	5	Low-quality	Genome-fragment	4.43	AAI-based (medium-confidence)	0	1
S29C5314	5386	5	0	1	Not-determined	Genome-fragment	NA	NA	0	1
S28C12576	5386	2	0	2	Not-determined	Genome-fragment	NA	NA	0	1
S20C6903	5387	6	0	1	Not-determined	Genome-fragment	NA	NA	0	1
S25C1764	5387	7	0	2	Not-determined	Genome-fragment	NA	NA	0	1
S30C11647	5388	5	0	5	Not-determined	Genome-fragment	NA	NA	0	1
S15C8007	5388	6	0	4	Not-determined	Genome-fragment	NA	NA	0	1
S28C9300	5388	8	0	1	Not-determined	Genome-fragment	NA	NA	0	1
S4C305	5389	7	0	3	Not-determined	Genome-fragment	NA	NA	0	1.01
S8C5905	5389	4	0	1	Not-determined	Genome-fragment	NA	NA	0	1
S7C2841	5389	6	0	2	Not-determined	Genome-fragment	NA	NA	0	1
S28C11955	5389	6	0	4	Not-determined	Genome-fragment	NA	NA	0	1
S5C8977	5390	7	0	4	Low-quality	Genome-fragment	4.68	AAI-based (medium-confidence)	0	1
S4C8499	5390	8	0	7	Low-quality	Genome-fragment	3.09	AAI-based (medium-confidence)	0	1
S19C6660	5391	6	0	6	Not-determined	Genome-fragment	NA	NA	0	1
S7C676	5391	8	0	2	Not-determined	Genome-fragment	NA	NA	0	1
S30C121	5391	4	0	3	Not-determined	Genome-fragment	NA	NA	0	1
S18C9	5391	6	0	3	Not-determined	Genome-fragment	NA	NA	0	1
S18C9438	5392	6	0	3	Not-determined	Genome-fragment	NA	NA	0	1
S20C8142	5392	5	5	0	Medium-quality	Genome-fragment	74.09	AAI-based (high-confidence)	0	1
S19C2873	5393	5	0	3	Not-determined	Genome-fragment	NA	NA	0	1
S18C7561	5394	4	0	2	Not-determined	Genome-fragment	NA	NA	0	1
S18C1330	5394	4	0	2	Not-determined	Genome-fragment	NA	NA	0	1
S31C2106	5394	4	0	3	Low-quality	Genome-fragment	4.37	AAI-based (medium-confidence)	0	1
S17C6666	5395	6	0	2	Not-determined	Genome-fragment	NA	NA	0	1
S28C25	5395	5	0	2	Not-determined	Genome-fragment	NA	NA	0	1.01
S29C9227	5395	5	0	1	Not-determined	Genome-fragment	NA	NA	0	1
S4C3809	5395	6	0	2	Not-determined	Genome-fragment	NA	NA	0	1
S23C4049	5395	5	0	1	Low-quality	Genome-fragment	0.53	AAI-based (medium-confidence)	0	1
S28C9914	5395	7	0	5	Not-determined	Genome-fragment	NA	NA	0	1
S3C3218	5396	4	0	4	Low-quality	Genome-fragment	2.23	AAI-based (medium-confidence)	0	1
S29C7297	5396	4	0	4	Low-quality	Genome-fragment	13.77	AAI-based (medium-confidence)	0	1
S12C6853	5396	9	0	0	Not-determined	Genome-fragment	NA	NA	0	1
S30C10594	5396	6	0	3	Not-determined	Genome-fragment	NA	NA	0	1
S5C7734	5396	6	0	5	Not-determined	Genome-fragment	NA	NA	0	1
S7C3419	5397	3	0	0	Not-determined	Genome-fragment	NA	NA	0	1
S25C7337	5397	5	0	3	Not-determined	Genome-fragment	NA	NA	0	1
S13C3619	5397	4	0	3	Not-determined	Genome-fragment	NA	NA	0	1
S26C11701	5397	4	0	4	Not-determined	Genome-fragment	NA	NA	0	1
S28C605	5397	3	0	3	Not-determined	Genome-fragment	NA	NA	0	1
S7C1292	5398	5	0	1	Not-determined	Genome-fragment	NA	NA	0	1.01
S4C7416	5398	7	0	6	Not-determined	Genome-fragment	NA	NA	0	1
S28C6561	5398	7	0	3	Not-determined	Genome-fragment	NA	NA	0	1
S7C2319	5399	8	8	0	Low-quality	Genome-fragment	10.66	AAI-based (medium-confidence)	0	1
S5C1742	5399	5	0	4	Not-determined	Genome-fragment	NA	NA	0	1
S11C7959	5399	7	0	5	Not-determined	Genome-fragment	NA	NA	0	1
S28C7530	5400	7	0	4	Not-determined	Genome-fragment	NA	NA	0	1
S5C551	5400	2	0	0	Not-determined	Genome-fragment	NA	NA	0	1
S23C2462	5400	6	0	6	Not-determined	Genome-fragment	NA	NA	0	1
S23C12130	5400	13	0	13	Not-determined	Genome-fragment	NA	NA	0	1
S17C7998	5400	4	0	3	Not-determined	Genome-fragment	NA	NA	0	1
S16C3568	5400	5	0	4	Not-determined	Genome-fragment	NA	NA	0	1
S30C4151	5400	6	0	3	Not-determined	Genome-fragment	NA	NA	0	1
S7C9232	5401	3	0	1	Low-quality	Genome-fragment	2.74	AAI-based (high-confidence)	0	1
S3C9785	5401	5	0	2	Not-determined	Genome-fragment	NA	NA	0	1
S13C9853	5402	4	0	3	Not-determined	Genome-fragment	NA	NA	0	1
S15C11351	5402	4	0	1	Not-determined	Genome-fragment	NA	NA	0	1
S5C1570	5402	7	0	0	Not-determined	Genome-fragment	NA	NA	0	1
S29C8054	5402	6	0	1	Not-determined	Genome-fragment	NA	NA	0	1.01
S12C7110	5402	7	0	6	Not-determined	Genome-fragment	NA	NA	0	1
S19C3940	5403	5	0	3	Not-determined	Genome-fragment	NA	NA	0	1
S14C6387	5403	5	0	2	Not-determined	Genome-fragment	NA	NA	0	1
S25C5689	5404	6	0	0	Not-determined	Genome-fragment	NA	NA	0	1
S3C14480	5404	5	0	4	Not-determined	Genome-fragment	NA	NA	0	1
S28C1056	5405	6	0	4	Not-determined	Genome-fragment	NA	NA	0	1
S25C8001	5405	5	0	4	Low-quality	Genome-fragment	2.97	AAI-based (medium-confidence)	0	1
S29C10276	5405	7	0	6	Low-quality	Genome-fragment	16.25	AAI-based (medium-confidence)	0	1
S20C1688	5405	7	1	3	Low-quality	Genome-fragment	1.14	HMM-based (lower-bound)	76.47	1
S17C4198	5405	6	0	4	Not-determined	Genome-fragment	NA	NA	0	1
S7C11421	5406	6	0	2	Not-determined	Genome-fragment	NA	NA	0	1
S3C9119	5406	5	0	3	Not-determined	Genome-fragment	NA	NA	0	1
S28C10324	5407	7	0	4	Not-determined	Genome-fragment	NA	NA	0	1
S30C5619	5407	5	0	3	Not-determined	Genome-fragment	NA	NA	0	1
S19C934	5407	4	0	3	Not-determined	Genome-fragment	NA	NA	0	1
S25C10189	5408	6	0	5	Not-determined	Genome-fragment	NA	NA	0	1
S19C795	5408	4	0	4	Not-determined	Genome-fragment	NA	NA	0	1
S5C7611	5408	6	0	3	Not-determined	Genome-fragment	NA	NA	0	1
S23C8368	5409	6	0	3	Not-determined	Genome-fragment	NA	NA	0	1
S11C4178	5409	7	0	6	Low-quality	Genome-fragment	1.31	AAI-based (medium-confidence)	0	1
S10C7703	5409	5	0	4	Not-determined	Genome-fragment	NA	NA	0	1
S23C11479	5410	4	0	2	Not-determined	Genome-fragment	NA	NA	0	1
S23C9170	5410	4	0	3	Not-determined	Genome-fragment	NA	NA	0	1
S4C12466	5410	5	0	2	Low-quality	Genome-fragment	6.43	AAI-based (high-confidence)	0	1
S5C8824	5410	6	0	3	Not-determined	Genome-fragment	NA	NA	0	1
S27C4346	5410	5	0	4	Not-determined	Genome-fragment	NA	NA	0	1
S28C9437	5411	7	0	4	Not-determined	Genome-fragment	NA	NA	0	1
S25C10642	5413	8	1	0	Low-quality	Genome-fragment	1.61	HMM-based (lower-bound)	0	1
S10C11934	5413	7	0	3	Not-determined	Genome-fragment	NA	NA	0	1
S4C4500	5414	5	0	2	Not-determined	Genome-fragment	NA	NA	0	1
S23C10444	5414	4	0	1	Not-determined	Genome-fragment	NA	NA	0	1
S31C2674	5414	4	0	2	Not-determined	Genome-fragment	NA	NA	0	1.01
S3C14533	5414	3	0	1	Not-determined	Genome-fragment	NA	NA	0	1
S28C9928	5414	5	0	3	Not-determined	Genome-fragment	NA	NA	0	1
S4C10138	5415	2	0	2	Not-determined	Genome-fragment	NA	NA	0	1
S19C7342	5415	3	0	2	Not-determined	Genome-fragment	NA	NA	0	1
S28C2491	5415	5	0	2	Not-determined	Genome-fragment	NA	NA	0	1
S8C179	5416	6	0	4	Low-quality	Genome-fragment	4.7	AAI-based (medium-confidence)	0	1
S23C471	5416	5	0	4	Low-quality	Genome-fragment	3.82	AAI-based (medium-confidence)	0	1
S16C2421	5416	4	0	4	Not-determined	Genome-fragment	NA	NA	0	1
S29C4438	5416	5	0	2	Low-quality	Genome-fragment	1.93	AAI-based (medium-confidence)	0	1
S12C8882	5416	3	0	3	Not-determined	Genome-fragment	NA	NA	0	1
S29C8147	5417	6	0	1	Not-determined	Genome-fragment	NA	NA	0	1
S5C8618	5417	7	0	5	Not-determined	Genome-fragment	NA	NA	0	1
S20C6117	5418	6	0	5	Not-determined	Genome-fragment	NA	NA	0	1
S18C8618	5418	7	0	5	Not-determined	Genome-fragment	NA	NA	0	1
S3C11899	5418	5	0	5	Not-determined	Genome-fragment	NA	NA	0	1
S29C636	5419	7	0	2	Not-determined	Genome-fragment	NA	NA	0	1
S19C3539	5419	4	0	4	Not-determined	Genome-fragment	NA	NA	0	1
S3C13720	5419	7	0	7	Not-determined	Genome-fragment	NA	NA	0	1
S28C14341	5419	6	0	4	Not-determined	Genome-fragment	NA	NA	0	1
S25C3354	5420	6	0	6	Not-determined	Genome-fragment	NA	NA	0	1
S7C9019	5420	6	0	1	Not-determined	Genome-fragment	NA	NA	0	1
S31C3289	5420	7	0	5	Not-determined	Genome-fragment	NA	NA	0	1
S4C11266	5420	4	0	4	Not-determined	Genome-fragment	NA	NA	0	1
S4C8001	5421	9	0	5	Not-determined	Genome-fragment	NA	NA	0	1
S31C325	5421	6	0	5	Not-determined	Genome-fragment	NA	NA	0	1
S14C5238	5422	7	0	5	Not-determined	Genome-fragment	NA	NA	0	1
S29C3838	5423	5	0	4	Not-determined	Genome-fragment	NA	NA	0	1
S5C2843	5423	5	0	4	Not-determined	Genome-fragment	NA	NA	0	1
S1C3250	5423	5	0	2	Not-determined	Genome-fragment	NA	NA	0	1
S27C7599	5424	8	0	5	Low-quality	Genome-fragment	10.82	AAI-based (medium-confidence)	0	1
S15C3582	5424	5	0	3	Low-quality	Genome-fragment	5.73	AAI-based (medium-confidence)	0	1
S28C241	5424	6	0	5	Not-determined	Genome-fragment	NA	NA	0	1
S4C8500	5425	8	0	5	Not-determined	Genome-fragment	NA	NA	0	1
S4C12419	5425	6	0	4	Not-determined	Genome-fragment	NA	NA	0	1
S3C12874	5425	6	0	5	Not-determined	Genome-fragment	NA	NA	0	1
S28C2701	5426	7	0	5	Not-determined	Genome-fragment	NA	NA	0	1
S29C2334	5426	6	0	5	Not-determined	Genome-fragment	NA	NA	0	1
S13C4479	5427	4	0	4	Not-determined	Genome-fragment	NA	NA	0	1
S30C9872	5427	5	0	4	Not-determined	Genome-fragment	NA	NA	0	1
S4C426	5427	8	0	3	Not-determined	Genome-fragment	NA	NA	0	1
S14C9461	5427	5	0	5	Not-determined	Genome-fragment	NA	NA	0	1
S4C9084	5427	4	0	3	Not-determined	Genome-fragment	NA	NA	0	1
S17C10654	5427	5	0	5	Not-determined	Genome-fragment	NA	NA	0	1
S1C7470	5427	5	0	4	Not-determined	Genome-fragment	NA	NA	0	1
S28C14686	5427	3	0	3	Not-determined	Genome-fragment	NA	NA	0	1
S23C10981	5428	5	0	4	Not-determined	Genome-fragment	NA	NA	0	1
S29C6564	5429	8	0	3	Not-determined	Genome-fragment	NA	NA	0	1
S30C5996	5429	7	0	2	Not-determined	Genome-fragment	NA	NA	0	1
S4C5550	5430	4	0	1	Not-determined	Genome-fragment	NA	NA	0	1
S15C11720	5430	7	0	5	Not-determined	Genome-fragment	NA	NA	0	1
S28C3020	5431	8	0	5	Not-determined	Genome-fragment	NA	NA	0	1
S27C7758	5431	3	0	1	Not-determined	Genome-fragment	NA	NA	0	1
S4C5236	5431	5	0	4	Not-determined	Genome-fragment	NA	NA	0	1
S8C1303	5431	11	1	0	Low-quality	Genome-fragment	12.1	AAI-based (high-confidence)	0	1
S4C3430	5431	6	0	5	Not-determined	Genome-fragment	NA	NA	0	1
S21C9847	5431	7	0	5	Not-determined	Genome-fragment	NA	NA	0	1
S25C7191	5432	7	0	5	Not-determined	Genome-fragment	NA	NA	0	1
S4C13013	5432	4	0	2	Not-determined	Genome-fragment	NA	NA	0	1
S19C3671	5432	5	0	5	Not-determined	Genome-fragment	NA	NA	0	1
S27C2189	5433	8	0	6	Not-determined	Genome-fragment	NA	NA	0	1
S11C1970	5433	5	0	4	Low-quality	Genome-fragment	3.11	AAI-based (medium-confidence)	0	1
S28C9162	5433	5	0	4	Not-determined	Genome-fragment	NA	NA	0	1
S5C2285	5434	8	0	5	Not-determined	Genome-fragment	NA	NA	0	1
S18C6722	5434	8	0	5	Not-determined	Genome-fragment	NA	NA	0	1
S28C6767	5434	5	4	0	Low-quality	Genome-fragment	7.1	HMM-based (lower-bound)	0	1
S30C10181	5435	4	0	4	Low-quality	Genome-fragment	2.69	AAI-based (medium-confidence)	0	1
S5C6327	5435	8	0	6	Not-determined	Genome-fragment	NA	NA	0	1
S14C5182	5435	5	0	2	Not-determined	Genome-fragment	NA	NA	0	1
S11C3933	5435	6	0	4	Not-determined	Genome-fragment	NA	NA	0	1
S14C3683	5436	4	0	1	Low-quality	Genome-fragment	3.11	AAI-based (medium-confidence)	0	1
S12C314	5436	4	0	2	Not-determined	Genome-fragment	NA	NA	0	1
S17C1782	5436	4	0	1	Low-quality	Genome-fragment	3.11	AAI-based (medium-confidence)	0	1
S8C9951	5436	4	0	1	Low-quality	Genome-fragment	3.11	AAI-based (medium-confidence)	0	1
S28C13100	5436	7	0	0	Not-determined	Genome-fragment	NA	NA	0	1
S13C11915	5437	5	0	1	Not-determined	Genome-fragment	NA	NA	0	1
S7C4968	5437	5	0	2	Not-determined	Genome-fragment	NA	NA	0	1
S4C6690	5437	5	0	4	Low-quality	Genome-fragment	4.11	AAI-based (medium-confidence)	0	1
S23C11367	5437	4	0	3	Not-determined	Genome-fragment	NA	NA	0	1
S4C7614	5437	8	0	8	Not-determined	Genome-fragment	NA	NA	0	1
S4C4401	5437	3	0	3	Not-determined	Genome-fragment	NA	NA	0	1
S27C8929	5437	4	0	3	Not-determined	Genome-fragment	NA	NA	0	1
S28C9415	5437	6	0	6	Not-determined	Genome-fragment	NA	NA	0	1
S28C2029	5438	6	0	3	Not-determined	Genome-fragment	NA	NA	0	1.01
S4C12102	5439	5	0	2	Not-determined	Genome-fragment	NA	NA	0	1
S30C2809	5439	5	0	4	Not-determined	Genome-fragment	NA	NA	0	1
S28C3105	5439	9	0	7	Not-determined	Genome-fragment	NA	NA	0	1
S24C3538	5440	6	0	3	Not-determined	Genome-fragment	NA	NA	0	1
S4C8071	5440	6	0	5	Not-determined	Genome-fragment	NA	NA	0	1
S20C9853	5440	6	0	5	Not-determined	Genome-fragment	NA	NA	0	1
S24C5479	5441	5	0	3	Not-determined	Genome-fragment	NA	NA	0	1
S25C8840	5441	4	0	1	Not-determined	Genome-fragment	NA	NA	0	1
S27C2354	5441	6	0	5	Not-determined	Genome-fragment	NA	NA	0	1
S4C8836	5441	6	0	3	Low-quality	Genome-fragment	2.72	AAI-based (medium-confidence)	0	1
S19C4856	5442	2	0	2	Not-determined	Genome-fragment	NA	NA	0	1
S28C10787	5442	3	0	1	Not-determined	Genome-fragment	NA	NA	0	1
S30C7986	5443	8	0	7	Not-determined	Genome-fragment	NA	NA	0	1
S4C13072	5443	5	0	4	Not-determined	Genome-fragment	NA	NA	0	1
S25C8342	5443	4	0	1	Not-determined	Genome-fragment	NA	NA	0	1
S14C5070	5444	7	0	2	Not-determined	Genome-fragment	NA	NA	0	1
S4C8630	5444	7	0	5	Low-quality	Genome-fragment	2.77	AAI-based (medium-confidence)	0	1
S20C8599	5444	8	1	4	Low-quality	Genome-fragment	3.52	HMM-based (lower-bound)	0	1
S3C2827	5444	6	0	4	Low-quality	Genome-fragment	1.73	AAI-based (medium-confidence)	0	1
S15C3458	5446	6	0	5	Not-determined	Genome-fragment	NA	NA	0	1
S5C5105	5446	5	0	2	Not-determined	Genome-fragment	NA	NA	0	1.01
S3C1735	5446	6	0	5	Not-determined	Genome-fragment	NA	NA	0	1
S28C12145	5446	8	0	5	Not-determined	Genome-fragment	NA	NA	0	1
S18C6436	5446	5	0	5	Not-determined	Genome-fragment	NA	NA	0	1
S25C3501	5446	4	0	2	Not-determined	Genome-fragment	NA	NA	0	1
S19C7967	5447	5	0	4	Not-determined	Genome-fragment	NA	NA	0	1
S28C6807	5448	5	0	4	Not-determined	Genome-fragment	NA	NA	0	1
S30C1659	5448	4	0	3	Not-determined	Genome-fragment	NA	NA	0	1
S13C7130	5448	6	0	4	Not-determined	Genome-fragment	NA	NA	0	1
S20C10414	5449	6	0	5	Not-determined	Genome-fragment	NA	NA	0	1
S14C4354	5449	7	0	4	Not-determined	Genome-fragment	NA	NA	0	1
S4C9947	5450	7	0	5	Not-determined	Genome-fragment	NA	NA	0	1
S3C3803	5450	6	0	5	Not-determined	Genome-fragment	NA	NA	0	1
S28C9350	5451	5	0	5	Not-determined	Genome-fragment	NA	NA	0	1
S15C2794	5452	7	0	4	Not-determined	Genome-fragment	NA	NA	0	1
S25C3562	5452	6	0	3	Low-quality	Genome-fragment	0.27	AAI-based (medium-confidence)	0	1
S28C3353	5453	7	0	5	Not-determined	Genome-fragment	NA	NA	0	1
S25C10468	5453	6	0	5	Not-determined	Genome-fragment	NA	NA	0	1
S4C11174	5453	7	0	4	Low-quality	Genome-fragment	5.01	AAI-based (medium-confidence)	0	1
S4C6564	5453	6	0	5	Not-determined	Genome-fragment	NA	NA	0	1
S3C9549	5453	6	0	4	Low-quality	Genome-fragment	9.56	AAI-based (medium-confidence)	0	1
S28C8123	5453	4	0	2	Not-determined	Genome-fragment	NA	NA	0	1
S20C4841	5454	5	0	4	Not-determined	Genome-fragment	NA	NA	0	1
S4C304	5454	4	0	2	Low-quality	Genome-fragment	15.24	AAI-based (medium-confidence)	0	1
S3C4215	5454	5	0	3	Not-determined	Genome-fragment	NA	NA	0	1
S28C2483	5454	6	0	5	Not-determined	Genome-fragment	NA	NA	0	1
S7C8638	5455	5	0	3	Not-determined	Genome-fragment	NA	NA	0	1
S11C11018	5455	6	0	5	Not-determined	Genome-fragment	NA	NA	0	1
S1C2762	5455	4	0	3	Not-determined	Genome-fragment	NA	NA	0	1
S19C9848	5456	5	0	0	Not-determined	Genome-fragment	NA	NA	0	1
S25C6465	5456	6	0	6	Not-determined	Genome-fragment	NA	NA	0	1
S29C5503	5456	5	0	3	Low-quality	Genome-fragment	10.62	AAI-based (medium-confidence)	0	1
S20C9898	5456	8	0	1	Not-determined	Genome-fragment	NA	NA	0	1
S22C400	5456	2	0	1	Not-determined	Genome-fragment	NA	NA	0	1
S28C2519	5456	5	0	4	Not-determined	Genome-fragment	NA	NA	0	1
S5C2588	5457	8	0	4	Not-determined	Genome-fragment	NA	NA	0	1
S5C6423	5457	7	0	6	Not-determined	Genome-fragment	NA	NA	0	1
S30C2917	5457	6	0	4	Not-determined	Genome-fragment	NA	NA	0	1
S28C961	5457	8	0	4	Not-determined	Genome-fragment	NA	NA	0	1
S21C12060	5457	4	0	4	Not-determined	Genome-fragment	NA	NA	0	1
S7C265	5458	7	0	5	Not-determined	Genome-fragment	NA	NA	0	1.01
S31C5214	5458	6	0	6	Not-determined	Genome-fragment	NA	NA	0	1
S23C4736	5459	6	0	4	Not-determined	Genome-fragment	NA	NA	0	1
S15C6087	5459	4	0	3	Not-determined	Genome-fragment	NA	NA	0	1
S31C10700	5459	4	0	4	Not-determined	Genome-fragment	NA	NA	0	1
S30C4756	5460	7	0	4	Low-quality	Genome-fragment	11.15	AAI-based (medium-confidence)	0	1
S5C1556	5461	3	0	0	Not-determined	Genome-fragment	NA	NA	0	1.42
S28C5947	5461	8	0	4	Not-determined	Genome-fragment	NA	NA	0	1
S17C1623	5461	5	0	4	Low-quality	Genome-fragment	12.83	AAI-based (medium-confidence)	0	1
S1C1809	5462	7	0	5	Not-determined	Genome-fragment	NA	NA	0	1
S18C10338	5462	7	0	5	Not-determined	Genome-fragment	NA	NA	0	1
S19C7654	5463	7	0	2	Not-determined	Genome-fragment	NA	NA	0	1
S4C3125	5463	5	0	3	Not-determined	Genome-fragment	NA	NA	0	1
S27C3077	5463	5	0	4	Not-determined	Genome-fragment	NA	NA	0	1
S28C9806	5463	3	0	1	Not-determined	Genome-fragment	NA	NA	0	1
S18C2381	5463	4	0	1	Not-determined	Genome-fragment	NA	NA	0	1
S28C10272	5463	1	1	0	Low-quality	Genome-fragment	3.78	HMM-based (lower-bound)	0	1
S3C3652	5464	5	0	5	Not-determined	Genome-fragment	NA	NA	0	1
S25C13348	5464	6	0	1	Not-determined	Genome-fragment	NA	NA	0	1
S18C11698	5464	4	0	3	Not-determined	Genome-fragment	NA	NA	0	1
S18C7222	5465	7	0	5	Not-determined	Genome-fragment	NA	NA	0	1
S4C3260	5466	4	0	2	Not-determined	Genome-fragment	NA	NA	0	1
S13C4606	5466	4	0	2	Not-determined	Genome-fragment	NA	NA	0	1
S19C9995	5467	5	0	3	Not-determined	Genome-fragment	NA	NA	0	1
S23C8299	5467	7	0	1	Not-determined	Genome-fragment	NA	NA	0	1
S5C7140	5467	5	0	5	Not-determined	Genome-fragment	NA	NA	0	1
S5C468	5467	5	0	1	Not-determined	Genome-fragment	NA	NA	0	1
S4C7752	5468	5	0	3	Not-determined	Genome-fragment	NA	NA	0	1
S20C10796	5469	7	0	7	Not-determined	Genome-fragment	NA	NA	0	1
S4C12850	5469	9	0	7	Not-determined	Genome-fragment	NA	NA	0	1
S27C5766	5469	10	0	4	Not-determined	Genome-fragment	NA	NA	0	1
S28C5652	5469	11	0	6	Not-determined	Genome-fragment	NA	NA	0	1
S22C9724	5469	5	0	3	Not-determined	Genome-fragment	NA	NA	0	1
S18C12025	5469	6	0	6	Not-determined	Genome-fragment	NA	NA	0	1
S29C3344	5470	5	0	3	Not-determined	Genome-fragment	NA	NA	0	1
S4C5849	5470	5	0	4	Not-determined	Genome-fragment	NA	NA	0	1
S20C9979	5470	4	0	3	Not-determined	Genome-fragment	NA	NA	0	1
S18C7857	5470	9	0	5	Not-determined	Genome-fragment	NA	NA	0	1
S30C7821	5471	5	0	3	Not-determined	Genome-fragment	NA	NA	0	1
S28C534	5471	5	0	0	Not-determined	Genome-fragment	NA	NA	0	1
S27C10159	5472	6	0	5	Not-determined	Genome-fragment	NA	NA	0	1
S27C5941	5472	7	0	5	Not-determined	Genome-fragment	NA	NA	0	1
S20C3679	5472	5	0	3	Not-determined	Genome-fragment	NA	NA	0	1
S31C8877	5472	7	0	4	Not-determined	Genome-fragment	NA	NA	0	1
S25C5944	5472	5	1	0	Not-determined	Genome-fragment	NA	NA	0	1
S3C7665	5472	8	0	7	Not-determined	Genome-fragment	NA	NA	0	1
S28C6930	5473	7	0	6	Not-determined	Genome-fragment	NA	NA	0	1
S18C2829	5473	5	0	3	Not-determined	Genome-fragment	NA	NA	0	1
S7C79	5473	6	0	6	Not-determined	Genome-fragment	NA	NA	0	1
S19C4978	5474	6	0	4	Not-determined	Genome-fragment	NA	NA	0	1
S5C12714	5475	5	0	5	Not-determined	Genome-fragment	NA	NA	0	1
S5C6347	5475	7	0	6	Not-determined	Genome-fragment	NA	NA	0	1
S28C13675	5475	7	0	4	Not-determined	Genome-fragment	NA	NA	0	1
S19C3085	5476	5	0	3	Not-determined	Genome-fragment	NA	NA	0	1
S12C3482	5476	6	0	5	Not-determined	Genome-fragment	NA	NA	0	1
S17C1100	5476	5	0	4	Not-determined	Genome-fragment	NA	NA	0	1
S20C6894	5477	5	0	4	Not-determined	Genome-fragment	NA	NA	0	1
S20C629	5478	4	0	3	Not-determined	Genome-fragment	NA	NA	0	1
S21C9215	5478	5	0	3	Not-determined	Genome-fragment	NA	NA	0	1.05
S28C7563	5478	4	2	0	Low-quality	Genome-fragment	7.38	HMM-based (lower-bound)	0	1
S19C3249	5479	8	0	7	Not-determined	Genome-fragment	NA	NA	0	1
S3C9414	5479	4	0	2	Not-determined	Genome-fragment	NA	NA	0	1
S24C9853	5480	4	0	3	Not-determined	Genome-fragment	NA	NA	0	1
S15C101	5480	3	0	3	Low-quality	Genome-fragment	2.79	AAI-based (high-confidence)	0	1
S18C11419	5480	4	0	4	Not-determined	Genome-fragment	NA	NA	0	1
S3C11601	5480	6	0	2	Low-quality	Genome-fragment	2.88	AAI-based (medium-confidence)	0	1
S30C3717	5481	14	5	0	Low-quality	Genome-fragment	9.85	HMM-based (lower-bound)	0	1
S9C6021	5481	6	0	3	Low-quality	Genome-fragment	3.84	AAI-based (high-confidence)	0	1
S7C7614	5482	3	0	1	Not-determined	Genome-fragment	NA	NA	0	1
S28C6285	5482	6	0	5	Not-determined	Genome-fragment	NA	NA	0	1
S14C9928	5482	6	0	2	Not-determined	Genome-fragment	NA	NA	0	1
S18C5910	5482	4	0	3	Not-determined	Genome-fragment	NA	NA	0	1
S7C8202	5483	7	0	1	Not-determined	Genome-fragment	NA	NA	0	1
S23C2630	5484	5	0	2	Not-determined	Genome-fragment	NA	NA	0	1
S21C7476	5484	5	0	4	Not-determined	Genome-fragment	NA	NA	0	1
S12C14963	5484	8	0	3	Not-determined	Genome-fragment	NA	NA	0	1
S15C3141	5485	6	0	3	Not-determined	Genome-fragment	NA	NA	0	1
S25C2798	5486	7	0	3	Not-determined	Genome-fragment	NA	NA	0	1
S25C6631	5486	6	0	5	Not-determined	Genome-fragment	NA	NA	0	1
S29C9504	5486	7	0	4	Not-determined	Genome-fragment	NA	NA	0	1
S29C1502	5486	7	0	4	Not-determined	Genome-fragment	NA	NA	0	1
S5C12283	5486	3	0	2	Not-determined	Genome-fragment	NA	NA	0	1
S15C11630	5486	9	0	3	Not-determined	Genome-fragment	NA	NA	0	1
S28C11821	5486	6	0	3	Not-determined	Genome-fragment	NA	NA	0	1
S3C1350	5486	7	0	3	Not-determined	Genome-fragment	NA	NA	0	1
S3C10412	5486	9	2	0	Low-quality	Genome-fragment	13.19	AAI-based (high-confidence)	0	1.1
S28C9811	5488	6	0	1	Not-determined	Genome-fragment	NA	NA	0	1
S9C7245	5488	6	0	4	Not-determined	Genome-fragment	NA	NA	0	1
S25C5924	5489	7	0	5	Not-determined	Genome-fragment	NA	NA	0	1
S4C487	5489	7	0	5	Not-determined	Genome-fragment	NA	NA	0	1
S4C6552	5489	5	0	3	Not-determined	Genome-fragment	NA	NA	0	1
S7C8728	5490	5	0	3	Not-determined	Genome-fragment	NA	NA	0	1
S25C1813	5490	5	0	5	Not-determined	Genome-fragment	NA	NA	0	1
S5C3289	5490	8	0	5	Not-determined	Genome-fragment	NA	NA	0	1
S4C2972	5490	5	0	5	Not-determined	Genome-fragment	NA	NA	0	1
S19C10897	5490	6	0	4	Not-determined	Genome-fragment	NA	NA	0	1
S21C8257	5490	5	0	4	Not-determined	Genome-fragment	NA	NA	0	1
S31C7079	5491	6	0	4	Not-determined	Genome-fragment	NA	NA	0	1
S9C14960	5491	6	0	2	Not-determined	Genome-fragment	NA	NA	0	1
S19C7663	5492	4	0	3	Not-determined	Genome-fragment	NA	NA	0	1
S25C5570	5492	5	0	2	Not-determined	Genome-fragment	NA	NA	0	1
S4C12940	5492	5	0	5	Not-determined	Genome-fragment	NA	NA	0	1
S18C5379	5492	8	0	4	Not-determined	Genome-fragment	NA	NA	0	1
S18C111	5492	6	0	5	Not-determined	Genome-fragment	NA	NA	0	1
S17C6830	5493	5	0	4	Not-determined	Genome-fragment	NA	NA	0	1
S4C812	5493	4	0	4	Not-determined	Genome-fragment	NA	NA	0	1
S4C11559	5493	4	0	3	Not-determined	Genome-fragment	NA	NA	0	1
S28C1443	5493	7	0	3	Not-determined	Genome-fragment	NA	NA	0	1
S23C10595	5493	7	0	3	Not-determined	Genome-fragment	NA	NA	0	1
S3C9433	5493	5	0	3	Not-determined	Genome-fragment	NA	NA	0	1
S12C11474	5493	8	0	5	Not-determined	Genome-fragment	NA	NA	0	1
S7C6663	5494	3	0	1	Not-determined	Genome-fragment	NA	NA	0	1
S4C13016	5494	5	0	5	Not-determined	Genome-fragment	NA	NA	0	1
S12C11833	5494	5	0	5	Not-determined	Genome-fragment	NA	NA	0	1
S9C3911	5494	5	3	0	Low-quality	Genome-fragment	45.08	AAI-based (medium-confidence)	0	1
S3C14253	5495	8	0	8	Not-determined	Genome-fragment	NA	NA	0	1
S1C9055	5495	7	0	4	Not-determined	Genome-fragment	NA	NA	0	1
S20C998	5496	7	0	5	Not-determined	Genome-fragment	NA	NA	0	1
S28C11588	5496	4	0	4	Not-determined	Genome-fragment	NA	NA	0	1
S4C2384	5497	6	0	5	Not-determined	Genome-fragment	NA	NA	0	1
S23C5986	5497	7	0	5	Not-determined	Genome-fragment	NA	NA	0	1
S4C11262	5497	7	0	4	Not-determined	Genome-fragment	NA	NA	0	1
S7C11904	5498	2	0	1	Not-determined	Genome-fragment	NA	NA	0	1
S7C7679	5499	3	1	1	Not-determined	Genome-fragment	NA	NA	45.37	1
S7C9880	5499	3	0	1	Not-determined	Genome-fragment	NA	NA	0	1
S11C9142	5499	6	0	4	Not-determined	Genome-fragment	NA	NA	0	1
S28C9490	5499	5	0	3	Not-determined	Genome-fragment	NA	NA	0	1
S27C10682	5500	9	0	5	Not-determined	Genome-fragment	NA	NA	0	1
S30C7114	5501	5	0	5	Not-determined	Genome-fragment	NA	NA	0	1
S31C11278	5501	5	0	3	Not-determined	Genome-fragment	NA	NA	0	1
S20C3407	5501	5	0	3	Not-determined	Genome-fragment	NA	NA	0	1
S25C14122	5501	4	0	2	Not-determined	Genome-fragment	NA	NA	0	1
S3C6672	5501	6	0	0	Not-determined	Genome-fragment	NA	NA	0	1
S7C2879	5502	6	0	1	Not-determined	Genome-fragment	NA	NA	0	1
S27C4782	5503	7	0	2	Not-determined	Genome-fragment	NA	NA	0	1
S25C3555	5503	6	0	3	Not-determined	Genome-fragment	NA	NA	0	1
S19C1380	5503	7	0	7	Low-quality	Genome-fragment	3.15	AAI-based (high-confidence)	0	1
S27C7700	5503	7	0	4	Not-determined	Genome-fragment	NA	NA	0	1
S28C8785	5503	4	0	1	Not-determined	Genome-fragment	NA	NA	0	1
S18C1487	5504	7	0	5	Not-determined	Genome-fragment	NA	NA	0	1
S4C3394	5504	7	0	6	Not-determined	Genome-fragment	NA	NA	0	1
S28C1265	5504	4	0	4	Not-determined	Genome-fragment	NA	NA	0	1.01
S4C12280	5505	5	0	2	Not-determined	Genome-fragment	NA	NA	0	1
S4C1264	5505	5	0	2	Not-determined	Genome-fragment	NA	NA	0	1
S23C5048	5505	6	0	4	Not-determined	Genome-fragment	NA	NA	0	1
S28C2123	5505	4	0	3	Not-determined	Genome-fragment	NA	NA	0	1
S15C2026	5506	7	2	1	Low-quality	Genome-fragment	0.35	HMM-based (lower-bound)	20.41	1
S3C908	5506	5	0	0	Not-determined	Genome-fragment	NA	NA	0	1
S29C5416	5507	5	0	1	Not-determined	Genome-fragment	NA	NA	0	1
S25C2410	5507	9	0	4	Not-determined	Genome-fragment	NA	NA	0	1
S7C7110	5507	7	0	1	Not-determined	Genome-fragment	NA	NA	0	1
S31C8698	5507	6	0	5	Not-determined	Genome-fragment	NA	NA	0	1
S4C9024	5507	4	0	4	Low-quality	Genome-fragment	13.1	AAI-based (medium-confidence)	0	1
S12C2368	5507	7	0	5	Not-determined	Genome-fragment	NA	NA	0	1
S9C5948	5507	6	0	5	Not-determined	Genome-fragment	NA	NA	0	1
S23C4082	5508	6	0	6	Not-determined	Genome-fragment	NA	NA	0	1
S30C6976	5508	5	0	3	Not-determined	Genome-fragment	NA	NA	0	1
S28C8492	5508	5	0	2	Not-determined	Genome-fragment	NA	NA	0	1
S25C2541	5508	4	1	1	Low-quality	Genome-fragment	0.13	HMM-based (lower-bound)	50.16	1
S28C3481	5508	5	0	1	Low-quality	Genome-fragment	2.54	AAI-based (medium-confidence)	0	1
S23C658	5509	8	0	5	Not-determined	Genome-fragment	NA	NA	0	1
S27C8121	5509	7	0	4	Not-determined	Genome-fragment	NA	NA	0	1
S30C277	5509	7	0	6	Not-determined	Genome-fragment	NA	NA	0	1
S28C4307	5510	5	0	4	Not-determined	Genome-fragment	NA	NA	0	1
S28C1348	5510	6	0	4	Not-determined	Genome-fragment	NA	NA	0	1
S24C5723	5511	8	0	7	Not-determined	Genome-fragment	NA	NA	0	1
S23C8743	5511	5	0	5	Not-determined	Genome-fragment	NA	NA	0	1
S28C2366	5511	6	0	0	Low-quality	Genome-fragment	10.89	AAI-based (medium-confidence)	0	1.17
S3C1877	5511	7	0	4	Not-determined	Genome-fragment	NA	NA	0	1
S23C11203	5511	7	1	3	Low-quality	Genome-fragment	7.98	HMM-based (lower-bound)	0	1
S23C4878	5512	7	0	6	Not-determined	Genome-fragment	NA	NA	0	1
S12C13198	5512	7	0	5	Not-determined	Genome-fragment	NA	NA	0	1
S1C14603	5512	7	0	4	Not-determined	Genome-fragment	NA	NA	0	1
S8C9863	5513	6	0	5	Not-determined	Genome-fragment	NA	NA	0	1
S29C6490	5514	5	0	4	Not-determined	Genome-fragment	NA	NA	0	1
S6C7949	5514	7	0	6	Not-determined	Genome-fragment	NA	NA	0	1
S3C343	5515	8	0	3	Low-quality	Genome-fragment	4.08	AAI-based (medium-confidence)	0	1
S23C4520	5515	8	0	6	Not-determined	Genome-fragment	NA	NA	0	1
S29C11832	5516	5	0	3	Not-determined	Genome-fragment	NA	NA	0	1
S30C7177	5516	5	1	1	Low-quality	Genome-fragment	3.26	AAI-based (high-confidence)	23.73	1
S27C10575	5516	6	0	6	Not-determined	Genome-fragment	NA	NA	0	1
S4C7044	5517	6	0	2	Not-determined	Genome-fragment	NA	NA	0	1
S3C2841	5517	5	0	3	Not-determined	Genome-fragment	NA	NA	0	1
S28C9293	5517	4	0	2	Not-determined	Genome-fragment	NA	NA	0	1
S20C13398	5517	10	0	5	Not-determined	Genome-fragment	NA	NA	0	1
S20C10341	5518	6	0	4	Not-determined	Genome-fragment	NA	NA	0	1
S29C7639	5518	10	9	0	Low-quality	Genome-fragment	18.75	AAI-based (high-confidence)	0	1
S8C8778	5518	8	0	4	Not-determined	Genome-fragment	NA	NA	0	1
S25C555	5518	3	0	0	Not-determined	Genome-fragment	NA	NA	0	1
S4C2149	5519	6	0	4	Not-determined	Genome-fragment	NA	NA	0	1
S21C8408	5519	5	0	3	Not-determined	Genome-fragment	NA	NA	0	1
S28C10518	5519	12	1	0	Low-quality	Genome-fragment	7.05	HMM-based (lower-bound)	0	1
S14C6230	5520	7	0	6	Not-determined	Genome-fragment	NA	NA	0	1
S29C10358	5521	5	0	3	Not-determined	Genome-fragment	NA	NA	0	1
S18C1119	5521	4	0	0	Not-determined	Genome-fragment	NA	NA	0	1
S4C10938	5521	7	0	6	Not-determined	Genome-fragment	NA	NA	0	1
S6C9256	5521	7	0	4	Not-determined	Genome-fragment	NA	NA	0	1
S4C11075	5521	5	0	3	Not-determined	Genome-fragment	NA	NA	0	1
S16C7530	5521	7	0	5	Not-determined	Genome-fragment	NA	NA	0	1
S28C3062	5521	3	0	3	Not-determined	Genome-fragment	NA	NA	0	1
S15C5052	5522	4	0	2	Not-determined	Genome-fragment	NA	NA	0	1
S23C1995	5522	5	0	2	Not-determined	Genome-fragment	NA	NA	0	1
S18C2265	5522	6	3	0	Low-quality	Genome-fragment	9.27	HMM-based (lower-bound)	0	1
S11C534	5523	5	0	0	Not-determined	Genome-fragment	NA	NA	0	1
S1C10929	5523	5	0	4	Not-determined	Genome-fragment	NA	NA	0	1
S12C4269	5525	5	0	4	Not-determined	Genome-fragment	NA	NA	0	1
S30C11037	5526	4	0	2	Not-determined	Genome-fragment	NA	NA	0	1
S18C2757	5526	5	0	4	Not-determined	Genome-fragment	NA	NA	0	1
S29C4738	5527	4	0	2	Not-determined	Genome-fragment	NA	NA	0	1
S5C6611	5527	7	0	5	Not-determined	Genome-fragment	NA	NA	0	1
S17C8708	5527	6	0	3	Not-determined	Genome-fragment	NA	NA	0	1
S21C2292	5527	7	0	6	Not-determined	Genome-fragment	NA	NA	0	1
S4C12441	5528	6	0	6	Not-determined	Genome-fragment	NA	NA	0	1
S18C8804	5528	4	0	4	Not-determined	Genome-fragment	NA	NA	0	1
S18C9404	5528	8	0	3	Not-determined	Genome-fragment	NA	NA	0	1
S31C7063	5529	4	0	3	Not-determined	Genome-fragment	NA	NA	0	1
S19C6645	5529	5	0	4	Not-determined	Genome-fragment	NA	NA	0	1
S22C2494	5529	3	0	3	Low-quality	Genome-fragment	3.04	AAI-based (medium-confidence)	0	1
S18C12345	5529	6	0	5	Not-determined	Genome-fragment	NA	NA	0	1
S28C10528	5529	4	0	2	Not-determined	Genome-fragment	NA	NA	0	1
S28C245	5530	3	0	1	Not-determined	Genome-fragment	NA	NA	0	1
S27C11764	5531	6	0	5	Low-quality	Genome-fragment	7.26	AAI-based (medium-confidence)	0	1
S25C6276	5531	6	0	5	Not-determined	Genome-fragment	NA	NA	0	1
S1C1970	5531	5	0	4	Low-quality	Genome-fragment	3.17	AAI-based (medium-confidence)	0	1
S28C5059	5533	7	0	5	Not-determined	Genome-fragment	NA	NA	0	1
S18C11010	5533	6	0	4	Not-determined	Genome-fragment	NA	NA	0	1
S4C4811	5534	7	0	3	Not-determined	Genome-fragment	NA	NA	0	1
S4C8091	5534	6	0	5	Not-determined	Genome-fragment	NA	NA	0	1
S16C1611	5534	4	0	3	Low-quality	Genome-fragment	7.76	AAI-based (medium-confidence)	0	1
S5C6103	5534	5	0	4	Not-determined	Genome-fragment	NA	NA	0	1
S30C5137	5535	6	0	3	Not-determined	Genome-fragment	NA	NA	0	1
S28C8679	5535	4	0	2	Low-quality	Genome-fragment	2.31	AAI-based (medium-confidence)	0	1
S28C7487	5535	7	0	4	Not-determined	Genome-fragment	NA	NA	0	1
S28C12234	5535	5	0	4	Not-determined	Genome-fragment	NA	NA	0	1
S4C4509	5536	5	0	0	Not-determined	Genome-fragment	NA	NA	0	1
S31C14129	5536	5	0	1	Not-determined	Genome-fragment	NA	NA	0	1
S3C9610	5536	6	0	4	Not-determined	Genome-fragment	NA	NA	0	1
S19C10675	5537	5	0	5	Not-determined	Genome-fragment	NA	NA	0	1
S18C10686	5537	6	0	5	Not-determined	Genome-fragment	NA	NA	0	1
S3C6405	5537	8	0	0	Not-determined	Genome-fragment	NA	NA	0	1
S9C3079	5539	12	0	0	Low-quality	Genome-fragment	13.66	AAI-based (medium-confidence)	0	1
S13C820	5539	5	0	3	Not-determined	Genome-fragment	NA	NA	0	1.01
S29C5837	5540	3	0	0	Not-determined	Genome-fragment	NA	NA	0	1
S23C13128	5540	5	0	4	Not-determined	Genome-fragment	NA	NA	0	1
S12C6333	5540	5	0	2	Not-determined	Genome-fragment	NA	NA	0	1
S18C485	5541	8	0	4	Not-determined	Genome-fragment	NA	NA	0	1
S15C10278	5541	6	0	5	Not-determined	Genome-fragment	NA	NA	0	1
S18C3622	5541	9	0	3	Not-determined	Genome-fragment	NA	NA	0	1
S18C3417	5542	5	0	4	Not-determined	Genome-fragment	NA	NA	0	1
S28C13685	5543	5	1	1	Low-quality	Genome-fragment	1.21	HMM-based (lower-bound)	56.2	1
S20C1377	5543	8	0	8	Not-determined	Genome-fragment	NA	NA	0	1
S28C10528	5544	10	0	7	Not-determined	Genome-fragment	NA	NA	0	1
S5C6473	5544	3	0	2	Low-quality	Genome-fragment	2.29	AAI-based (medium-confidence)	0	1
S19C8398	5544	6	0	5	Not-determined	Genome-fragment	NA	NA	0	1
S25C8909	5545	4	0	3	Not-determined	Genome-fragment	NA	NA	0	1
S12C8341	5545	8	0	4	Not-determined	Genome-fragment	NA	NA	0	1.01
S19C10078	5545	5	0	5	Not-determined	Genome-fragment	NA	NA	0	1
S28C529	5545	6	0	4	Not-determined	Genome-fragment	NA	NA	0	1
S18C9537	5546	2	0	2	Not-determined	Genome-fragment	NA	NA	0	1
S27C5352	5546	4	0	3	Not-determined	Genome-fragment	NA	NA	0	1
S8C6299	5546	6	0	5	Not-determined	Genome-fragment	NA	NA	0	1
S17C7269	5546	6	0	5	Not-determined	Genome-fragment	NA	NA	0	1
S19C7012	5547	6	0	6	Not-determined	Genome-fragment	NA	NA	0	1
S21C1438	5547	8	0	1	Not-determined	Genome-fragment	NA	NA	0	1
S18C4412	5548	6	0	6	Not-determined	Genome-fragment	NA	NA	0	1
S23C6761	5548	6	0	5	Not-determined	Genome-fragment	NA	NA	0	1
S16C8418	5548	4	0	4	Not-determined	Genome-fragment	NA	NA	0	1
S28C12366	5548	7	0	6	Not-determined	Genome-fragment	NA	NA	0	1.01
S29C3212	5549	3	0	3	Low-quality	Genome-fragment	3.74	AAI-based (medium-confidence)	0	1
S23C3588	5549	4	0	4	Not-determined	Genome-fragment	NA	NA	0	1
S30C4476	5549	9	0	3	Not-determined	Genome-fragment	NA	NA	0	1
S7C11829	5549	6	0	0	Not-determined	Genome-fragment	NA	NA	0	1
S5C8378	5549	8	0	7	Not-determined	Genome-fragment	NA	NA	0	1
S21C12520	5549	5	0	4	Not-determined	Genome-fragment	NA	NA	0	1
S19C11000	5550	5	0	5	Not-determined	Genome-fragment	NA	NA	0	1
S17C7759	5550	8	0	8	Not-determined	Genome-fragment	NA	NA	0	1
S30C1094	5550	5	0	5	Not-determined	Genome-fragment	NA	NA	0	1
S24C6414	5551	7	0	6	Not-determined	Genome-fragment	NA	NA	0	1
S28C11149	5552	6	0	5	Not-determined	Genome-fragment	NA	NA	0	1
S6C4110	5552	7	0	5	Not-determined	Genome-fragment	NA	NA	0	1
S4C7366	5552	7	0	6	Not-determined	Genome-fragment	NA	NA	0	1
S22C2814	5552	5	0	1	Not-determined	Genome-fragment	NA	NA	0	1
S15C4570	5553	5	0	1	Not-determined	Genome-fragment	NA	NA	0	1
S23C13070	5553	7	0	5	Not-determined	Genome-fragment	NA	NA	0	1
S28C14115	5553	6	0	3	Not-determined	Genome-fragment	NA	NA	0	1
S4C6232	5553	4	0	4	Low-quality	Genome-fragment	5.93	AAI-based (high-confidence)	0	1
S29C2340	5554	5	0	1	Not-determined	Genome-fragment	NA	NA	0	1
S3C13202	5554	5	0	4	Not-determined	Genome-fragment	NA	NA	0	1.01
S29C11358	5555	5	0	5	Not-determined	Genome-fragment	NA	NA	0	1
S19C5111	5555	4	0	4	Not-determined	Genome-fragment	NA	NA	0	1
S18C4458	5555	7	0	5	Not-determined	Genome-fragment	NA	NA	0	1
S4C12500	5555	8	0	7	Not-determined	Genome-fragment	NA	NA	0	1
S9C6077	5555	7	0	4	Not-determined	Genome-fragment	NA	NA	0	1
S5C7946	5556	8	0	5	Not-determined	Genome-fragment	NA	NA	0	1
S13C6018	5556	5	0	4	Not-determined	Genome-fragment	NA	NA	0	1
S11C492	5556	5	0	5	Not-determined	Genome-fragment	NA	NA	0	1
S3C8820	5556	6	0	4	Not-determined	Genome-fragment	NA	NA	0	1
S17C7683	5557	3	0	3	Not-determined	Genome-fragment	NA	NA	0	1
S4C917	5557	5	0	3	Not-determined	Genome-fragment	NA	NA	0	1
S16C9490	5557	6	0	5	Not-determined	Genome-fragment	NA	NA	0	1
S30C8628	5558	5	0	5	Not-determined	Genome-fragment	NA	NA	0	1
S5C6590	5558	6	1	3	Low-quality	Genome-fragment	4.41	HMM-based (lower-bound)	55.78	1
S28C14877	5558	6	0	6	Not-determined	Genome-fragment	NA	NA	0	1
S6C7255	5559	8	0	5	Not-determined	Genome-fragment	NA	NA	0	1
S23C5189	5559	8	0	8	Not-determined	Genome-fragment	NA	NA	0	1
S12C5809	5559	8	0	6	Not-determined	Genome-fragment	NA	NA	0	1
S30C2010	5560	5	0	3	Not-determined	Genome-fragment	NA	NA	0	1
S9C9972	5560	6	0	5	Not-determined	Genome-fragment	NA	NA	0	1
S23C7507	5560	7	0	4	Not-determined	Genome-fragment	NA	NA	0	1
S28C671	5560	6	0	4	Not-determined	Genome-fragment	NA	NA	0	1
S28C6059	5561	6	0	5	Not-determined	Genome-fragment	NA	NA	0	1
S31C9124	5561	8	0	6	Not-determined	Genome-fragment	NA	NA	0	1
S4C9043	5562	6	0	5	Not-determined	Genome-fragment	NA	NA	0	1
S14C1735	5562	5	0	5	Low-quality	Genome-fragment	1.2	AAI-based (medium-confidence)	0	1
S4C11335	5562	7	0	6	Not-determined	Genome-fragment	NA	NA	0	1
S28C5137	5562	7	0	4	Not-determined	Genome-fragment	NA	NA	0	1
S27C10226	5563	4	0	2	Not-determined	Genome-fragment	NA	NA	0	1.01
S25C4772	5563	5	0	3	Not-determined	Genome-fragment	NA	NA	0	1
S7C5971	5565	3	0	1	Not-determined	Genome-fragment	NA	NA	0	1
S16C8606	5565	6	0	5	Not-determined	Genome-fragment	NA	NA	0	1
S12C6840	5565	6	0	3	Not-determined	Genome-fragment	NA	NA	0	1
S3C9341	5565	8	0	2	Not-determined	Genome-fragment	NA	NA	0	1
S29C5007	5566	5	0	5	Not-determined	Genome-fragment	NA	NA	0	1
S4C3915	5566	5	0	3	Not-determined	Genome-fragment	NA	NA	0	1
S10C375	5566	5	0	0	Not-determined	Genome-fragment	NA	NA	0	1
S23C9876	5567	6	0	3	Not-determined	Genome-fragment	NA	NA	0	1
S5C173	5567	5	0	5	Not-determined	Genome-fragment	NA	NA	0	1
S15C11118	5568	7	0	6	Not-determined	Genome-fragment	NA	NA	0	1
S5C10768	5568	4	0	3	Not-determined	Genome-fragment	NA	NA	0	1
S9C13755	5568	6	0	5	Not-determined	Genome-fragment	NA	NA	0	1
S20C5276	5569	7	0	4	Not-determined	Genome-fragment	NA	NA	0	1
S15C8805	5570	7	0	0	Not-determined	Genome-fragment	NA	NA	0	1
S24C4898	5570	8	0	3	Not-determined	Genome-fragment	NA	NA	0	1
S23C5372	5571	7	0	4	Not-determined	Genome-fragment	NA	NA	0	1
S19C8869	5571	6	0	6	Not-determined	Genome-fragment	NA	NA	0	1
S31C2901	5571	5	0	3	Not-determined	Genome-fragment	NA	NA	0	1
S4C1140	5571	7	0	5	Not-determined	Genome-fragment	NA	NA	0	1
S7C1468	5571	5	0	1	Not-determined	Genome-fragment	NA	NA	0	1
S8C1055	5571	6	0	6	Low-quality	Genome-fragment	11.02	AAI-based (high-confidence)	0	1
S17C9745	5571	7	0	7	Low-quality	Genome-fragment	3.19	AAI-based (medium-confidence)	0	1
S3C2473	5571	6	0	6	Not-determined	Genome-fragment	NA	NA	0	1
S3C6801	5571	5	0	5	Not-determined	Genome-fragment	NA	NA	0	1
S4C6483	5572	6	0	2	Not-determined	Genome-fragment	NA	NA	0	1
S29C6923	5573	8	0	5	Not-determined	Genome-fragment	NA	NA	0	1
S23C8790	5573	5	0	4	Not-determined	Genome-fragment	NA	NA	0	1
S28C7831	5574	5	0	5	Not-determined	Genome-fragment	NA	NA	0	1
S5C9540	5574	7	0	3	Not-determined	Genome-fragment	NA	NA	0	1
S10C4286	5574	6	0	2	Not-determined	Genome-fragment	NA	NA	0	1
S19C8131	5574	7	0	5	Not-determined	Genome-fragment	NA	NA	0	1
S14C7234	5575	6	0	5	Not-determined	Genome-fragment	NA	NA	0	1
S15C5055	5576	6	0	4	Not-determined	Genome-fragment	NA	NA	0	1
S27C9019	5576	6	0	6	Not-determined	Genome-fragment	NA	NA	0	1
S19C6760	5576	5	0	4	Not-determined	Genome-fragment	NA	NA	0	1
S8C9247	5577	5	0	5	Not-determined	Genome-fragment	NA	NA	0	1
S22C7007	5577	7	0	6	Not-determined	Genome-fragment	NA	NA	0	1
S28C8513	5578	5	0	4	Not-determined	Genome-fragment	NA	NA	0	1
S25C2723	5579	7	0	7	Not-determined	Genome-fragment	NA	NA	0	1
S27C8192	5579	5	0	4	Low-quality	Genome-fragment	3.2	AAI-based (medium-confidence)	0	1
S4C8127	5579	5	0	4	Not-determined	Genome-fragment	NA	NA	0	1
S19C3179	5580	4	0	3	Not-determined	Genome-fragment	NA	NA	0	1
S11C8721	5580	3	0	1	Not-determined	Genome-fragment	NA	NA	0	1
S29C2782	5581	6	0	2	Not-determined	Genome-fragment	NA	NA	0	1
S25C4385	5581	7	0	5	Not-determined	Genome-fragment	NA	NA	0	1
S10C10045	5581	3	0	0	Not-determined	Genome-fragment	NA	NA	0	1
S19C10342	5582	7	0	5	Not-determined	Genome-fragment	NA	NA	0	1
S3C4438	5582	3	0	3	Not-determined	Genome-fragment	NA	NA	0	1
S12C375	5582	5	0	0	Not-determined	Genome-fragment	NA	NA	0	1
S25C3474	5583	5	0	5	Not-determined	Genome-fragment	NA	NA	0	1
S19C4205	5583	4	0	4	Not-determined	Genome-fragment	NA	NA	0	1
S23C4946	5583	3	0	3	Not-determined	Genome-fragment	NA	NA	0	1
S5C87	5583	6	0	5	Not-determined	Genome-fragment	NA	NA	0	1
S1C1012	5583	5	0	3	Not-determined	Genome-fragment	NA	NA	0	1
S20C7788	5584	5	0	4	Not-determined	Genome-fragment	NA	NA	0	1
S25C3779	5584	7	0	3	Not-determined	Genome-fragment	NA	NA	0	1
S31C5492	5584	6	0	2	Not-determined	Genome-fragment	NA	NA	0	1
S9C1932	5584	8	2	0	Low-quality	Genome-fragment	6.12	HMM-based (lower-bound)	0	1
S27C5542	5585	6	0	6	Not-determined	Genome-fragment	NA	NA	0	1
S23C5917	5585	6	0	5	Not-determined	Genome-fragment	NA	NA	0	1
S28C11881	5585	6	0	4	Not-determined	Genome-fragment	NA	NA	0	1
S6C10453	5586	4	0	3	Not-determined	Genome-fragment	NA	NA	0	1
S25C10882	5587	5	0	5	Not-determined	Genome-fragment	NA	NA	0	1
S7C6752	5587	6	0	3	Not-determined	Genome-fragment	NA	NA	0	1
S5C898	5587	5	0	3	Not-determined	Genome-fragment	NA	NA	0	1
S14C10128	5587	6	0	6	Not-determined	Genome-fragment	NA	NA	0	1
S25C4871	5588	4	0	3	Low-quality	Genome-fragment	0.56	AAI-based (medium-confidence)	0	1
S29C8961	5588	5	0	2	Low-quality	Genome-fragment	3.96	AAI-based (medium-confidence)	0	1
S8C4616	5588	4	0	4	Low-quality	Genome-fragment	2.77	AAI-based (medium-confidence)	0	1
S25C7468	5589	6	0	4	Not-determined	Genome-fragment	NA	NA	0	1
S30C4760	5589	4	0	1	Low-quality	Genome-fragment	15.59	AAI-based (medium-confidence)	0	1
S21C12271	5590	6	0	6	Not-determined	Genome-fragment	NA	NA	0	1
S27C5672	5591	6	0	6	Not-determined	Genome-fragment	NA	NA	0	1.08
S28C3500	5591	3	0	3	Not-determined	Genome-fragment	NA	NA	0	1
S4C8478	5591	7	0	6	Not-determined	Genome-fragment	NA	NA	0	1
S29C4280	5592	6	0	4	Not-determined	Genome-fragment	NA	NA	0	1
S5C937	5592	6	0	2	Not-determined	Genome-fragment	NA	NA	0	1
S28C10298	5593	8	0	3	Not-determined	Genome-fragment	NA	NA	0	1
S4C755	5593	6	0	1	Not-determined	Genome-fragment	NA	NA	0	1
S4C937	5593	6	0	2	Not-determined	Genome-fragment	NA	NA	0	1
S28C6115	5593	4	0	2	Not-determined	Genome-fragment	NA	NA	0	1.01
S5C9852	5594	5	0	1	Low-quality	Genome-fragment	2.31	AAI-based (medium-confidence)	0	1
[truncated: 9,782 more rows]

## Sheet: HQ viral bins
Viral bin	Derived sample	Cutotype	Length (bp)	Genes	Viral genes	Host genes	Checkv quality	MIUViG quality	Completeness (%)	Completeness method	Contamination (%)	Kmer frequency
S20C6938	LOR226C	Cutotype 1	30317	32	1	19	Medium-quality	Genome-fragment	50.7	HMM-based (lower-bound)	0	1
S27C4203	LOR101C	Cutotype 1	22084	23	15	0	Medium-quality	Genome-fragment	50.84	AAI-based (high-confidence)	0	1
S7C3120	LOR009C	Cutotype 1	14995	19	18	0	Medium-quality	Genome-fragment	50.94	AAI-based (high-confidence)	0	1.01
S31C4194	LOR203C	Cutotype 1	217747	268	13	112	Medium-quality	Genome-fragment	51.23	HMM-based (lower-bound)	0	1
S3C2022	LOR242C	Cutotype 2	41555	34	1	6	Medium-quality	Genome-fragment	51.39	AAI-based (medium-confidence)	0	1
S5C5060	LOR055C	Cutotype 1	50031	64	24	8	Medium-quality	Genome-fragment	51.53	HMM-based (lower-bound)	0	1
S28C9895	LOR295C	Cutotype 2	15037	12	0	6	Medium-quality	Genome-fragment	51.73	AAI-based (medium-confidence)	0	1
S23C1504	LOR026C	Cutotype 2	23126	26	12	0	Medium-quality	Genome-fragment	51.99	AAI-based (medium-confidence)	0	1
S4C7479	LOR054C	Cutotype 2	15337	22	21	0	Medium-quality	Genome-fragment	52.1	AAI-based (high-confidence)	0	1
S20C291	LOR226C	Cutotype 1	42755	77	19	0	Medium-quality	Genome-fragment	53.2	HMM-based (lower-bound)	0	1
S8C6414	LOR214C	Cutotype 1	24487	26	1	18	Medium-quality	Genome-fragment	53.31	HMM-based (lower-bound)	0	1
S20C1615	LOR281C	Cutotype 2	25545	31	14	2	Medium-quality	Genome-fragment	53.31	AAI-based (medium-confidence)	0	1
S16C5209	LOR222C	Cutotype 2	23513	46	13	0	Medium-quality	Genome-fragment	54.24	AAI-based (high-confidence)	0	1
S8C870	LOR254C	Cutotype 1	15979	23	15	0	Medium-quality	Genome-fragment	54.28	AAI-based (high-confidence)	0	1
S18C8219	LOR224C	Cutotype 1	18833	9	0	3	Medium-quality	Genome-fragment	54.31	AAI-based (medium-confidence)	0	1
S2C195	LOR206C	Cutotype 2	27380	47	19	0	Medium-quality	Genome-fragment	54.61	AAI-based (medium-confidence)	0	1
S19C7928	LOR022C	Cutotype 2	18942	9	0	4	Medium-quality	Genome-fragment	54.63	AAI-based (medium-confidence)	0	1
S3C7426	LOR005C	Cutotype 1	73047	66	1	48	Medium-quality	Genome-fragment	54.86	HMM-based (lower-bound)	0	1
S29C6930	LOR103C	Cutotype 2	137904	142	3	77	Medium-quality	Genome-fragment	55.71	HMM-based (lower-bound)	0	1
S3C7780	LOR051C	Cutotype 2	24255	34	8	0	Medium-quality	Genome-fragment	55.72	AAI-based (medium-confidence)	0	1
S7C9729	LOR212C	Cutotype 2	61228	49	1	28	Medium-quality	Genome-fragment	55.76	HMM-based (lower-bound)	0	1
S18C435	LOR275C	Cutotype 2	36457	35	1	12	Medium-quality	Genome-fragment	55.92	AAI-based (medium-confidence)	0	1
S9C425	LOR258C	Cutotype 1	121049	133	3	18	Medium-quality	Genome-fragment	56.22	AAI-based (medium-confidence)	0	1
S17C7015	LOR081C	Cutotype 2	96011	108	1	62	Medium-quality	Genome-fragment	56.36	HMM-based (lower-bound)	0	1
S3C4391	LOR242C	Cutotype 2	31860	40	23	0	Medium-quality	Genome-fragment	56.41	AAI-based (medium-confidence)	0	1
S19C11122	LOR022C	Cutotype 2	207072	221	1	110	Medium-quality	Genome-fragment	56.74	HMM-based (lower-bound)	0	1
S28C8542	LOR295C	Cutotype 2	34110	36	5	0	Medium-quality	Genome-fragment	56.88	HMM-based (lower-bound)	0	1
S1C1792	LOR240C	Cutotype 1	23774	45	4	2	Medium-quality	Genome-fragment	57	AAI-based (medium-confidence)	0	1.01
S16C7394	LOR272C	Cutotype 2	25249	36	16	0	Medium-quality	Genome-fragment	57.2	AAI-based (high-confidence)	0	1
S5C7126	LOR055C	Cutotype 1	27352	30	17	0	Medium-quality	Genome-fragment	57.69	AAI-based (medium-confidence)	0	1.01
S23C4856	LOR284C	Cutotype 2	34320	36	1	29	Medium-quality	Genome-fragment	57.98	HMM-based (lower-bound)	0	1
S5C8283	LOR210C	Cutotype 2	26608	35	16	0	Medium-quality	Genome-fragment	58.36	AAI-based (medium-confidence)	0	1
S21C12611	LOR282C	Cutotype 2	36425	40	1	17	Medium-quality	Genome-fragment	58.42	HMM-based (lower-bound)	0	1
S3C8925	LOR242C	Cutotype 2	21328	23	1	5	Medium-quality	Genome-fragment	59.51	AAI-based (medium-confidence)	0	1
S4C3415	LOR054C	Cutotype 2	20703	17	1	6	Medium-quality	Genome-fragment	59.7	AAI-based (medium-confidence)	0	1
S19C7307	LOR022C	Cutotype 2	95548	84	1	53	Medium-quality	Genome-fragment	60.31	HMM-based (lower-bound)	0	1
S28C7477	LOR295C	Cutotype 2	52882	58	9	1	Medium-quality	Genome-fragment	60.39	HMM-based (lower-bound)	0	1
S4C12532	LOR054C	Cutotype 2	11728	10	5	0	Medium-quality	Genome-fragment	60.59	AAI-based (medium-confidence)	0	1
S2C2848	LOR206C	Cutotype 2	42347	80	19	0	Medium-quality	Genome-fragment	60.85	HMM-based (lower-bound)	0	1.01
S16C4277	LOR272C	Cutotype 2	40778	48	24	0	Medium-quality	Genome-fragment	61.05	AAI-based (medium-confidence)	0	1
S4C6558	LOR054C	Cutotype 2	39256	48	2	9	Medium-quality	Genome-fragment	61.06	HMM-based (lower-bound)	0	1
S30C9053	LOR238C	Cutotype 1	28205	50	21	0	Medium-quality	Genome-fragment	61.16	AAI-based (medium-confidence)	0	1
S4C6930	LOR054C	Cutotype 2	152566	160	2	77	Medium-quality	Genome-fragment	61.63	HMM-based (lower-bound)	0	1
S21C12	LOR227C	Cutotype 1	26094	22	0	20	Medium-quality	Genome-fragment	62.09	AAI-based (medium-confidence)	0	1
S9C11763	LOR012C	Cutotype 1	18495	31	29	0	Medium-quality	Genome-fragment	62.83	AAI-based (high-confidence)	0	1
S18C3873	LOR224C	Cutotype 1	108244	117	25	49	Medium-quality	Genome-fragment	63.03	HMM-based (lower-bound)	0	1
S18C1900	LOR275C	Cutotype 2	22615	18	1	6	Medium-quality	Genome-fragment	63.1	AAI-based (medium-confidence)	0	1
S16C1817	LOR272C	Cutotype 2	35342	56	15	0	Medium-quality	Genome-fragment	63.24	HMM-based (lower-bound)	0	1
S28C2261	LOR295C	Cutotype 2	22774	30	1	7	Medium-quality	Genome-fragment	63.55	AAI-based (medium-confidence)	0	1.01
S28C7086	LOR295C	Cutotype 2	31600	62	14	0	Medium-quality	Genome-fragment	63.85	AAI-based (medium-confidence)	0	1
S28C7971	LOR295C	Cutotype 2	69253	118	16	0	Medium-quality	Genome-fragment	64.31	HMM-based (lower-bound)	0	1
S12C5714	LOR070C	Cutotype 1	19134	27	21	0	Medium-quality	Genome-fragment	65	AAI-based (high-confidence)	0	1
S4C4668	LOR054C	Cutotype 2	48292	65	7	2	Medium-quality	Genome-fragment	65.09	HMM-based (lower-bound)	0	1
S17C5357	LOR223C	Cutotype 1	19213	34	33	0	Medium-quality	Genome-fragment	65.26	AAI-based (high-confidence)	0	1
S29C583	LOR300C	Cutotype 1	38086	42	2	26	Medium-quality	Genome-fragment	66.14	HMM-based (lower-bound)	0	1
S18C6938	LOR224C	Cutotype 1	39598	43	1	25	Medium-quality	Genome-fragment	66.22	HMM-based (lower-bound)	0	1
S28C2611	LOR102C	Cutotype 1	40417	47	1	23	Medium-quality	Genome-fragment	67.12	HMM-based (lower-bound)	0	1
S23C10182	LOR229C	Cutotype 2	73696	60	1	35	Medium-quality	Genome-fragment	67.12	HMM-based (lower-bound)	0	1
S19C1413	LOR083C	Cutotype 2	5039	6	5	0	Medium-quality	Genome-fragment	67.49	AAI-based (high-confidence)	0	1
S29C905	LOR103C	Cutotype 2	42187	43	1	22	Medium-quality	Genome-fragment	67.66	HMM-based (lower-bound)	0	1
S21C9230	LOR282C	Cutotype 2	52609	66	3	4	Medium-quality	Genome-fragment	67.99	HMM-based (lower-bound)	0	1
S4C7422	LOR054C	Cutotype 2	166196	187	1	132	Medium-quality	Genome-fragment	67.99	HMM-based (lower-bound)	0	1
S20C562	LOR281C	Cutotype 2	157042	137	1	113	Medium-quality	Genome-fragment	68.35	HMM-based (lower-bound)	0	1
S7C9321	LOR212C	Cutotype 2	63544	58	1	35	Medium-quality	Genome-fragment	68.42	HMM-based (lower-bound)	0	1
S13C1976	LOR264C	Cutotype 1	75699	78	10	24	Medium-quality	Genome-fragment	68.52	AAI-based (medium-confidence)	0	1
S8C7108	LOR061C	Cutotype 2	20423	33	32	0	Medium-quality	Genome-fragment	69.38	AAI-based (high-confidence)	0	1
S18C2991	LOR021C	Cutotype 1	11611	23	5	0	Medium-quality	Genome-fragment	69.57	AAI-based (medium-confidence)	0	1
S13C8759	LOR219C	Cutotype 2	36964	41	1	28	Medium-quality	Genome-fragment	69.59	AAI-based (medium-confidence)	0	1
S21C1912	LOR282C	Cutotype 2	29489	41	0	38	Medium-quality	Genome-fragment	70.17	AAI-based (medium-confidence)	0	1
S21C8882	LOR282C	Cutotype 2	46200	54	28	0	Medium-quality	Genome-fragment	71.05	HMM-based (lower-bound)	0	1
S12C5793	LOR070C	Cutotype 1	45767	77	25	0	Medium-quality	Genome-fragment	71.09	HMM-based (lower-bound)	0	1
S18C10182	LOR224C	Cutotype 1	78224	67	1	34	Medium-quality	Genome-fragment	71.24	HMM-based (lower-bound)	0	1
S21C425	LOR282C	Cutotype 2	21745	25	1	2	Medium-quality	Genome-fragment	72.44	HMM-based (lower-bound)	0	1
S30C870	LOR301C	Cutotype 1	21540	35	33	0	Medium-quality	Genome-fragment	73.18	AAI-based (high-confidence)	0	1.01
S21C4597	LOR227C	Cutotype 1	33006	58	16	1	Medium-quality	Genome-fragment	73.52	AAI-based (medium-confidence)	0	1
S23C4997	LOR284C	Cutotype 2	24961	39	10	0	Medium-quality	Genome-fragment	73.76	AAI-based (high-confidence)	0	1
S13C3560	LOR072C	Cutotype 1	28661	36	22	0	Medium-quality	Genome-fragment	73.89	AAI-based (high-confidence)	0	1
S26C8479	LOR233C	Cutotype 1	114509	111	1	68	Medium-quality	Genome-fragment	73.92	HMM-based (lower-bound)	0	1
S7C870	LOR249C	Cutotype 1	21794	28	22	0	Medium-quality	Genome-fragment	74.04	AAI-based (high-confidence)	0	1
S20C8142	LOR226C	Cutotype 1	5392	5	5	0	Medium-quality	Genome-fragment	74.09	AAI-based (high-confidence)	0	1
S14C924	LOR074C	Cutotype 2	39559	52	25	0	Medium-quality	Genome-fragment	74.16	AAI-based (medium-confidence)	0	1
S18C8751	LOR224C	Cutotype 1	116921	118	1	77	Medium-quality	Genome-fragment	74.3	HMM-based (lower-bound)	0	1
S5C8770	LOR210C	Cutotype 2	99222	101	1	76	Medium-quality	Genome-fragment	74.52	HMM-based (lower-bound)	0	1
S7C1659	LOR060C	Cutotype 2	125532	170	38	0	Medium-quality	Genome-fragment	74.53	AAI-based (medium-confidence)	0	1
S20C7587	LOR084C	Cutotype 2	34122	59	19	0	Medium-quality	Genome-fragment	74.65	AAI-based (medium-confidence)	0	1
S5C407	LOR055C	Cutotype 1	45157	60	32	0	Medium-quality	Genome-fragment	74.92	AAI-based (medium-confidence)	0	1
S14C3333	LOR074C	Cutotype 2	227182	287	74	16	Medium-quality	Genome-fragment	75.09	AAI-based (medium-confidence)	0	1
S18C12158	LOR275C	Cutotype 2	5631	6	6	0	Medium-quality	Genome-fragment	75.1	AAI-based (high-confidence)	0	1
S12C3539	LOR070C	Cutotype 1	28971	30	18	0	Medium-quality	Genome-fragment	76.36	AAI-based (high-confidence)	0	1
S20C1871	LOR281C	Cutotype 2	36171	45	19	0	Medium-quality	Genome-fragment	76.87	AAI-based (medium-confidence)	0	1
S3C3649	LOR051C	Cutotype 2	36440	52	10	2	Medium-quality	Genome-fragment	76.91	AAI-based (medium-confidence)	0	1
S28C5438	LOR295C	Cutotype 2	39220	60	28	2	Medium-quality	Genome-fragment	77.34	AAI-based (medium-confidence)	0	1
S30C6350	LOR238C	Cutotype 1	30702	41	17	0	Medium-quality	Genome-fragment	77.99	AAI-based (medium-confidence)	0	1
S31C407	LOR203C	Cutotype 1	47435	63	35	0	Medium-quality	Genome-fragment	78.72	AAI-based (medium-confidence)	0	1
S14C6938	LOR220C	Cutotype 1	47442	53	1	29	Medium-quality	Genome-fragment	79.34	HMM-based (lower-bound)	0	1
S10C6938	LOR216C	Cutotype 1	47973	52	1	29	Medium-quality	Genome-fragment	80.23	HMM-based (lower-bound)	0	1
S8C10903	LOR214C	Cutotype 1	48000	51	1	28	Medium-quality	Genome-fragment	80.28	HMM-based (lower-bound)	0	1
S1C4550	LOR240C	Cutotype 1	45661	47	0	32	Medium-quality	Genome-fragment	80.4	AAI-based (medium-confidence)	0	1
S17C1715	LOR274C	Cutotype 1	37999	48	21	1	Medium-quality	Genome-fragment	80.54	AAI-based (high-confidence)	0	1
S22C1895	LOR283C	Cutotype 1	64132	76	4	4	Medium-quality	Genome-fragment	80.67	HMM-based (lower-bound)	0	1
S23C1302	LOR090C	Cutotype 2	44288	57	14	1	Medium-quality	Genome-fragment	80.76	AAI-based (medium-confidence)	0	1
S19C11160	LOR022C	Cutotype 2	256614	248	1	194	Medium-quality	Genome-fragment	80.83	HMM-based (lower-bound)	0	1
S27C7345	LOR030C	Cutotype 1	39116	36	0	24	Medium-quality	Genome-fragment	81.11	AAI-based (medium-confidence)	0	1
S18C3788	LOR224C	Cutotype 1	23918	37	37	0	Medium-quality	Genome-fragment	81.25	AAI-based (high-confidence)	0	1
S5C6938	LOR210C	Cutotype 2	48620	53	1	29	Medium-quality	Genome-fragment	81.31	HMM-based (lower-bound)	0	1
S15C11685	LOR018C	Cutotype 2	83405	105	2	44	Medium-quality	Genome-fragment	81.58	HMM-based (lower-bound)	0	1
S28C280	LOR295C	Cutotype 2	49739	72	37	1	Medium-quality	Genome-fragment	82.33	AAI-based (medium-confidence)	0	1
S16C3775	LOR272C	Cutotype 2	33915	44	22	0	Medium-quality	Genome-fragment	82.43	AAI-based (medium-confidence)	0	1
S20C7645	LOR084C	Cutotype 2	83094	84	3	36	Medium-quality	Genome-fragment	82.65	HMM-based (lower-bound)	0	1
S5C9352	LOR210C	Cutotype 2	90761	88	1	50	Medium-quality	Genome-fragment	82.66	HMM-based (lower-bound)	0	1.01
S18C4638	LOR275C	Cutotype 2	59361	72	35	0	Medium-quality	Genome-fragment	83.93	AAI-based (medium-confidence)	0	1
S4C90	LOR054C	Cutotype 2	35583	55	25	0	Medium-quality	Genome-fragment	84.08	AAI-based (medium-confidence)	0	1
S29C7874	LOR034C	Cutotype 1	57585	97	37	0	Medium-quality	Genome-fragment	84.58	HMM-based (lower-bound)	0	1
S30C8789	LOR238C	Cutotype 1	38955	44	1	30	Medium-quality	Genome-fragment	84.82	HMM-based (lower-bound)	0	1
S2C1567	LOR206C	Cutotype 2	74223	100	33	1	Medium-quality	Genome-fragment	84.85	AAI-based (high-confidence)	0	1.03
S2C1305	LOR206C	Cutotype 2	33891	52	21	0	Medium-quality	Genome-fragment	85.68	AAI-based (medium-confidence)	0	1
S7C538	LOR060C	Cutotype 2	6447	7	7	0	Medium-quality	Genome-fragment	85.92	AAI-based (high-confidence)	0	1.01
S18C1633	LOR082C	Cutotype 1	25292	39	37	0	Medium-quality	Genome-fragment	85.92	AAI-based (high-confidence)	0	1
S18C10657	LOR021C	Cutotype 1	51416	45	1	32	Medium-quality	Genome-fragment	85.99	HMM-based (lower-bound)	0	1
S10C2267	LOR063C	Cutotype 1	25392	39	36	0	Medium-quality	Genome-fragment	86.26	AAI-based (high-confidence)	0	1.07
S13C10098	LOR016C	Cutotype 2	80573	90	10	17	Medium-quality	Genome-fragment	86.69	HMM-based (lower-bound)	0	1.02
S28C10295	LOR102C	Cutotype 1	26014	39	39	0	Medium-quality	Genome-fragment	88.37	AAI-based (high-confidence)	0	1
S20C4044	LOR226C	Cutotype 1	36986	55	18	0	Medium-quality	Genome-fragment	88.94	AAI-based (medium-confidence)	0	1
S13C1748	LOR264C	Cutotype 1	118843	179	28	3	Medium-quality	Genome-fragment	89.46	HMM-based (lower-bound)	0	1
S10C3877	LOR216C	Cutotype 1	26394	41	40	0	Medium-quality	Genome-fragment	89.66	AAI-based (high-confidence)	0	1
S23C3277	LOR284C	Cutotype 2	31920	57	26	0	High-quality	High-quality	90.13	AAI-based (medium-confidence)	0	1
S21C1971	LOR227C	Cutotype 1	6771	7	6	0	High-quality	High-quality	90.15	AAI-based (high-confidence)	0	1
S5C10032	LOR210C	Cutotype 2	41519	42	1	27	High-quality	High-quality	90.4	HMM-based (lower-bound)	0	1
S20C8755	LOR226C	Cutotype 1	41824	37	1	26	High-quality	High-quality	91.06	HMM-based (lower-bound)	0	1.01
S4C4143	LOR054C	Cutotype 2	35168	38	11	0	High-quality	High-quality	91.56	AAI-based (high-confidence)	0	1
S13C4017	LOR219C	Cutotype 2	38401	61	17	0	High-quality	High-quality	91.58	AAI-based (high-confidence)	0	1
S28C8843	LOR235C	Cutotype 1	75704	81	2	16	High-quality	High-quality	91.65	HMM-based (lower-bound)	0	1
S4C6272	LOR054C	Cutotype 2	58553	95	23	1	High-quality	High-quality	91.93	HMM-based (lower-bound)	0	1
S28C11205	LOR033C	Cutotype 2	144931	137	1	100	High-quality	High-quality	92.1	HMM-based (lower-bound)	0	1
S27C3205	LOR101C	Cutotype 1	45460	72	16	2	High-quality	High-quality	92.26	AAI-based (medium-confidence)	0	1
S4C2191	LOR054C	Cutotype 2	183404	229	12	33	High-quality	High-quality	92.4	HMM-based (lower-bound)	0	1
S13C8928	LOR219C	Cutotype 2	42167	56	21	1	High-quality	High-quality	92.58	AAI-based (medium-confidence)	0	1
S4C8584	LOR054C	Cutotype 2	6715	13	2	0	High-quality	High-quality	92.75	AAI-based (medium-confidence)	0	1
S23C4701	LOR284C	Cutotype 2	102643	111	8	65	High-quality	High-quality	92.83	HMM-based (lower-bound)	0	1.04
S25C8146	LOR288C	Cutotype 1	47135	71	33	1	High-quality	High-quality	92.89	AAI-based (medium-confidence)	0	1.01
S17C2953	LOR223C	Cutotype 1	6775	7	7	0	High-quality	High-quality	93.06	AAI-based (high-confidence)	0	1
S18C5384	LOR082C	Cutotype 1	49252	40	1	24	High-quality	High-quality	93.63	HMM-based (lower-bound)	0	1
S9C6853	LOR258C	Cutotype 1	54334	69	29	0	High-quality	High-quality	93.68	AAI-based (medium-confidence)	0	1
S23C8240	LOR090C	Cutotype 2	62300	68	4	18	High-quality	High-quality	94.12	HMM-based (lower-bound)	0	1
S27C6624	LOR030C	Cutotype 1	44873	67	26	0	High-quality	High-quality	94.27	AAI-based (medium-confidence)	0	1
S30C6320	LOR238C	Cutotype 1	39035	52	18	0	High-quality	High-quality	94.3	AAI-based (high-confidence)	0	1
S8C436	LOR011C	Cutotype 1	7092	7	7	0	High-quality	High-quality	94.64	AAI-based (high-confidence)	0	1
S5C7218	LOR055C	Cutotype 1	56418	58	1	43	High-quality	High-quality	94.95	HMM-based (lower-bound)	0	1
S23C699	LOR284C	Cutotype 2	162125	199	6	91	High-quality	High-quality	95.04	HMM-based (lower-bound)	0	1
S15C7173	LOR221C	Cutotype 2	42817	71	17	0	High-quality	High-quality	95.27	AAI-based (high-confidence)	0	1
S30C11541	LOR202C	Cutotype 1	5352	7	1	0	High-quality	High-quality	95.32	AAI-based (high-confidence)	0	1
S29C8793	LOR237C	Cutotype 1	88722	86	1	58	High-quality	High-quality	95.54	HMM-based (lower-bound)	0	1
S27C3805	LOR234C	Cutotype 1	42063	46	21	0	High-quality	High-quality	95.73	AAI-based (high-confidence)	0	1
S9C8526	LOR062C	Cutotype 1	7598	9	7	0	High-quality	High-quality	95.77	AAI-based (high-confidence)	0	1.03
S26C7072	LOR099C	Cutotype 1	28228	41	40	0	High-quality	High-quality	95.89	AAI-based (high-confidence)	0	1
S4C9388	LOR054C	Cutotype 2	9042	10	6	3	High-quality	High-quality	95.96	AAI-based (high-confidence)	0	1.06
S4C4757	LOR054C	Cutotype 2	39166	47	26	0	High-quality	High-quality	96.06	AAI-based (medium-confidence)	0	1
S13C7386	LOR219C	Cutotype 2	28351	44	41	0	High-quality	High-quality	96.31	AAI-based (high-confidence)	0	1
S28C7955	LOR295C	Cutotype 2	144068	146	1	117	High-quality	High-quality	96.38	HMM-based (lower-bound)	0	1
S12C4865	LOR262C	Cutotype 1	190850	191	1	112	High-quality	High-quality	96.42	HMM-based (lower-bound)	0	1
S3C2740	LOR242C	Cutotype 2	190881	219	44	47	High-quality	High-quality	96.81	HMM-based (lower-bound)	0	1
S5C4476	LOR055C	Cutotype 1	195418	231	49	41	High-quality	High-quality	96.85	HMM-based (lower-bound)	0	1
S9C870	LOR258C	Cutotype 1	28682	41	39	0	High-quality	High-quality	97.44	AAI-based (high-confidence)	0	1
S3C1855	LOR051C	Cutotype 2	28686	41	38	0	High-quality	High-quality	97.45	AAI-based (high-confidence)	0	1.01
S21C11368	LOR282C	Cutotype 2	39143	60	16	0	High-quality	High-quality	97.83	AAI-based (medium-confidence)	0	1.01
S16C6871	LOR019C	Cutotype 2	101988	132	47	4	High-quality	High-quality	97.9	HMM-based (lower-bound)	0	1
S19C3734	LOR022C	Cutotype 2	39133	61	13	0	High-quality	High-quality	98.9	AAI-based (high-confidence)	0	1
S18C11205	LOR021C	Cutotype 1	108971	125	1	69	High-quality	High-quality	99.24	HMM-based (lower-bound)	0	1
S13C8165	LOR016C	Cutotype 2	29405	41	40	0	High-quality	High-quality	99.89	AAI-based (high-confidence)	0	1
S1C2265_1	LOR204C	Cutotype 1	4350	6	1	0	High-quality	High-quality	100	HMM-based (lower-bound)	0	1
S5C5735_1	LOR055C	Cutotype 1	4361	7	1	0	High-quality	High-quality	100	HMM-based (lower-bound)	0	1
S5C7277_1	LOR055C	Cutotype 1	4392	6	1	0	High-quality	High-quality	100	HMM-based (lower-bound)	0	1
S20C2977	LOR226C	Cutotype 1	5093	5	1	0	High-quality	High-quality	100	AAI-based (high-confidence)	0	1
S5C5735	LOR055C	Cutotype 1	5772	10	1	1	High-quality	High-quality	100	HMM-based (lower-bound)	0	1
S1C2265	LOR204C	Cutotype 1	6531	8	1	2	High-quality	High-quality	100	HMM-based (lower-bound)	0	1
S5C7277	LOR055C	Cutotype 1	6760	8	1	2	High-quality	High-quality	100	HMM-based (lower-bound)	0	1
S27C11088	LOR101C	Cutotype 1	7165	7	6	0	Complete	High-quality	100	DTR (high-confidence)	0	1
S8C11765	LOR254C	Cutotype 1	7177	7	6	0	Complete	High-quality	100	DTR (high-confidence)	0	1
S25C6070	LOR098C	Cutotype 2	7286	7	7	0	Complete	High-quality	100	DTR (high-confidence)	0	1
S5C234	LOR055C	Cutotype 1	7346	7	6	0	Complete	High-quality	100	DTR (high-confidence)	0	1
S23C8710	LOR090C	Cutotype 2	7465	7	5	0	Complete	High-quality	100	DTR (high-confidence)	0	1
S18C5475	LOR275C	Cutotype 2	7506	7	7	0	Complete	High-quality	100	DTR (high-confidence)	0	1
S19C5210	LOR022C	Cutotype 2	7589	7	6	0	Complete	High-quality	100	DTR (high-confidence)	0	1
S13C8907	LOR072C	Cutotype 1	8030	8	6	0	Complete	High-quality	100	DTR (high-confidence)	0	1
S16C2933	LOR272C	Cutotype 2	8508	10	1	0	High-quality	High-quality	100	AAI-based (medium-confidence)	0	1
S18C2429	LOR082C	Cutotype 1	10061	13	11	0	High-quality	High-quality	100	AAI-based (high-confidence)	0	1.01
S17C3584	LOR081C	Cutotype 2	10506	8	7	0	High-quality	High-quality	100	AAI-based (high-confidence)	0	1
S10C2228	LOR063C	Cutotype 1	11173	10	10	0	High-quality	High-quality	100	AAI-based (high-confidence)	0	1.05
S21C2657	LOR085C	Cutotype 2	11336	11	11	0	High-quality	High-quality	100	AAI-based (high-confidence)	0	1
S4C2109	LOR208C	Cutotype 2	12356	14	14	0	High-quality	High-quality	100	AAI-based (high-confidence)	0	1.03
S15C4258	LOR270C	Cutotype 1	13813	13	11	0	High-quality	High-quality	100	AAI-based (high-confidence)	0	1
S2C698	LOR206C	Cutotype 2	16730	16	16	0	High-quality	High-quality	100	AAI-based (high-confidence)	0	1
S6C841	LOR058C	Cutotype 2	21670	19	17	0	High-quality	High-quality	100	AAI-based (high-confidence)	0	1
S27C7277	LOR101C	Cutotype 1	23094	22	1	11	High-quality	High-quality	100	HMM-based (lower-bound)	0	1
S31C7655	LOR203C	Cutotype 1	29353	40	39	0	Complete	High-quality	100	ITR (high-confidence)	0	1
S30C2390	LOR202C	Cutotype 1	29356	43	40	0	Complete	High-quality	100	DTR (high-confidence)	0	1
S30C1638	LOR238C	Cutotype 1	30292	40	21	0	Complete	High-quality	100	DTR (high-confidence)	0	1
S23C2164	LOR284C	Cutotype 2	35308	54	13	0	High-quality	High-quality	100	AAI-based (medium-confidence)	0	1
S16C808	LOR272C	Cutotype 2	35862	48	1	8	High-quality	High-quality	100	HMM-based (lower-bound)	0	1
S30C1237	LOR202C	Cutotype 1	35990	54	19	0	Complete	High-quality	100	DTR (high-confidence)	0	1
S18C8885	LOR082C	Cutotype 1	38701	56	16	0	Complete	High-quality	100	DTR (high-confidence)	0	1
S20C2095	LOR226C	Cutotype 1	40183	65	10	0	High-quality	High-quality	100	AAI-based (high-confidence)	0	1
S28C1746	LOR295C	Cutotype 2	41372	66	12	0	Complete	High-quality	100	DTR (high-confidence)	0	1
S25C1736	LOR098C	Cutotype 2	41783	65	21	0	Complete	High-quality	100	DTR (high-confidence)	0	1
S4C11098	LOR054C	Cutotype 2	42091	52	14	0	High-quality	High-quality	100	AAI-based (medium-confidence)	0	1
S19C3118	LOR225C	Cutotype 2	45281	42	15	1	High-quality	High-quality	100	AAI-based (medium-confidence)	0	1
S6C9379	LOR058C	Cutotype 2	46904	83	27	4	Complete	High-quality	100	DTR (medium-confidence)	0	1
S1C3671	LOR240C	Cutotype 1	47619	69	25	0	High-quality	High-quality	100	AAI-based (high-confidence)	0	1
S9C7540	LOR258C	Cutotype 1	48746	76	25	0	High-quality	High-quality	100	AAI-based (high-confidence)	0	1
S18C1782	LOR275C	Cutotype 2	49586	84	28	1	High-quality	High-quality	100	AAI-based (high-confidence)	0	1
S21C6659	LOR282C	Cutotype 2	49735	67	20	0	High-quality	High-quality	100	AAI-based (high-confidence)	0	1.07
S18C5739	LOR021C	Cutotype 1	59034	71	29	3	High-quality	High-quality	100	AAI-based (medium-confidence)	0	1
S1C8755	LOR204C	Cutotype 1	61487	60	1	42	High-quality	High-quality	100	HMM-based (lower-bound)	0	1
S5C7171	LOR055C	Cutotype 1	65416	60	1	45	High-quality	High-quality	100	HMM-based (lower-bound)	0	1
S29C936	LOR034C	Cutotype 1	65903	90	24	1	Complete	High-quality	100	DTR (medium-confidence)	0	1
S27C1035	LOR101C	Cutotype 1	66822	65	1	39	High-quality	High-quality	100	HMM-based (lower-bound)	0	1
S26C1035	LOR099C	Cutotype 1	67142	68	1	40	High-quality	High-quality	100	HMM-based (lower-bound)	0	1
S18C8755	LOR224C	Cutotype 1	73701	76	1	53	High-quality	High-quality	100	HMM-based (lower-bound)	0	1
S12C10566	LOR070C	Cutotype 1	76737	102	34	1	High-quality	High-quality	100	AAI-based (high-confidence)	0	1
S26C4554	LOR289C	Cutotype 2	80159	81	1	51	High-quality	High-quality	100	HMM-based (lower-bound)	0	1
S5C8334	LOR055C	Cutotype 1	83805	94	1	64	High-quality	High-quality	100	HMM-based (lower-bound)	0	1
S17C7056	LOR081C	Cutotype 2	86341	96	1	44	High-quality	High-quality	100	HMM-based (lower-bound)	0	1
S21C9028	LOR227C	Cutotype 1	89694	74	1	52	High-quality	High-quality	100	HMM-based (lower-bound)	0	1
S16C8283	LOR222C	Cutotype 2	94089	122	65	0	High-quality	High-quality	100	AAI-based (medium-confidence)	0	1
S9C5471	LOR258C	Cutotype 1	96790	99	1	64	High-quality	High-quality	100	HMM-based (lower-bound)	0	1
S5C7391	LOR055C	Cutotype 1	97874	93	1	76	High-quality	High-quality	100	HMM-based (lower-bound)	0	1
S10C8755	LOR216C	Cutotype 1	98838	96	1	63	High-quality	High-quality	100	HMM-based (lower-bound)	0	1.01
S27C7218	LOR101C	Cutotype 1	100845	94	1	73	High-quality	High-quality	100	HMM-based (lower-bound)	0	1
S12C7224	LOR070C	Cutotype 1	103468	190	53	1	High-quality	High-quality	100	AAI-based (high-confidence)	0	1
S29C11582	LOR034C	Cutotype 1	104476	146	30	6	High-quality	High-quality	100	AAI-based (high-confidence)	0	1
S27C7171	LOR101C	Cutotype 1	109876	104	1	75	High-quality	High-quality	100	HMM-based (lower-bound)	0	1
S27C7391	LOR101C	Cutotype 1	111420	104	1	81	High-quality	High-quality	100	HMM-based (lower-bound)	0	1
S24C8755	LOR230C	Cutotype 1	112250	112	1	79	High-quality	High-quality	100	HMM-based (lower-bound)	0	1.02
S1C4076	LOR204C	Cutotype 1	113746	115	1	82	High-quality	High-quality	100	HMM-based (lower-bound)	0	1
S15C11461	LOR018C	Cutotype 2	114159	116	2	75	High-quality	High-quality	100	HMM-based (lower-bound)	0	1
S16C1937	LOR019C	Cutotype 2	115706	144	40	0	High-quality	High-quality	100	AAI-based (medium-confidence)	0	1
S10C583	LOR259C	Cutotype 1	119678	134	2	66	High-quality	High-quality	100	HMM-based (lower-bound)	0	1
S13C435	LOR219C	Cutotype 2	121539	164	73	1	High-quality	High-quality	100	AAI-based (medium-confidence)	0	1
S12C3205	LOR070C	Cutotype 1	124582	170	58	5	High-quality	High-quality	100	AAI-based (medium-confidence)	0	1
S25C1741	LOR288C	Cutotype 1	126046	137	5	105	High-quality	High-quality	100	HMM-based (lower-bound)	0	1
S24C9352	LOR230C	Cutotype 1	126391	113	1	71	High-quality	High-quality	100	HMM-based (lower-bound)	0	1
S15C7856	LOR221C	Cutotype 2	129737	148	1	90	High-quality	High-quality	100	HMM-based (lower-bound)	0	1
S26C8904	LOR233C	Cutotype 1	130622	122	1	85	High-quality	High-quality	100	HMM-based (lower-bound)	0	1.01
S23C4524	LOR090C	Cutotype 2	132542	155	42	11	Complete	High-quality	100	Provirus (high-confidence)	0	1
S11C8977	LOR217C	Cutotype 1	134521	130	1	89	High-quality	High-quality	100	HMM-based (lower-bound)	0	1.07
S17C583	LOR274C	Cutotype 1	137999	157	1	97	High-quality	High-quality	100	HMM-based (lower-bound)	0	1
S3C5793	LOR242C	Cutotype 2	149161	132	1	92	High-quality	High-quality	100	HMM-based (lower-bound)	0	1
S20C1035	LOR084C	Cutotype 2	150911	138	2	86	High-quality	High-quality	100	HMM-based (lower-bound)	0	1
S5C8400	LOR210C	Cutotype 2	155004	167	1	65	High-quality	High-quality	100	HMM-based (lower-bound)	0	1
S9C1035	LOR062C	Cutotype 1	155369	139	1	91	High-quality	High-quality	100	HMM-based (lower-bound)	0	1
S31C1035	LOR203C	Cutotype 1	156854	140	1	92	Complete	High-quality	100	DTR (high-confidence)	0	1
S7C1205	LOR060C	Cutotype 2	161234	160	1	109	High-quality	High-quality	100	HMM-based (lower-bound)	0	1
S29C9089	LOR237C	Cutotype 1	166620	161	1	116	High-quality	High-quality	100	HMM-based (lower-bound)	0	1
S29C1035	LOR103C	Cutotype 2	173888	150	1	101	High-quality	High-quality	100	HMM-based (lower-bound)	0	1
S5C8642	LOR210C	Cutotype 2	175332	184	10	17	High-quality	High-quality	100	HMM-based (lower-bound)	0	1
S5C8329	LOR210C	Cutotype 2	209938	227	1	143	High-quality	High-quality	100	HMM-based (lower-bound)	0	1
S25C10279	LOR028C	Cutotype 2	212666	228	3	116	High-quality	High-quality	100	HMM-based (lower-bound)	0	1
S7C9126	LOR212C	Cutotype 2	213689	209	1	143	High-quality	High-quality	100	HMM-based (lower-bound)	0	1
S1C8759	LOR204C	Cutotype 1	218080	204	1	154	High-quality	High-quality	100	HMM-based (lower-bound)	0	1.02
S28C8479	LOR295C	Cutotype 2	235962	249	4	158	High-quality	High-quality	100	HMM-based (lower-bound)	0	1
S31C583	LOR303C	Cutotype 1	246058	241	1	151	High-quality	High-quality	100	HMM-based (lower-bound)	0	1
S10C2320	LOR259C	Cutotype 1	250510	260	6	117	High-quality	High-quality	100	HMM-based (lower-bound)	0	1
S23C5626	LOR284C	Cutotype 2	251127	292	6	191	High-quality	High-quality	100	HMM-based (lower-bound)	0	1
S6C583	LOR248C	Cutotype 1	252834	278	2	189	High-quality	High-quality	100	HMM-based (lower-bound)	0	1.03
S23C6179	LOR229C	Cutotype 2	269137	291	2	176	High-quality	High-quality	100	HMM-based (lower-bound)	0	1.04
S5C6040	LOR055C	Cutotype 1	313168	332	105	59	High-quality	High-quality	100	HMM-based (lower-bound)	0	1
S20C1913	LOR281C	Cutotype 2	324005	536	90	5	High-quality	High-quality	100	AAI-based (high-confidence)	0	1
