# Supplementary material for: Chronic exposure to polycyclic aromatic hydrocarbons alters skin virome composition and virus–host interactions
Source: ISME J. 2024 Oct 25;18(1):wrae218. doi: 10.1093/ismejo/wrae218 (PMC11549919; doi:10.1093/ismejo/wrae218)
Supplement: TableS2_wrae218 [file tables2_wrae218.xlsx]

## Sheet: CCA_linear_regression
Table S2. Canonical correlation analysis of the relationships between the concentrations of polyaromatic hydrocarbons (PAHs) and the viral operational taxonomic units (vOTUs) detected in cheek skin samples.
PAHsa	CCA1	CCA2	R2	pb
Nicotine	-0.18666	-0.98243	0.0009	0.611
Cotinine	-0.4519	-0.89207	0.0005	0.637
Acenaphtylene	0.97857	0.20593	0.5327	0.012*
Acenaphtene	0.99808	0.06192	0.3916	0.009**
Fluorene	-0.5615	0.82748	0.0861	0.035*
Phenanthrene	0.03196	0.99949	0.0848	0.034*
Anthracene	0.68588	0.72771	0.0479	0.096#
Fluoranthene	0.47874	0.87796	0.1284	0.01**
Pyrene	0.57859	0.81562	0.0811	0.029*
Benzo[a]anthracene	0.36645	0.93044	0.028	0.212
Chrysene	0.39028	0.9207	0.1087	0.023*
Benzo[b]fluoranthene	0.32891	0.94436	0.1189	0.02*
Benzo[k]fluoranthene	0.56437	0.82552	0.0447	0.097#
Benzo[a]pyrene	0.76318	0.64618	0.0524	0.084#
Indeno[1,2,3-cd]pyrene	-0.09947	0.99504	0.0645	0.066#
Dibenzo[a,h]anthracene	-0.53787	0.84303	0.0004	0.955
Benzo[ghi]perylene	0.19542	0.98072	0.0793	0.037*
a High- and low-molecular-weight PAHs are shown in purple text and green text, respectively
b **p < 0.01; *p < 0.05; #p < 0.1
