# Supplementary material for: Chronic exposure to polycyclic aromatic hydrocarbons alters skin virome composition and virus–host interactions
Source: ISME J. 2024 Oct 25;18(1):wrae218. doi: 10.1093/ismejo/wrae218 (PMC11549919; doi:10.1093/ismejo/wrae218)
Supplement: TableS3_wrae218 [file tables3_wrae218.xlsx]

## Sheet: Taxonomy
Table S3. Factors that explain taxonomic and functional differences between viral operational taxonomic units (vOTUs) detected in cheek skin samples.
Factor	Dfa	SumOfSqsb	R2c	F.Modeld	Pr(> F)e
Cutotype	1	5.6498	0.218851	31.7034	0.001
Acne onset:City:Age group	3	0.931029	0.0360645	1.74147	0.025
City:Age group:Face pigmentation frequency	1	0.416034	0.0161155	2.33454	0.039
City	1	0.317903	0.0123143	1.78389	0.094	.
Cutotype:Age group:Face pigmentation frequency	2	0.524769	0.0203275	1.47235	0.13
Age group:Face pigmentation frequency	3	0.650695	0.0252054	1.21711	0.234
City:Sebum	1	0.215424	0.00834471	1.20884	0.255
Cutotype:Acne onset:City	1	0.211193	0.00818081	1.18509	0.263
Sebum	1	0.198099	0.00767358	1.11161	0.294
Cutotype:City:Sebum	1	0.207831	0.00805058	1.16623	0.294
Cutotype:City	1	0.195191	0.00756094	1.0953	0.316
Acne onset:Age group:Sebum	3	0.605453	0.0234529	1.13248	0.318
Acne onset:City:Sebum	1	0.200953	0.00778416	1.12763	0.327
Cutotype:Acne onset:Sebum	1	0.191804	0.00742973	1.07629	0.337
Acne onset:Age group	3	0.555631	0.021523	1.03929	0.366
Cutotype:Acne onset:Age group	3	0.54743	0.0212053	1.02395	0.412
Cutotype:Acne onset:Face pigmentation frequency	1	0.167751	0.00649805	0.941324	0.436
Cutotype:Sebum	1	0.155824	0.00603603	0.874394	0.456
Age group:Sebum	3	0.528451	0.0204701	0.988453	0.461
Sebum:Face pigmentation frequency	1	0.158355	0.00613405	0.888594	0.461
Acne onset:City	1	0.150996	0.00584901	0.847302	0.535
Cutotype:Sebum:Face pigmentation frequency	1	0.150575	0.00583271	0.844941	0.544
Cutotype:City:Age group	3	0.474515	0.0183809	0.887568	0.568
Acne onset:Sebum	1	0.143478	0.00555777	0.805113	0.569
Acne onset:City:Face pigmentation frequency	1	0.141151	0.00546764	0.792057	0.578
Acne onset	1	0.141128	0.00546675	0.791928	0.589
Cutotype:Acne onset	1	0.138474	0.00536395	0.777036	0.597
Acne onset:Age group:Face pigmentation frequency	1	0.139167	0.00539081	0.780927	0.598
Cutotype:Age group:Sebum	3	0.452511	0.0175285	0.846409	0.615
City:Face pigmentation frequency	1	0.131307	0.00508633	0.736819	0.632
City:Age group:Sebum	3	0.444928	0.0172348	0.832226	0.652
Cutotype:Age group	3	0.431911	0.0167306	0.807878	0.707
Face pigmentation frequency	1	0.104833	0.00406083	0.588262	0.779
Cutotype:City:Face pigmentation frequency	1	0.0954279	0.00369651	0.535486	0.779
Cutotype:Face pigmentation frequency	1	0.103047	0.00399165	0.57824	0.82
City:Age group	3	0.385363	0.0149275	0.72081	0.821
Age group	3	0.378547	0.0146635	0.708062	0.845
Acne onset:Face pigmentation frequency	1	0.0900877	0.00348965	0.505519	0.892
Residual	51	9.08861	0.352058
Total	114	25.8157	1
a Df = degrees of freedom
b SumsOfSqs = sum of squares
c R2 = coefficient of determination
d F.Model = F value by permutation
e Pr(> F) = probability of observing a difference as large or larger than the one observed if the null hypothesis is true
Bold font indicates factors that explained taxonomic differences between vOTUs detected in the cheek skin samples (p < 0.05).

## Sheet: Function
Factor	Dfa	SumOfSqsb	R2c	F.Modeld	Pr(> F)e
Cutotype	1	5.75623	0.23427	34.6746	0.001
City:Age group:Face pigmentation frequency	1	0.397772	0.0161888	2.39611	0.031
Acne onset:City:Age group	3	0.810359	0.0329805	1.62716	0.068
City	1	0.319626	0.0130083	1.92537	0.074
Cutotype:Age group:Face pigmentation frequency	2	0.524297	0.0213382	1.57914	0.099
Age group:Face pigmentation frequency	3	0.614287	0.0250006	1.23345	0.23
City:Sebum level	1	0.20682	0.00841727	1.24585	0.233
Acne onset:Age group:Sebum level	3	0.588705	0.0239595	1.18209	0.258
Cutotype:City:Sebum level	1	0.211317	0.00860032	1.27294	0.261
Cutotype:City	1	0.179297	0.00729713	1.08006	0.305
Sebum level	1	0.189618	0.0077172	1.14223	0.318
Cutotype:Acne onset:Sebum level	1	0.179836	0.00731909	1.08331	0.326
Acne onset:Age group	3	0.546924	0.022259	1.09819	0.329
Acne onset:City:Sebum level	1	0.172378	0.00701556	1.03838	0.349
Cutotype:Acne onset:City	1	0.17244	0.00701809	1.03875	0.359
Cutotype:Acne onset:Face pigmentation frequency	1	0.171158	0.00696589	1.03103	0.374
Cutotype:Acne onset:Age group	3	0.51871	0.0211108	1.04154	0.388
Cutotype:Sebum level:Face pigmentation frequency	1	0.168385	0.00685304	1.01432	0.401
Sebum level:Face pigmentation frequency	1	0.150444	0.00612286	0.906251	0.459
Age group:Sebum level	3	0.484249	0.0197083	0.972347	0.47
Acne onset:City:Face pigmentation frequency	1	0.140413	0.00571461	0.845824	0.52
Cutotype:Acne onset	1	0.136692	0.00556317	0.823411	0.522
Cutotype:Sebum level	1	0.134479	0.00547312	0.810082	0.539
Acne onset:Age group:Face pigmentation frequency	1	0.128176	0.00521658	0.772111	0.582
Acne onset:City	1	0.124936	0.0050847	0.752592	0.594
Acne onset:Sebum level	1	0.124231	0.00505603	0.748348	0.6
Acne onset	1	0.125595	0.00511156	0.756566	0.602
Cutotype:City:Age group	3	0.425003	0.017297	0.853383	0.607
Cutotype:Age group:Sebum level	3	0.426054	0.0173398	0.855493	0.626
City:Face pigmentation frequency	1	0.115526	0.00470173	0.695907	0.641
Cutotype:Age group	3	0.396863	0.0161518	0.796879	0.689
City:Age group:Sebum level	3	0.394169	0.0160421	0.791469	0.691
Face pigmentation frequency	1	0.10081	0.00410282	0.607262	0.751
Cutotype:City:Face pigmentation frequency	1	0.0887178	0.00361069	0.534422	0.755
City:Age group	3	0.364251	0.0148245	0.731397	0.793
Cutotype:Face pigmentation frequency	1	0.09426	0.00383625	0.567807	0.798
Age group	3	0.342676	0.0139464	0.688074	0.835
Acne onset:Face pigmentation frequency	1	0.0788042	0.00320722	0.474703	0.865
Residual	51	8.46636	0.344569
Total	114	24.5709	1
a Df = degrees of freedom
b SumsOfSqs = sum of squares
c R2 = coefficient of determination
d F.Model = F value by permutation
e Pr(> F) = probability of observing a difference as large or larger than the one observed if the null hypothesis is true
Bold font indicates factors that explained taxonomic differences between vOTUs detected in the cheek skin samples (p < 0.05).
