# Supplementary material for: Chronic exposure to polycyclic aromatic hydrocarbons alters skin virome composition and virus–host interactions
Source: ISME J. 2024 Oct 25;18(1):wrae218. doi: 10.1093/ismejo/wrae218 (PMC11549919; doi:10.1093/ismejo/wrae218)
Supplement: TableS4_wrae218 [file tables4_wrae218.xlsx]

## Sheet: MaAsLin2_KO
Table S4. Enrichment of viral functions between cutotypes according to MaAsLin2 and the correlation between specific enriched KOs and their corresponding metabolites.
Enriched factor	Factor	Enriched in	coefa	stderrb	Prevalence of KO (n = 116)	pvalc	qvald
K00930	Cutotype	Cutotype 1	-1.3861	0.278841	105	2.36976e-06	4.04562e-05
K00821	Cutotype	Cutotype 1	-0.975877	0.175666	103	1.83952e-07	2.41081e-05
K00262	Cutotype	Cutotype 1	-0.836181	0.304646	24	0.00703715	0.0135456
K00619	Cutotype	Cutotype 1	-0.82664	0.29531	21	0.00601715	0.0118363
K14260	Cutotype	Cutotype 1	-0.759966	0.267144	22	0.00526985	0.010812
K00145	Cutotype	Cutotype 1	-0.716981	0.132823	103	3.71533e-07	2.41081e-05
K00620	Cutotype	Cutotype 1	-0.691291	0.129292	103	4.66158e-07	2.43663e-05
K15371	Cutotype	Cutotype 1	-0.654091	0.126707	104	1.04424e-06	2.74049e-05
K00611	Cutotype	Cutotype 1	-0.504963	0.109053	108	9.74036e-06	7.93987e-05
K00926	Cutotype	Cutotype 1	-0.483632	0.108033	108	1.80744e-05	0.00011177
K01478	Cutotype	Cutotype 1	-0.467735	0.102988	109	1.39417e-05	9.85704e-05
K01006	Cutotype	Cutotype 1	-2.06653	0.416394	101	2.45158e-06	4.04562e-05
K07870	Cutotype	Cutotype 1	-1.83804	0.557197	25	0.00129615	0.00337689
K09015	Cutotype	Cutotype 1	-1.60975	0.507973	22	0.0019643	0.00498488
K02864	Cutotype	Cutotype 1	-1.58773	0.684455	31	0.0221379	0.0339321
K03703	Cutotype	Cutotype 1	-1.41533	0.497716	25	0.00528746	0.010812
K02337	Cutotype	Cutotype 1	-1.3564	0.446582	22	0.00295945	0.00728689
K01206	Cutotype	Cutotype 1	-1.31154	0.315092	108	6.13943e-05	0.00028352
K00099	Cutotype	Cutotype 1	-1.29581	0.490849	25	0.0094536	0.0168133
K02283	Cutotype	Cutotype 1	-1.26998	0.356586	30	0.000539274	0.001527
K02601	Cutotype	Cutotype 1	-1.20181	0.393052	25	0.00278002	0.00689955
K02867	Cutotype	Cutotype 1	-1.2001	0.392632	25	0.00278931	0.00689955
K07670	Cutotype	Cutotype 1	-1.2001	0.392632	25	0.00278931	0.00689955
K00788	Cutotype	Cutotype 1	-1.1782	0.26536	102	2.0908e-05	0.000119032
K02109	Cutotype	Cutotype 1	-1.16433	0.209399	102	1.79816e-07	2.41081e-05
K02108	Cutotype	Cutotype 1	-1.16268	0.209286	102	1.83823e-07	2.41081e-05
K03651	Cutotype	Cutotype 1	-1.14687	0.39214	25	0.00416157	0.00958855
K16870	Cutotype	Cutotype 1	-1.14416	0.378997	25	0.00313068	0.00762128
K00966	Cutotype	Cutotype 1	-1.14416	0.378997	25	0.00313068	0.00762128
K06001	Cutotype	Cutotype 1	-1.14416	0.378997	25	0.00313068	0.00762128
K03305	Cutotype	Cutotype 1	-1.11947	0.234112	102	5.23496e-06	5.21557e-05
K02116	Cutotype	Cutotype 1	-1.11925	0.20679	102	3.48433e-07	2.41081e-05
K02113	Cutotype	Cutotype 1	-1.11925	0.20679	102	3.48433e-07	2.41081e-05
K11754	Cutotype	Cutotype 1	-1.11826	0.420235	25	0.00891369	0.0159321
K01661	Cutotype	Cutotype 1	-1.11343	0.369696	25	0.00319998	0.00777241
K02004	Cutotype	Cutotype 1	-1.11146	0.270513	103	7.5232e-05	0.000299814
K02835	Cutotype	Cutotype 1	-1.10327	0.366565	22	0.00321931	0.00780176
K03593	Cutotype	Cutotype 1	-1.09354	0.381838	24	0.00498256	0.010812
K01426	Cutotype	Cutotype 1	-1.07244	0.345238	26	0.00239043	0.00599557
K06877	Cutotype	Cutotype 1	-1.06884	0.32348	106	0.00127341	0.00332571
K02863	Cutotype	Cutotype 1	-1.05942	0.479911	31	0.0292795	0.0429806
K01874	Cutotype	Cutotype 1	-1.05291	0.370248	24	0.00528491	0.010812
K07056	Cutotype	Cutotype 1	-1.05291	0.370248	24	0.00528491	0.010812
K00563	Cutotype	Cutotype 1	-1.05249	0.257888	95	8.34368e-05	0.000324108
K03737	Cutotype	Cutotype 1	-1.05217	0.244539	101	3.58235e-05	0.000181821
K03307	Cutotype	Cutotype 1	-1.05105	0.369682	24	0.00529548	0.010812
K10254	Cutotype	Cutotype 1	-1.04855	0.202577	102	9.83563e-07	2.74049e-05
K15525	Cutotype	Cutotype 1	-1.04458	0.369573	24	0.00555994	0.0110928
K16237	Cutotype	Cutotype 1	-1.04458	0.369573	24	0.00555994	0.0110928
K05524	Cutotype	Cutotype 1	-1.04458	0.369573	24	0.00555994	0.0110928
K00259	Cutotype	Cutotype 1	-1.03437	0.321635	27	0.00169198	0.00435544
K03657	Cutotype	Cutotype 1	-1.03427	0.223063	109	9.49671e-06	7.92129e-05
K03043	Cutotype	Cutotype 1	-1.02419	0.361401	24	0.00543947	0.0109399
K03750	Cutotype	Cutotype 1	-1.01466	0.348992	24	0.00438085	0.00986149
K07078	Cutotype	Cutotype 1	-1.00503	0.391452	25	0.0115394	0.0197086
K02445	Cutotype	Cutotype 1	-1.00004	0.395878	26	0.0129048	0.0213953
K03526	Cutotype	Cutotype 1	-0.993857	0.397316	25	0.0137894	0.0225268
K03734	Cutotype	Cutotype 1	-0.987656	0.349567	24	0.00557731	0.0110928
K00027	Cutotype	Cutotype 1	-0.987656	0.349567	24	0.00557731	0.0110928
K00991	Cutotype	Cutotype 1	-0.986171	0.328328	25	0.00328006	0.00781006
K01356	Cutotype	Cutotype 1	-0.985061	0.33354	22	0.00381858	0.00893215
K02110	Cutotype	Cutotype 1	-0.985061	0.33354	22	0.00381858	0.00893215
K01953	Cutotype	Cutotype 1	-0.984033	0.335456	25	0.00405375	0.00940051
K00067	Cutotype	Cutotype 1	-0.97994	0.401081	26	0.0160897	0.0258395
K09118	Cutotype	Cutotype 1	-0.975468	0.341139	24	0.00504801	0.010812
K01087	Cutotype	Cutotype 1	-0.964987	0.323827	25	0.00352425	0.00829484
K03073	Cutotype	Cutotype 1	-0.959318	0.177525	96	3.62085e-07	2.41081e-05
K14949	Cutotype	Cutotype 1	-0.940849	0.229737	108	7.91117e-05	0.000311667
K03583	Cutotype	Cutotype 1	-0.939201	0.190925	105	2.94835e-06	4.10689e-05
K02027	Cutotype	Cutotype 1	-0.936786	0.365997	83	0.0117898	0.0198585
K06183	Cutotype	Cutotype 1	-0.930573	0.329672	24	0.00562048	0.0111375
K10236	Cutotype	Cutotype 1	-0.922728	0.365363	83	0.0129267	0.0213987
K03544	Cutotype	Cutotype 1	-0.912806	0.325165	24	0.00587965	0.0116296
K03579	Cutotype	Cutotype 1	-0.910591	0.233739	108	0.000165546	0.000569099
K00971	Cutotype	Cutotype 1	-0.899271	0.173385	108	9.3984e-07	2.74049e-05
K07667	Cutotype	Cutotype 1	-0.889783	0.185303	102	4.81834e-06	5.08287e-05
K13640	Cutotype	Cutotype 1	-0.889697	0.306153	25	0.00439844	0.00988043
K04043	Cutotype	Cutotype 1	-0.886127	0.157582	98	1.35302e-07	2.41081e-05
K07340	Cutotype	Cutotype 1	-0.885469	0.203454	95	2.95371e-05	0.000157336
K02600	Cutotype	Cutotype 1	-0.876637	0.154842	98	1.1375e-07	2.41081e-05
K01190	Cutotype	Cutotype 1	-0.873302	0.170048	108	1.1717e-06	3.00177e-05
K02237	Cutotype	Cutotype 1	-0.868874	0.30082	25	0.00463551	0.0101585
K15521	Cutotype	Cutotype 1	-0.868874	0.30082	25	0.00463551	0.0101585
K22306	Cutotype	Cutotype 1	-0.868874	0.30082	25	0.00463551	0.0101585
K00864	Cutotype	Cutotype 1	-0.868874	0.30082	25	0.00463551	0.0101585
K01911	Cutotype	Cutotype 1	-0.868874	0.30082	25	0.00463551	0.0101585
K02075	Cutotype	Cutotype 1	-0.868874	0.30082	25	0.00463551	0.0101585
K03306	Cutotype	Cutotype 1	-0.868874	0.30082	25	0.00463551	0.0101585
K16705	Cutotype	Cutotype 1	-0.868086	0.180549	105	4.69449e-06	5.02857e-05
K16557	Cutotype	Cutotype 1	-0.867065	0.169606	108	1.29589e-06	3.03125e-05
K01939	Cutotype	Cutotype 1	-0.864755	0.156321	98	2.04361e-07	2.41081e-05
K13668	Cutotype	Cutotype 1	-0.861181	0.315693	24	0.00738319	0.0140371
K01548	Cutotype	Cutotype 1	-0.857393	0.295282	103	0.00443004	0.00993067
K00075	Cutotype	Cutotype 1	-0.854039	0.295418	25	0.0046	0.0101585
K03685	Cutotype	Cutotype 1	-0.853576	0.312956	24	0.00739258	0.0140371
K01870	Cutotype	Cutotype 1	-0.853285	0.357172	25	0.0185359	0.0295039
K02433	Cutotype	Cutotype 1	-0.853275	0.310206	24	0.00691922	0.0133904
K18189	Cutotype	Cutotype 1	-0.852776	0.299258	21	0.00519548	0.010812
K00831	Cutotype	Cutotype 1	-0.852776	0.299258	21	0.00519548	0.010812
K04488	Cutotype	Cutotype 1	-0.852776	0.299258	21	0.00519548	0.010812
K09013	Cutotype	Cutotype 1	-0.852776	0.299258	21	0.00519548	0.010812
K08256	Cutotype	Cutotype 1	-0.852776	0.299258	21	0.00519548	0.010812
K08681	Cutotype	Cutotype 1	-0.852776	0.299258	21	0.00519548	0.010812
K22311	Cutotype	Cutotype 1	-0.852776	0.299258	21	0.00519548	0.010812
K06215	Cutotype	Cutotype 1	-0.852776	0.299258	21	0.00519548	0.010812
K01788	Cutotype	Cutotype 1	-0.852524	0.153299	98	1.79138e-07	2.41081e-05
K09748	Cutotype	Cutotype 1	-0.852524	0.153299	98	1.79138e-07	2.41081e-05
K00764	Cutotype	Cutotype 1	-0.849051	0.309153	24	0.00700479	0.0135074
K00342	Cutotype	Cutotype 1	-0.849051	0.309153	24	0.00700479	0.0135074
K07009	Cutotype	Cutotype 1	-0.846378	0.299718	84	0.00560102	0.0111194
K07040	Cutotype	Cutotype 1	-0.845169	0.319953	24	0.00941144	0.0167661
K07177	Cutotype	Cutotype 1	-0.843317	0.181353	105	8.99005e-06	7.64684e-05
K01736	Cutotype	Cutotype 1	-0.843121	0.308836	22	0.00733954	0.0140024
K21471	Cutotype	Cutotype 1	-0.834175	0.171172	105	3.57541e-06	4.52604e-05
K09014	Cutotype	Cutotype 1	-0.833901	0.28997	22	0.00481043	0.010499
K06180	Cutotype	Cutotype 1	-0.833545	0.322014	22	0.0108934	0.0189359
K07263	Cutotype	Cutotype 1	-0.832913	0.173281	102	4.72013e-06	5.02857e-05
K21688	Cutotype	Cutotype 1	-0.832014	0.178816	109	8.88927e-06	7.64684e-05
K00029	Cutotype	Cutotype 1	-0.831874	0.200304	109	6.36144e-05	0.000291273
K10834	Cutotype	Cutotype 1	-0.830162	0.186285	105	1.9591e-05	0.000116402
K03642	Cutotype	Cutotype 1	-0.829627	0.192009	109	3.33882e-05	0.000173554
K01547	Cutotype	Cutotype 1	-0.827523	0.31411	103	0.00959711	0.0170123
K04564	Cutotype	Cutotype 1	-0.827124	0.215162	108	0.000199557	0.000668919
K16925	Cutotype	Cutotype 1	-0.827124	0.215162	108	0.000199557	0.000668919
K12952	Cutotype	Cutotype 1	-0.82664	0.29531	21	0.00601715	0.0118363
K25132	Cutotype	Cutotype 1	-0.81808	0.16179	105	1.64672e-06	3.47426e-05
K02851	Cutotype	Cutotype 1	-0.813411	0.159691	102	1.40367e-06	3.21351e-05
K14998	Cutotype	Cutotype 1	-0.806585	0.235574	95	0.000858452	0.00235037
K00796	Cutotype	Cutotype 1	-0.801894	0.280846	111	0.00511006	0.010812
K13527	Cutotype	Cutotype 1	-0.793929	0.29217	20	0.00760779	0.0140371
K07442	Cutotype	Cutotype 1	-0.793929	0.29217	20	0.00760779	0.0140371
K07465	Cutotype	Cutotype 1	-0.793929	0.29217	20	0.00760779	0.0140371
K20814	Cutotype	Cutotype 1	-0.793929	0.29217	20	0.00760779	0.0140371
K13570	Cutotype	Cutotype 1	-0.793929	0.29217	20	0.00760779	0.0140371
K02026	Cutotype	Cutotype 1	-0.793026	0.300551	83	0.00948944	0.0168492
K01191	Cutotype	Cutotype 1	-0.781232	0.161689	95	4.25415e-06	4.96503e-05
K10237	Cutotype	Cutotype 1	-0.780979	0.300053	83	0.0104751	0.0182677
K14162	Cutotype	Cutotype 1	-0.780979	0.300053	83	0.0104751	0.0182677
K14161	Cutotype	Cutotype 1	-0.780979	0.300053	83	0.0104751	0.0182677
K10238	Cutotype	Cutotype 1	-0.780979	0.300053	83	0.0104751	0.0182677
K13010	Cutotype	Cutotype 1	-0.780705	0.158779	105	2.97712e-06	4.10689e-05
K13018	Cutotype	Cutotype 1	-0.780705	0.158779	105	2.97712e-06	4.10689e-05
K02904	Cutotype	Cutotype 1	-0.780313	0.287848	24	0.00774912	0.0140371
K01372	Cutotype	Cutotype 1	-0.780313	0.287848	24	0.00774912	0.0140371
K06978	Cutotype	Cutotype 1	-0.780313	0.287848	24	0.00774912	0.0140371
K00432	Cutotype	Cutotype 1	-0.780313	0.287848	24	0.00774912	0.0140371
K01082	Cutotype	Cutotype 1	-0.780313	0.287848	24	0.00774912	0.0140371
K00031	Cutotype	Cutotype 1	-0.780313	0.287848	24	0.00774912	0.0140371
K07027	Cutotype	Cutotype 1	-0.780313	0.287848	24	0.00774912	0.0140371
K20468	Cutotype	Cutotype 1	-0.780313	0.287848	24	0.00774912	0.0140371
K01687	Cutotype	Cutotype 1	-0.780313	0.287848	24	0.00774912	0.0140371
K15520	Cutotype	Cutotype 1	-0.780313	0.287848	24	0.00774912	0.0140371
K03449	Cutotype	Cutotype 1	-0.780313	0.287848	24	0.00774912	0.0140371
K05602	Cutotype	Cutotype 1	-0.780313	0.287848	24	0.00774912	0.0140371
K00337	Cutotype	Cutotype 1	-0.780313	0.287848	24	0.00774912	0.0140371
K02361	Cutotype	Cutotype 1	-0.780313	0.287848	24	0.00774912	0.0140371
K16649	Cutotype	Cutotype 1	-0.780313	0.287848	24	0.00774912	0.0140371
K00338	Cutotype	Cutotype 1	-0.780313	0.287848	24	0.00774912	0.0140371
K03218	Cutotype	Cutotype 1	-0.779564	0.308817	26	0.0129668	0.021432
K07646	Cutotype	Cutotype 1	-0.778694	0.264995	103	0.0039923	0.00929808
K07693	Cutotype	Cutotype 1	-0.77747	0.161482	95	4.5682e-06	4.96503e-05
K03795	Cutotype	Cutotype 1	-0.77747	0.161482	95	4.5682e-06	4.96503e-05
K07397	Cutotype	Cutotype 1	-0.77747	0.161482	95	4.5682e-06	4.96503e-05
K03665	Cutotype	Cutotype 1	-0.7753	0.273294	22	0.00539319	0.0109399
K01586	Cutotype	Cutotype 1	-0.774322	0.334821	25	0.0225368	0.0344455
K00940	Cutotype	Cutotype 1	-0.759966	0.267144	22	0.00526985	0.010812
K17425	Cutotype	Cutotype 1	-0.759966	0.267144	22	0.00526985	0.010812
K03527	Cutotype	Cutotype 1	-0.759966	0.267144	22	0.00526985	0.010812
K18917	Cutotype	Cutotype 1	-0.759966	0.267144	22	0.00526985	0.010812
K18455	Cutotype	Cutotype 1	-0.759966	0.267144	22	0.00526985	0.010812
K16012	Cutotype	Cutotype 1	-0.759966	0.267144	22	0.00526985	0.010812
K00942	Cutotype	Cutotype 1	-0.759966	0.267144	22	0.00526985	0.010812
K00170	Cutotype	Cutotype 1	-0.759966	0.267144	22	0.00526985	0.010812
K09553	Cutotype	Cutotype 1	-0.759966	0.267144	22	0.00526985	0.010812
K17267	Cutotype	Cutotype 1	-0.759966	0.267144	22	0.00526985	0.010812
K00698	Cutotype	Cutotype 1	-0.759966	0.267144	22	0.00526985	0.010812
K21685	Cutotype	Cutotype 1	-0.759966	0.267144	22	0.00526985	0.010812
K03024	Cutotype	Cutotype 1	-0.759966	0.267144	22	0.00526985	0.010812
K01512	Cutotype	Cutotype 1	-0.759966	0.267144	22	0.00526985	0.010812
K03060	Cutotype	Cutotype 1	-0.759966	0.267144	22	0.00526985	0.010812
K06960	Cutotype	Cutotype 1	-0.759966	0.267144	22	0.00526985	0.010812
K01462	Cutotype	Cutotype 1	-0.759764	0.325426	25	0.0213109	0.0328518
K03628	Cutotype	Cutotype 1	-0.754569	0.150357	102	1.93593e-06	3.85752e-05
K00003	Cutotype	Cutotype 1	-0.754136	0.339867	25	0.0284728	0.0419107
K01966	Cutotype	Cutotype 1	-0.752063	0.156141	108	4.53099e-06	4.96503e-05
K05995	Cutotype	Cutotype 1	-0.752063	0.156141	108	4.53099e-06	4.96503e-05
K01142	Cutotype	Cutotype 1	-0.75086	0.308246	26	0.0164025	0.0263027
K00872	Cutotype	Cutotype 1	-0.748079	0.151655	102	2.78475e-06	4.10689e-05
K05592	Cutotype	Cutotype 1	-0.740624	0.294906	25	0.0134264	0.02209
K01589	Cutotype	Cutotype 1	-0.740148	0.142585	108	9.22229e-07	2.74049e-05
K00560	Cutotype	Cutotype 1	-0.735711	0.157299	108	8.0513e-06	7.10098e-05
K20074	Cutotype	Cutotype 1	-0.724601	0.133815	104	3.44662e-07	2.41081e-05
K06891	Cutotype	Cutotype 1	-0.72401	0.137196	109	6.33011e-07	2.74049e-05
K00334	Cutotype	Cutotype 1	-0.722912	0.278082	22	0.0105667	0.0183976
K23393	Cutotype	Cutotype 1	-0.721828	0.304663	85	0.0195045	0.0308631
K00425	Cutotype	Cutotype 1	-0.719506	0.206858	78	0.000715509	0.00198425
K02230	Cutotype	Cutotype 1	-0.717124	0.263882	83	0.00760258	0.0140371
K03405	Cutotype	Cutotype 1	-0.717124	0.263882	83	0.00760258	0.0140371
K01744	Cutotype	Cutotype 1	-0.717124	0.263882	83	0.00760258	0.0140371
K03404	Cutotype	Cutotype 1	-0.717124	0.263882	83	0.00760258	0.0140371
K06975	Cutotype	Cutotype 1	-0.717124	0.263882	83	0.00760258	0.0140371
K02003	Cutotype	Cutotype 1	-0.71517	0.133005	108	4.07786e-07	2.41081e-05
K23535	Cutotype	Cutotype 1	-0.712297	0.187843	109	0.000240698	0.000775421
K00826	Cutotype	Cutotype 1	-0.712208	0.144063	105	2.65899e-06	4.08725e-05
K02549	Cutotype	Cutotype 1	-0.709919	0.145482	105	3.47994e-06	4.5031e-05
K04759	Cutotype	Cutotype 1	-0.707995	0.164907	110	3.71479e-05	0.000186781
K15342	Cutotype	Cutotype 1	-0.706763	0.260343	107	0.0076643	0.0140371
K02967	Cutotype	Cutotype 1	-0.706174	0.273261	23	0.0110219	0.0190975
K22298	Cutotype	Cutotype 1	-0.706073	0.269949	23	0.0101129	0.0178384
K02551	Cutotype	Cutotype 1	-0.702917	0.144072	105	3.49214e-06	4.5031e-05
K00806	Cutotype	Cutotype 1	-0.698902	0.270602	23	0.0110668	0.0191444
K05808	Cutotype	Cutotype 1	-0.698785	0.130148	104	4.22249e-07	2.41081e-05
K23371	Cutotype	Cutotype 1	-0.697121	0.146185	105	5.52441e-06	5.35273e-05
K03436	Cutotype	Cutotype 1	-0.694107	0.270097	82	0.011464	0.0196108
K00882	Cutotype	Cutotype 1	-0.694107	0.270097	82	0.011464	0.0196108
K24040	Cutotype	Cutotype 1	-0.694107	0.270096	82	0.011464	0.0196108
K00226	Cutotype	Cutotype 1	-0.694107	0.270096	82	0.011464	0.0196108
K02770	Cutotype	Cutotype 1	-0.694107	0.270096	82	0.011464	0.0196108
K00948	Cutotype	Cutotype 1	-0.69355	0.271099	23	0.0118302	0.0198585
K06881	Cutotype	Cutotype 1	-0.69355	0.271099	23	0.0118302	0.0198585
K02837	Cutotype	Cutotype 1	-0.69355	0.271099	23	0.0118302	0.0198585
K03684	Cutotype	Cutotype 1	-0.69355	0.271099	23	0.0118302	0.0198585
K02834	Cutotype	Cutotype 1	-0.69355	0.271099	23	0.0118302	0.0198585
K11928	Cutotype	Cutotype 1	-0.69355	0.271099	23	0.0118302	0.0198585
K16647	Cutotype	Cutotype 1	-0.69355	0.271099	23	0.0118302	0.0198585
K03340	Cutotype	Cutotype 1	-0.69355	0.271099	23	0.0118302	0.0198585
K03595	Cutotype	Cutotype 1	-0.69355	0.271099	23	0.0118302	0.0198585
K03582	Cutotype	Cutotype 1	-0.691289	0.126918	104	2.99188e-07	2.41081e-05
K00798	Cutotype	Cutotype 1	-0.690426	0.14039	102	2.96449e-06	4.10689e-05
K02115	Cutotype	Cutotype 1	-0.690426	0.14039	102	2.96449e-06	4.10689e-05
K08221	Cutotype	Cutotype 1	-0.690426	0.14039	102	2.96449e-06	4.10689e-05
K15034	Cutotype	Cutotype 1	-0.690426	0.14039	102	2.96449e-06	4.10689e-05
K07653	Cutotype	Cutotype 1	-0.689412	0.147028	105	7.67132e-06	6.89871e-05
K21495	Cutotype	Cutotype 1	-0.688651	0.180604	99	0.000223205	0.000732221
K01689	Cutotype	Cutotype 1	-0.685253	0.168034	110	8.44156e-05	0.000326731
K03786	Cutotype	Cutotype 1	-0.684048	0.292677	22	0.0211736	0.0327339
K03208	Cutotype	Cutotype 1	-0.68157	0.271312	82	0.0133997	0.0220797
K03149	Cutotype	Cutotype 1	-0.677409	0.309673	25	0.0307474	0.0448904
K00231	Cutotype	Cutotype 1	-0.676909	0.133268	107	1.49299e-06	3.27849e-05
K02916	Cutotype	Cutotype 1	-0.675077	0.311625	25	0.0323695	0.0463159
K02899	Cutotype	Cutotype 1	-0.675077	0.311625	25	0.0323695	0.0463159
K01916	Cutotype	Cutotype 1	-0.675077	0.311625	25	0.0323695	0.0463159
K03147	Cutotype	Cutotype 1	-0.675077	0.311625	25	0.0323695	0.0463159
K00682	Cutotype	Cutotype 1	-0.675077	0.311625	25	0.0323695	0.0463159
K22468	Cutotype	Cutotype 1	-0.675077	0.311625	25	0.0323695	0.0463159
K02881	Cutotype	Cutotype 1	-0.675077	0.311625	25	0.0323695	0.0463159
K11065	Cutotype	Cutotype 1	-0.675077	0.311625	25	0.0323695	0.0463159
K00330	Cutotype	Cutotype 1	-0.675077	0.311625	25	0.0323695	0.0463159
K02935	Cutotype	Cutotype 1	-0.666959	0.263208	23	0.0126355	0.0210461
K01693	Cutotype	Cutotype 1	-0.666959	0.263208	23	0.0126355	0.0210461
K24017	Cutotype	Cutotype 1	-0.666959	0.263208	23	0.0126355	0.0210461
K03885	Cutotype	Cutotype 1	-0.666784	0.161534	108	6.99939e-05	0.000299814
K03581	Cutotype	Cutotype 1	-0.665111	0.161873	104	7.51918e-05	0.000299814
K00287	Cutotype	Cutotype 1	-0.664072	0.160072	109	6.47017e-05	0.000293751
K01818	Cutotype	Cutotype 1	-0.66364	0.145283	108	1.25449e-05	9.19006e-05
K21949	Cutotype	Cutotype 1	-0.663373	0.126794	104	7.71583e-07	2.74049e-05
K01676	Cutotype	Cutotype 1	-0.661981	0.280316	23	0.0198949	0.0312054
K00982	Cutotype	Cutotype 1	-0.660712	0.154336	110	3.8959e-05	0.000193179
K03687	Cutotype	Cutotype 1	-0.660118	0.194447	99	0.000945575	0.00257579
K07273	Cutotype	Cutotype 1	-0.65837	0.284252	88	0.0223378	0.0341899
K00426	Cutotype	Cutotype 1	-0.656468	0.189821	78	0.000765075	0.00210542
K01267	Cutotype	Cutotype 1	-0.655732	0.152645	109	3.67897e-05	0.000185848
K03710	Cutotype	Cutotype 1	-0.654438	0.158323	110	6.84925e-05	0.000299814
K11749	Cutotype	Cutotype 1	-0.654343	0.141038	105	9.3886e-06	7.89229e-05
K01867	Cutotype	Cutotype 1	-0.654091	0.126707	104	1.04424e-06	2.74049e-05
K07053	Cutotype	Cutotype 1	-0.654091	0.126707	104	1.04424e-06	2.74049e-05
K07654	Cutotype	Cutotype 1	-0.654091	0.126707	104	1.04424e-06	2.74049e-05
K22227	Cutotype	Cutotype 1	-0.654056	0.125096	105	7.83328e-07	2.74049e-05
K25133	Cutotype	Cutotype 1	-0.652981	0.175944	105	0.000320463	0.000977935
K00946	Cutotype	Cutotype 1	-0.652488	0.127622	103	1.29366e-06	3.03125e-05
K09812	Cutotype	Cutotype 1	-0.652488	0.127622	103	1.29366e-06	3.03125e-05
K07669	Cutotype	Cutotype 1	-0.650463	0.157781	105	7.13977e-05	0.000299814
K00997	Cutotype	Cutotype 1	-0.650131	0.125709	108	1.00226e-06	2.74049e-05
K22278	Cutotype	Cutotype 1	-0.6485	0.145142	110	1.87083e-05	0.000113729
K09811	Cutotype	Cutotype 1	-0.643625	0.128392	103	1.98243e-06	3.87835e-05
K00655	Cutotype	Cutotype 1	-0.640153	0.167171	110	0.000210533	0.000697026
K16785	Cutotype	Cutotype 1	-0.638191	0.15409	108	6.6421e-05	0.000298008
K18929	Cutotype	Cutotype 1	-0.634003	0.279067	82	0.0249704	0.0375253
K00782	Cutotype	Cutotype 1	-0.630476	0.280306	82	0.0264178	0.0392075
K00919	Cutotype	Cutotype 1	-0.626876	0.116795	106	4.25701e-07	2.41081e-05
K03549	Cutotype	Cutotype 1	-0.624242	0.115757	107	3.80429e-07	2.41081e-05
K25307	Cutotype	Cutotype 1	-0.623188	0.127164	105	3.18806e-06	4.26723e-05
K06207	Cutotype	Cutotype 1	-0.614914	0.14536	109	4.73734e-05	0.000225548
K25026	Cutotype	Cutotype 1	-0.614124	0.130254	105	6.89989e-06	6.40025e-05
K00728	Cutotype	Cutotype 1	-0.611448	0.119407	106	1.24955e-06	3.03125e-05
K01885	Cutotype	Cutotype 1	-0.610831	0.125815	108	3.86039e-06	4.73257e-05
K09780	Cutotype	Cutotype 1	-0.609708	0.12963	105	7.23015e-06	6.59292e-05
K03466	Cutotype	Cutotype 1	-0.607926	0.245999	104	0.0149427	0.0241779
K09699	Cutotype	Cutotype 1	-0.607703	0.12503	105	3.77312e-06	4.72079e-05
K01056	Cutotype	Cutotype 1	-0.606739	0.115789	106	7.4463e-07	2.74049e-05
K01599	Cutotype	Cutotype 1	-0.605968	0.163962	107	0.000338443	0.000994985
K08986	Cutotype	Cutotype 1	-0.604959	0.113465	107	4.98195e-07	2.43663e-05
K07089	Cutotype	Cutotype 1	-0.604959	0.113465	107	4.98195e-07	2.43663e-05
K02114	Cutotype	Cutotype 1	-0.604626	0.184309	103	0.00137507	0.00356523
K02034	Cutotype	Cutotype 1	-0.603105	0.11595	107	8.81056e-07	2.74049e-05
K24131	Cutotype	Cutotype 1	-0.6012	0.11569	106	8.9958e-07	2.74049e-05
K02346	Cutotype	Cutotype 1	-0.600846	0.15825	109	0.000236563	0.000766693
K09009	Cutotype	Cutotype 1	-0.600441	0.118207	106	1.4912e-06	3.27849e-05
K03969	Cutotype	Cutotype 1	-0.599779	0.12944	107	9.6141e-06	7.93987e-05
K03761	Cutotype	Cutotype 1	-0.599492	0.125242	105	5.12964e-06	5.1584e-05
K03723	Cutotype	Cutotype 1	-0.599405	0.115699	106	9.6383e-07	2.74049e-05
K04042	Cutotype	Cutotype 1	-0.599405	0.115699	106	9.6383e-07	2.74049e-05
K12944	Cutotype	Cutotype 1	-0.599405	0.115699	106	9.6383e-07	2.74049e-05
K00849	Cutotype	Cutotype 1	-0.596895	0.117716	107	1.5494e-06	3.33432e-05
K01776	Cutotype	Cutotype 1	-0.596367	0.162667	108	0.000375425	0.00109771
K01921	Cutotype	Cutotype 1	-0.595912	0.129351	108	1.07148e-05	8.62667e-05
K16899	Cutotype	Cutotype 1	-0.59584	0.124745	105	5.35112e-06	5.23437e-05
K09791	Cutotype	Cutotype 1	-0.594874	0.136188	109	2.77604e-05	0.000149351
K01887	Cutotype	Cutotype 1	-0.593618	0.18539	100	0.00176905	0.00451066
K04758	Cutotype	Cutotype 1	-0.591816	0.154614	109	0.000211757	0.000698928
K01902	Cutotype	Cutotype 1	-0.590197	0.155176	109	0.00023105	0.000751088
K00817	Cutotype	Cutotype 1	-0.589379	0.270026	24	0.0311105	0.0452363
K07335	Cutotype	Cutotype 1	-0.589308	0.154938	109	0.000230969	0.000751088
K00886	Cutotype	Cutotype 1	-0.588334	0.126546	105	9.02555e-06	7.64684e-05
K03801	Cutotype	Cutotype 1	-0.588084	0.131057	107	1.73314e-05	0.000110875
K21929	Cutotype	Cutotype 1	-0.587659	0.148115	103	0.000127271	0.000462647
K06287	Cutotype	Cutotype 1	-0.587244	0.158546	108	0.00032889	0.000977935
K20265	Cutotype	Cutotype 1	-0.586545	0.176722	76	0.00121324	0.00319179
K16013	Cutotype	Cutotype 1	-0.586545	0.176722	76	0.00121324	0.00319179
K02909	Cutotype	Cutotype 1	-0.585268	0.116407	107	1.861e-06	3.77818e-05
K01845	Cutotype	Cutotype 1	-0.585152	0.134715	107	3.05399e-05	0.000161083
K05341	Cutotype	Cutotype 1	-0.584545	0.131408	105	2.02297e-05	0.000116402
K16163	Cutotype	Cutotype 1	-0.584545	0.131408	105	2.02297e-05	0.000116402
K04561	Cutotype	Cutotype 1	-0.584545	0.131408	105	2.02297e-05	0.000116402
K03596	Cutotype	Cutotype 1	-0.584545	0.131408	105	2.02297e-05	0.000116402
K13950	Cutotype	Cutotype 1	-0.584545	0.131408	105	2.02297e-05	0.000116402
K23149	Cutotype	Cutotype 1	-0.584545	0.131408	105	2.02297e-05	0.000116402
K09903	Cutotype	Cutotype 1	-0.583609	0.126749	108	1.08234e-05	8.62667e-05
K02032	Cutotype	Cutotype 1	-0.580576	0.119035	107	3.51543e-06	4.5031e-05
K00763	Cutotype	Cutotype 1	-0.579723	0.11803	110	3.04357e-06	4.14542e-05
K01151	Cutotype	Cutotype 1	-0.57741	0.110984	107	8.76371e-07	2.74049e-05
K24967	Cutotype	Cutotype 1	-0.577302	0.138025	110	5.68574e-05	0.000265812
K14347	Cutotype	Cutotype 1	-0.572168	0.165307	92	0.000757659	0.00209036
K00167	Cutotype	Cutotype 1	-0.571206	0.125789	105	1.3979e-05	9.85704e-05
K07735	Cutotype	Cutotype 1	-0.570603	0.129728	105	2.46344e-05	0.00013734
K10823	Cutotype	Cutotype 1	-0.570066	0.117499	107	3.91449e-06	4.73257e-05
K12372	Cutotype	Cutotype 1	-0.570066	0.117499	107	3.91449e-06	4.73257e-05
K01207	Cutotype	Cutotype 1	-0.564664	0.117153	107	4.46883e-06	4.96503e-05
K09747	Cutotype	Cutotype 1	-0.563551	0.198641	99	0.00539054	0.0109399
K06178	Cutotype	Cutotype 1	-0.562158	0.113697	108	2.65194e-06	4.08725e-05
K03402	Cutotype	Cutotype 1	-0.561541	0.125477	105	1.81802e-05	0.000111782
K01616	Cutotype	Cutotype 1	-0.561183	0.121848	106	1.0773e-05	8.62667e-05
K05520	Cutotype	Cutotype 1	-0.561076	0.117707	107	5.57162e-06	5.35273e-05
K15581	Cutotype	Cutotype 1	-0.560555	0.117008	107	5.04439e-06	5.12053e-05
K01745	Cutotype	Cutotype 1	-0.560555	0.117008	107	5.04439e-06	5.12053e-05
K06016	Cutotype	Cutotype 1	-0.560555	0.117008	107	5.04439e-06	5.12053e-05
K01712	Cutotype	Cutotype 1	-0.560555	0.117008	107	5.04439e-06	5.12053e-05
K02217	Cutotype	Cutotype 1	-0.560376	0.112271	107	2.17396e-06	3.89864e-05
K02768	Cutotype	Cutotype 1	-0.560376	0.112271	107	2.17396e-06	3.89864e-05
K00684	Cutotype	Cutotype 1	-0.560376	0.112271	107	2.17396e-06	3.89864e-05
K00313	Cutotype	Cutotype 1	-0.560376	0.112271	107	2.17396e-06	3.89864e-05
K06153	Cutotype	Cutotype 1	-0.560376	0.112271	107	2.17396e-06	3.89864e-05
K03284	Cutotype	Cutotype 1	-0.559646	0.120375	108	9.02454e-06	7.64684e-05
K01719	Cutotype	Cutotype 1	-0.557928	0.128869	110	3.22824e-05	0.000168621
K03545	Cutotype	Cutotype 1	-0.557296	0.222541	106	0.0136859	0.0224483
K06941	Cutotype	Cutotype 1	-0.555078	0.113308	108	3.21232e-06	4.26723e-05
K02276	Cutotype	Cutotype 1	-0.55372	0.129861	108	4.16168e-05	0.000203544
K03308	Cutotype	Cutotype 1	-0.553558	0.123517	109	1.77235e-05	0.000110875
K02015	Cutotype	Cutotype 1	-0.549678	0.139988	108	0.00014793	0.000521879
K03664	Cutotype	Cutotype 1	-0.549656	0.13716	104	0.000109854	0.000410428
K11991	Cutotype	Cutotype 1	-0.549379	0.11794	107	8.70179e-06	7.6123e-05
K15977	Cutotype	Cutotype 1	-0.54921	0.13228	105	6.38979e-05	0.000291331
K02836	Cutotype	Cutotype 1	-0.549175	0.13733	104	0.000113357	0.000420819
K03855	Cutotype	Cutotype 1	-0.545955	0.114944	107	5.97633e-06	5.69073e-05
K03889	Cutotype	Cutotype 1	-0.545607	0.127922	108	4.14195e-05	0.000203504
K02274	Cutotype	Cutotype 1	-0.543969	0.133261	110	8.31827e-05	0.000324108
K01823	Cutotype	Cutotype 1	-0.542558	0.112192	108	4.17913e-06	4.94148e-05
K00800	Cutotype	Cutotype 1	-0.542422	0.120636	106	1.67118e-05	0.000109646
K01990	Cutotype	Cutotype 1	-0.540049	0.13344	109	9.47736e-05	0.000357812
K03078	Cutotype	Cutotype 1	-0.539143	0.143278	111	0.000266962	0.000839915
K03281	Cutotype	Cutotype 1	-0.536845	0.107942	108	2.34453e-06	4.04562e-05
K00564	Cutotype	Cutotype 1	-0.536385	0.139481	108	0.000198556	0.000668919
K00111	Cutotype	Cutotype 1	-0.5352	0.107857	108	2.45964e-06	4.04562e-05
K00112	Cutotype	Cutotype 1	-0.534302	0.107874	108	2.55671e-06	4.04562e-05
K00015	Cutotype	Cutotype 1	-0.534302	0.107874	108	2.55671e-06	4.04562e-05
K00113	Cutotype	Cutotype 1	-0.534302	0.107874	108	2.55671e-06	4.04562e-05
K03652	Cutotype	Cutotype 1	-0.534302	0.107874	108	2.55671e-06	4.04562e-05
K00147	Cutotype	Cutotype 1	-0.534225	0.118132	108	1.50675e-05	0.0001007
K14698	Cutotype	Cutotype 1	-0.534122	0.119518	105	1.86397e-05	0.000113729
K07124	Cutotype	Cutotype 1	-0.533795	0.139109	111	0.000204611	0.000683732
K10914	Cutotype	Cutotype 1	-0.532873	0.118577	108	1.68761e-05	0.000110052
K02341	Cutotype	Cutotype 1	-0.531992	0.128455	105	6.64701e-05	0.000298008
K03558	Cutotype	Cutotype 1	-0.531589	0.113387	108	7.69373e-06	6.89871e-05
K01866	Cutotype	Cutotype 1	-0.531221	0.123258	105	3.48392e-05	0.000179805
K01255	Cutotype	Cutotype 1	-0.530297	0.136929	107	0.000179962	0.000612736
K06925	Cutotype	Cutotype 1	-0.530224	0.116	108	1.23945e-05	9.19006e-05
K25706	Cutotype	Cutotype 1	-0.529957	0.11619	108	1.2892e-05	9.30996e-05
K03976	Cutotype	Cutotype 1	-0.529021	0.109807	108	4.50941e-06	4.96503e-05
K12503	Cutotype	Cutotype 1	-0.528656	0.115421	107	1.19346e-05	9.02679e-05
K11753	Cutotype	Cutotype 1	-0.527347	0.118314	108	1.95308e-05	0.000116402
K06133	Cutotype	Cutotype 1	-0.527282	0.156035	106	0.000995647	0.002685
K03327	Cutotype	Cutotype 1	-0.527211	0.108936	108	4.11595e-06	4.92085e-05
K12574	Cutotype	Cutotype 1	-0.526178	0.173502	106	0.00300152	0.00737361
K03789	Cutotype	Cutotype 1	-0.524943	0.115872	108	1.45857e-05	9.94176e-05
K14742	Cutotype	Cutotype 1	-0.524756	0.115882	108	1.47037e-05	9.94176e-05
K13542	Cutotype	Cutotype 1	-0.523397	0.123692	110	4.71615e-05	0.000225537
K03639	Cutotype	Cutotype 1	-0.523263	0.119222	105	2.5571e-05	0.000141099
K02020	Cutotype	Cutotype 1	-0.523263	0.119222	105	2.5571e-05	0.000141099
K00058	Cutotype	Cutotype 1	-0.522358	0.120449	106	3.13708e-05	0.000164658
K07071	Cutotype	Cutotype 1	-0.52074	0.110306	108	6.73036e-06	6.29728e-05
K03070	Cutotype	Cutotype 1	-0.519355	0.141524	106	0.000370803	0.00108715
K01012	Cutotype	Cutotype 1	-0.51905	0.123407	105	5.19894e-05	0.000244282
K03602	Cutotype	Cutotype 1	-0.51843	0.115652	107	1.76488e-05	0.000110875
K11068	Cutotype	Cutotype 1	-0.51843	0.115652	107	1.76488e-05	0.000110875
K07175	Cutotype	Cutotype 1	-0.51843	0.115652	107	1.76488e-05	0.000110875
K06888	Cutotype	Cutotype 1	-0.51843	0.115652	107	1.76488e-05	0.000110875
K00858	Cutotype	Cutotype 1	-0.516554	0.10939	108	6.69623e-06	6.29728e-05
K03648	Cutotype	Cutotype 1	-0.516503	0.115755	107	1.91602e-05	0.000115822
K00705	Cutotype	Cutotype 1	-0.515779	0.127058	109	9.05201e-05	0.000344897
K21401	Cutotype	Cutotype 1	-0.515775	0.112731	108	1.21772e-05	9.0991e-05
K13671	Cutotype	Cutotype 1	-0.515126	0.116617	109	2.28762e-05	0.000129551
K00286	Cutotype	Cutotype 1	-0.514339	0.120394	111	4.03192e-05	0.000199007
K01950	Cutotype	Cutotype 1	-0.513498	0.109132	108	7.17538e-06	6.59292e-05
K06117	Cutotype	Cutotype 1	-0.51193	0.112923	108	1.44082e-05	9.94176e-05
K06442	Cutotype	Cutotype 1	-0.51193	0.112923	108	1.44082e-05	9.94176e-05
K11738	Cutotype	Cutotype 1	-0.51068	0.116072	110	2.45157e-05	0.00013734
K00850	Cutotype	Cutotype 1	-0.510127	0.109038	108	8.01035e-06	7.10098e-05
K04567	Cutotype	Cutotype 1	-0.510026	0.134809	106	0.000248251	0.000793274
K00249	Cutotype	Cutotype 1	-0.509815	0.1492	110	0.00087854	0.00239926
K01119	Cutotype	Cutotype 1	-0.509521	0.114433	108	1.98913e-05	0.000116402
K03077	Cutotype	Cutotype 1	-0.509413	0.129651	108	0.000146585	0.000518833
K00820	Cutotype	Cutotype 1	-0.508451	0.11946	108	4.28668e-05	0.000208709
K01005	Cutotype	Cutotype 1	-0.507713	0.122415	111	6.4978e-05	0.000293766
K04078	Cutotype	Cutotype 1	-0.507186	0.119564	108	4.52927e-05	0.000218355
K00873	Cutotype	Cutotype 1	-0.507056	0.127062	108	0.000116906	0.000429319
K01468	Cutotype	Cutotype 1	-0.506955	0.111491	108	1.36417e-05	9.78566e-05
K02483	Cutotype	Cutotype 1	-0.505301	0.16213	105	0.00231514	0.0058203
K02351	Cutotype	Cutotype 1	-0.503267	0.128453	107	0.000152703	0.000536956
K03925	Cutotype	Cutotype 1	-0.50287	0.108592	108	9.72533e-06	7.93987e-05
K02913	Cutotype	Cutotype 1	-0.502807	0.111723	108	1.64409e-05	0.00010853
K02500	Cutotype	Cutotype 1	-0.501954	0.109621	108	1.19966e-05	9.02679e-05
K13573	Cutotype	Cutotype 1	-0.501954	0.109621	108	1.19966e-05	9.02679e-05
K04763	Cutotype	Cutotype 1	-0.501954	0.109621	108	1.19966e-05	9.02679e-05
K03727	Cutotype	Cutotype 1	-0.501954	0.109621	108	1.19966e-05	9.02679e-05
K01554	Cutotype	Cutotype 1	-0.501954	0.109621	108	1.19966e-05	9.02679e-05
K13572	Cutotype	Cutotype 1	-0.501954	0.109621	108	1.19966e-05	9.02679e-05
K01653	Cutotype	Cutotype 1	-0.501954	0.109621	108	1.19966e-05	9.02679e-05
K02275	Cutotype	Cutotype 1	-0.501777	0.122246	110	7.63843e-05	0.000302167
K00627	Cutotype	Cutotype 1	-0.50123	0.141518	107	0.000576821	0.00162903
K01214	Cutotype	Cutotype 1	-0.500738	0.125352	111	0.000115164	0.00042437
K23842	Cutotype	Cutotype 1	-0.499104	0.115889	108	3.52591e-05	0.000179805
K03783	Cutotype	Cutotype 1	-0.499104	0.115889	108	3.52592e-05	0.000179805
K00867	Cutotype	Cutotype 1	-0.498947	0.119982	109	6.23061e-05	0.000286502
K00950	Cutotype	Cutotype 1	-0.498239	0.109119	108	1.26406e-05	9.19006e-05
K07160	Cutotype	Cutotype 1	-0.498239	0.109119	108	1.26406e-05	9.19006e-05
K03701	Cutotype	Cutotype 1	-0.498049	0.11939	106	5.92837e-05	0.000274954
K03118	Cutotype	Cutotype 1	-0.497864	0.109868	108	1.45217e-05	9.94176e-05
K01835	Cutotype	Cutotype 1	-0.497463	0.116054	108	3.81457e-05	0.000190022
K01840	Cutotype	Cutotype 1	-0.497463	0.116054	108	3.81457e-05	0.000190022
K02031	Cutotype	Cutotype 1	-0.496095	0.120843	108	7.62088e-05	0.000302167
K02902	Cutotype	Cutotype 1	-0.495494	0.115007	108	3.50351e-05	0.000179805
K02493	Cutotype	Cutotype 1	-0.494865	0.202105	103	0.0158665	0.0255193
K02016	Cutotype	Cutotype 1	-0.492623	0.110912	109	2.07794e-05	0.000118929
K04077	Cutotype	Cutotype 1	-0.491494	0.128224	106	0.000207707	0.000689791
K02803	Cutotype	Cutotype 1	-0.490704	0.108378	109	1.47429e-05	9.94176e-05
K03798	Cutotype	Cutotype 1	-0.490604	0.129326	110	0.000239343	0.000773373
K08996	Cutotype	Cutotype 1	-0.490507	0.108351	109	1.47833e-05	9.94176e-05
K09760	Cutotype	Cutotype 1	-0.490046	0.102571	109	5.32568e-06	5.23437e-05
K00616	Cutotype	Cutotype 1	-0.489882	0.12066	106	9.03165e-05	0.000344897
K03567	Cutotype	Cutotype 1	-0.489631	0.120661	106	9.10324e-05	0.000344897
K03337	Cutotype	Cutotype 1	-0.489631	0.120661	106	9.10324e-05	0.000344897
K03336	Cutotype	Cutotype 1	-0.489631	0.120661	106	9.10324e-05	0.000344897
K03338	Cutotype	Cutotype 1	-0.489631	0.120661	106	9.10324e-05	0.000344897
K01647	Cutotype	Cutotype 1	-0.488487	0.108383	108	1.6015e-05	0.000106372
K00600	Cutotype	Cutotype 1	-0.484263	0.114051	110	4.45924e-05	0.000216132
K06942	Cutotype	Cutotype 1	-0.483632	0.108033	108	1.80744e-05	0.00011177
K01808	Cutotype	Cutotype 1	-0.482751	0.110383	108	2.71826e-05	0.000147034
K07098	Cutotype	Cutotype 1	-0.481357	0.110462	107	2.89103e-05	0.000154763
K02954	Cutotype	Cutotype 1	-0.480841	0.107065	109	1.70653e-05	0.000110616
K10200	Cutotype	Cutotype 1	-0.479521	0.115841	108	6.69751e-05	0.000299026
K01906	Cutotype	Cutotype 1	-0.477116	0.121392	108	0.000145905	0.000518132
K02520	Cutotype	Cutotype 1	-0.475063	0.108628	108	2.71932e-05	0.000147034
K03811	Cutotype	Cutotype 1	-0.475063	0.108628	108	2.71932e-05	0.000147034
K00567	Cutotype	Cutotype 1	-0.475063	0.108628	108	2.71932e-05	0.000147034
K02878	Cutotype	Cutotype 1	-0.474602	0.125448	108	0.000248324	0.000793274
K02874	Cutotype	Cutotype 1	-0.47457	0.125445	108	0.000248451	0.000793274
K03523	Cutotype	Cutotype 1	-0.471791	0.119627	108	0.000138874	0.000498096
K06187	Cutotype	Cutotype 1	-0.471599	0.200355	100	0.0202941	0.0317712
K03426	Cutotype	Cutotype 1	-0.471044	0.189719	105	0.0144894	0.0234798
K09858	Cutotype	Cutotype 1	-0.470959	0.114618	108	7.51653e-05	0.000299814
K22010	Cutotype	Cutotype 1	-0.470959	0.114618	108	7.51653e-05	0.000299814
K00331	Cutotype	Cutotype 1	-0.470959	0.114618	108	7.51653e-05	0.000299814
K00374	Cutotype	Cutotype 1	-0.470959	0.114618	108	7.51653e-05	0.000299814
K02575	Cutotype	Cutotype 1	-0.470959	0.114618	108	7.51653e-05	0.000299814
K21636	Cutotype	Cutotype 1	-0.470959	0.114618	108	7.51653e-05	0.000299814
K02470	Cutotype	Cutotype 1	-0.470959	0.114618	108	7.51653e-05	0.000299814
K01752	Cutotype	Cutotype 1	-0.470959	0.114618	108	7.51653e-05	0.000299814
K17316	Cutotype	Cutotype 1	-0.470959	0.114618	108	7.51653e-05	0.000299814
K02821	Cutotype	Cutotype 1	-0.470959	0.114618	108	7.51653e-05	0.000299814
K00096	Cutotype	Cutotype 1	-0.470959	0.114618	108	7.51653e-05	0.000299814
K00370	Cutotype	Cutotype 1	-0.470959	0.114618	108	7.51653e-05	0.000299814
K00865	Cutotype	Cutotype 1	-0.470959	0.114618	108	7.51653e-05	0.000299814
K00371	Cutotype	Cutotype 1	-0.470959	0.114618	108	7.51653e-05	0.000299814
K10201	Cutotype	Cutotype 1	-0.470959	0.114618	108	7.51653e-05	0.000299814
K21898	Cutotype	Cutotype 1	-0.470959	0.114618	108	7.51653e-05	0.000299814
K02002	Cutotype	Cutotype 1	-0.470959	0.114618	108	7.51653e-05	0.000299814
K19270	Cutotype	Cutotype 1	-0.470959	0.114618	108	7.51653e-05	0.000299814
K00373	Cutotype	Cutotype 1	-0.470959	0.114618	108	7.51653e-05	0.000299814
K04068	Cutotype	Cutotype 1	-0.470959	0.114618	108	7.51653e-05	0.000299814
K02781	Cutotype	Cutotype 1	-0.470959	0.114618	108	7.51653e-05	0.000299814
K16784	Cutotype	Cutotype 1	-0.469982	0.117561	108	0.000113842	0.000420942
K03975	Cutotype	Cutotype 1	-0.469891	0.133179	110	0.000604046	0.00169701
K16783	Cutotype	Cutotype 1	-0.467975	0.118303	108	0.000132954	0.000480063
K03644	Cutotype	Cutotype 1	-0.467865	0.110319	109	4.54568e-05	0.000218355
K03758	Cutotype	Cutotype 1	-0.467423	0.102949	109	1.4016e-05	9.85704e-05
K06199	Cutotype	Cutotype 1	-0.466919	0.115634	108	9.8089e-05	0.000367748
K15738	Cutotype	Cutotype 1	-0.46667	0.105903	109	2.38599e-05	0.000134415
K03475	Cutotype	Cutotype 1	-0.46664	0.113514	109	7.46164e-05	0.000299814
K01139	Cutotype	Cutotype 1	-0.463108	0.11672	111	0.000127228	0.000462647
K01972	Cutotype	Cutotype 1	-0.463082	0.163206	106	0.00538472	0.0109399
K03100	Cutotype	Cutotype 1	-0.46234	0.112945	108	7.96547e-05	0.000311667
K06200	Cutotype	Cutotype 1	-0.461522	0.122514	107	0.00026303	0.000829971
K04092	Cutotype	Cutotype 1	-0.461043	0.124556	108	0.000331735	0.000977935
K11175	Cutotype	Cutotype 1	-0.461043	0.124556	108	0.000331735	0.000977935
K14335	Cutotype	Cutotype 1	-0.461043	0.124556	108	0.000331735	0.000977935
K23536	Cutotype	Cutotype 1	-0.461043	0.124556	108	0.000331735	0.000977935
K08368	Cutotype	Cutotype 1	-0.461043	0.124556	108	0.000331735	0.000977935
K02071	Cutotype	Cutotype 1	-0.461043	0.124556	108	0.000331735	0.000977935
K13889	Cutotype	Cutotype 1	-0.461043	0.124556	108	0.000331735	0.000977935
K00602	Cutotype	Cutotype 1	-0.461043	0.124556	108	0.000331735	0.000977935
K00024	Cutotype	Cutotype 1	-0.461043	0.124556	108	0.000331735	0.000977935
K00088	Cutotype	Cutotype 1	-0.461043	0.124556	108	0.000331735	0.000977935
K03973	Cutotype	Cutotype 1	-0.461043	0.124556	108	0.000331735	0.000977935
K13922	Cutotype	Cutotype 1	-0.461043	0.124556	108	0.000331735	0.000977935
K01497	Cutotype	Cutotype 1	-0.461043	0.124556	108	0.000331735	0.000977935
K06131	Cutotype	Cutotype 1	-0.461043	0.124556	108	0.000331735	0.000977935
K02073	Cutotype	Cutotype 1	-0.461043	0.124556	108	0.000331735	0.000977935
K00640	Cutotype	Cutotype 1	-0.461043	0.124556	108	0.000331735	0.000977935
K11105	Cutotype	Cutotype 1	-0.460944	0.12289	108	0.000278643	0.00087411
K00332	Cutotype	Cutotype 1	-0.459976	0.115423	108	0.000119299	0.000436617
K00241	Cutotype	Cutotype 1	-0.458533	0.116051	108	0.000135204	0.000486553
K06196	Cutotype	Cutotype 1	-0.457257	0.120934	110	0.00025029	0.000796782
K23779	Cutotype	Cutotype 1	-0.455327	0.104721	107	3.00248e-05	0.000159146
K08999	Cutotype	Cutotype 1	-0.454595	0.116523	111	0.000162233	0.000564911
K01951	Cutotype	Cutotype 1	-0.454332	0.124931	108	0.000416072	0.00120025
K01239	Cutotype	Cutotype 1	-0.453597	0.126118	98	0.000477957	0.00136777
K00239	Cutotype	Cutotype 1	-0.452696	0.116918	108	0.000180518	0.000612736
K00274	Cutotype	Cutotype 1	-0.452151	0.116519	110	0.000174987	0.000599637
K03110	Cutotype	Cutotype 1	-0.450875	0.117209	108	0.00019772	0.000668919
K03290	Cutotype	Cutotype 1	-0.448154	0.106038	109	4.80962e-05	0.00022698
K01186	Cutotype	Cutotype 1	-0.448154	0.106038	109	4.80962e-05	0.00022698
K01433	Cutotype	Cutotype 1	-0.447827	0.125534	108	0.00052849	0.00150041
K08296	Cutotype	Cutotype 1	-0.446552	0.116851	110	0.00021651	0.000712432
K07304	Cutotype	Cutotype 1	-0.444778	0.106365	109	5.70655e-05	0.000265812
K07566	Cutotype	Cutotype 1	-0.44353	0.117411	111	0.000253369	0.000804203
K01883	Cutotype	Cutotype 1	-0.440834	0.109061	110	9.65706e-05	0.000363322
K00793	Cutotype	Cutotype 1	-0.440557	0.126483	108	0.000703838	0.00195692
K11752	Cutotype	Cutotype 1	-0.439916	0.12658	108	0.000722451	0.00199835
K02945	Cutotype	Cutotype 1	-0.439023	0.122231	106	0.000486032	0.00138719
K01937	Cutotype	Cutotype 1	-0.438475	0.106454	109	7.23905e-05	0.000299814
K06949	Cutotype	Cutotype 1	-0.436954	0.110936	106	0.000141464	0.000504025
K12583	Cutotype	Cutotype 1	-0.436532	0.111957	109	0.000163556	0.000564911
K01903	Cutotype	Cutotype 1	-0.436532	0.111957	109	0.000163556	0.000564911
K23537	Cutotype	Cutotype 1	-0.436532	0.111957	109	0.000163556	0.000564911
K03601	Cutotype	Cutotype 1	-0.436475	0.136132	108	0.00174519	0.00447102
K12511	Cutotype	Cutotype 1	-0.435611	0.201292	12	0.0325446	0.0465046
K07213	Cutotype	Cutotype 1	-0.433636	0.148518	108	0.00422253	0.00959607
K01495	Cutotype	Cutotype 1	-0.43203	0.121099	110	0.000528159	0.00150041
K04485	Cutotype	Cutotype 1	-0.431079	0.165232	108	0.0102998	0.0181088
K04075	Cutotype	Cutotype 1	-0.428599	0.127152	110	0.00102391	0.00274745
K02199	Cutotype	Cutotype 1	-0.427461	0.112305	110	0.000228726	0.000748054
K03624	Cutotype	Cutotype 1	-0.422719	0.120479	108	0.000645681	0.00180925
K02013	Cutotype	Cutotype 1	-0.420692	0.106225	111	0.000130691	0.000473481
K02939	Cutotype	Cutotype 1	-0.420548	0.135881	109	0.00247683	0.00619784
K00324	Cutotype	Cutotype 1	-0.419785	0.113365	110	0.000330049	0.000977935
K05346	Cutotype	Cutotype 1	-0.41794	0.123384	111	0.000969394	0.00262737
K09142	Cutotype	Cutotype 1	-0.417447	0.123281	111	0.000973161	0.00263096
K03631	Cutotype	Cutotype 1	-0.415612	0.111846	109	0.000315287	0.000977935
K03469	Cutotype	Cutotype 1	-0.412603	0.129963	108	0.00192858	0.00490579
K01619	Cutotype	Cutotype 1	-0.412249	0.123585	111	0.00114872	0.00303692
K02907	Cutotype	Cutotype 1	-0.406113	0.184456	109	0.0297015	0.0434814
K00874	Cutotype	Cutotype 1	-0.399572	0.109166	110	0.000383319	0.00111173
K07052	Cutotype	Cutotype 1	-0.397023	0.160759	109	0.0150054	0.024243
K02528	Cutotype	Cutotype 1	-0.3944	0.146483	107	0.00816178	0.0146857
K02897	Cutotype	Cutotype 1	-0.393167	0.118892	107	0.00126212	0.00330424
K01727	Cutotype	Cutotype 1	-0.391287	0.107327	110	0.000403149	0.0011661
K00566	Cutotype	Cutotype 1	-0.389429	0.111679	111	0.000694649	0.00193638
K02038	Cutotype	Cutotype 1	-0.38617	0.105394	110	0.000378214	0.00110287
K02037	Cutotype	Cutotype 1	-0.38609	0.1054	110	0.000379512	0.00110366
K03524	Cutotype	Cutotype 1	-0.385546	0.140145	109	0.00691182	0.0133904
K07259	Cutotype	Cutotype 1	-0.381453	0.116634	110	0.00142023	0.00367348
K00765	Cutotype	Cutotype 1	-0.380515	0.1075	109	0.000580997	0.00163652
K01060	Cutotype	Cutotype 1	-0.378414	0.104601	110	0.000444407	0.00127856
K02429	Cutotype	Cutotype 1	-0.375851	0.113293	111	0.00121926	0.0031998
K16147	Cutotype	Cutotype 1	-0.372809	0.119003	111	0.00220127	0.005547
K00760	Cutotype	Cutotype 1	-0.369024	0.135016	111	0.00727305	0.0139002
K03076	Cutotype	Cutotype 1	-0.368584	0.144044	109	0.0118129	0.0198585
K00939	Cutotype	Cutotype 1	-0.368237	0.160451	109	0.0235624	0.0357087
K11045	Cutotype	Cutotype 1	-0.367886	0.0948904	111	0.000177257	0.000605486
K02992	Cutotype	Cutotype 1	-0.367853	0.15746	109	0.0212299	0.0327739
K01491	Cutotype	Cutotype 1	-0.367828	0.157213	109	0.0210407	0.0326222
K07503	Cutotype	Cutotype 1	-0.365844	0.109221	111	0.00109788	0.0029313
K02879	Cutotype	Cutotype 1	-0.364796	0.127055	109	0.00487678	0.0106223
K01890	Cutotype	Cutotype 1	-0.364108	0.131206	107	0.00645117	0.0125979
K01524	Cutotype	Cutotype 1	-0.363698	0.138199	108	0.00967196	0.0171168
K02033	Cutotype	Cutotype 1	-0.362697	0.150956	108	0.0178902	0.0285606
K01733	Cutotype	Cutotype 1	-0.360718	0.150558	102	0.018209	0.0290265
K05342	Cutotype	Cutotype 1	-0.360464	0.116773	111	0.0025398	0.00634066
K14652	Cutotype	Cutotype 1	-0.35994	0.12853	109	0.00599633	0.0118363
K12410	Cutotype	Cutotype 1	-0.359677	0.116954	107	0.00263207	0.0065558
K01714	Cutotype	Cutotype 1	-0.359315	0.106777	110	0.00104321	0.00279227
K01897	Cutotype	Cutotype 1	-0.355791	0.0960529	109	0.000328676	0.000977935
K02986	Cutotype	Cutotype 1	-0.35556	0.129956	109	0.00721479	0.0138134
K18476	Cutotype	Cutotype 1	-0.353906	0.13575	109	0.0103535	0.0181735
K02990	Cutotype	Cutotype 1	-0.353412	0.131506	109	0.00827873	0.0148713
K01625	Cutotype	Cutotype 1	-0.353119	0.105566	110	0.00111444	0.00296084
K00674	Cutotype	Cutotype 1	-0.35242	0.105564	110	0.00113865	0.00301771
K03890	Cutotype	Cutotype 1	-0.35175	0.156033	78	0.0260858	0.0388221
K03891	Cutotype	Cutotype 1	-0.35175	0.156033	78	0.0260858	0.0388221
K03575	Cutotype	Cutotype 1	-0.350918	0.156978	108	0.0273352	0.0403467
K02492	Cutotype	Cutotype 1	-0.349287	0.139286	107	0.0135599	0.0222755
K23997	Cutotype	Cutotype 1	-0.348442	0.134796	110	0.0110005	0.0190912
K05991	Cutotype	Cutotype 1	-0.348139	0.104072	110	0.00111377	0.00296084
K03215	Cutotype	Cutotype 1	-0.341589	0.120509	111	0.00542979	0.0109399
K01681	Cutotype	Cutotype 1	-0.341589	0.120509	111	0.00542979	0.0109399
K00857	Cutotype	Cutotype 1	-0.341589	0.120509	111	0.00542979	0.0109399
K06902	Cutotype	Cutotype 1	-0.341589	0.120509	111	0.00542979	0.0109399
K04063	Cutotype	Cutotype 1	-0.339151	0.113741	108	0.00350464	0.00826973
K03438	Cutotype	Cutotype 1	-0.339142	0.108091	109	0.00216855	0.00547738
K03521	Cutotype	Cutotype 1	-0.337623	0.09859	108	0.000856762	0.00235037
K04487	Cutotype	Cutotype 1	-0.337515	0.13343	112	0.0127873	0.021237
K02040	Cutotype	Cutotype 1	-0.336355	0.0992418	111	0.000963239	0.00261729
K19710	Cutotype	Cutotype 1	-0.327062	0.110844	111	0.00384967	0.00898535
K00789	Cutotype	Cutotype 1	-0.326068	0.137961	112	0.0197967	0.0311364
K07493	Cutotype	Cutotype 1	-0.32539	0.134026	105	0.0167548	0.0268277
K01838	Cutotype	Cutotype 1	-0.325035	0.110679	111	0.0040137	0.00932773
K02838	Cutotype	Cutotype 1	-0.324876	0.101395	108	0.00175754	0.00449195
K02077	Cutotype	Cutotype 1	-0.318633	0.106163	110	0.00330258	0.00781006
K01834	Cutotype	Cutotype 1	-0.318633	0.106163	110	0.00330258	0.00781006
K02074	Cutotype	Cutotype 1	-0.318633	0.106163	110	0.00330258	0.00781006
K07101	Cutotype	Cutotype 1	-0.318633	0.106163	110	0.00330258	0.00781006
K02774	Cutotype	Cutotype 1	-0.318633	0.106163	110	0.00330258	0.00781006
K01262	Cutotype	Cutotype 1	-0.318633	0.106163	110	0.00330258	0.00781006
K13821	Cutotype	Cutotype 1	-0.318633	0.106163	110	0.00330258	0.00781006
K00613	Cutotype	Cutotype 1	-0.318633	0.106163	110	0.00330258	0.00781006
K00975	Cutotype	Cutotype 1	-0.318633	0.106163	110	0.00330258	0.00781006
K00325	Cutotype	Cutotype 1	-0.318633	0.106163	110	0.00330258	0.00781006
K03586	Cutotype	Cutotype 1	-0.316802	0.113433	109	0.00612888	0.0120122
K03424	Cutotype	Cutotype 1	-0.314617	0.139508	108	0.0260303	0.0388221
K00945	Cutotype	Cutotype 1	-0.311222	0.124543	111	0.0138823	0.02253
K00133	Cutotype	Cutotype 1	-0.309077	0.137448	111	0.0264541	0.0392075
K03457	Cutotype	Cutotype 1	-0.307966	0.131006	111	0.0204526	0.031848
K01489	Cutotype	Cutotype 1	-0.307905	0.139559	109	0.02937	0.0430546
K00937	Cutotype	Cutotype 1	-0.307856	0.106914	110	0.00475872	0.0104073
K00761	Cutotype	Cutotype 1	-0.306252	0.100683	107	0.00291925	0.00720439
K03762	Cutotype	Cutotype 1	-0.299913	0.107609	110	0.00623234	0.0121927
K02887	Cutotype	Cutotype 1	-0.299369	0.0829624	109	0.000458768	0.00131636
K00981	Cutotype	Cutotype 1	-0.297306	0.115568	108	0.0113796	0.0196108
K00895	Cutotype	Cutotype 1	-0.297142	0.106252	111	0.0060636	0.0119059
K03547	Cutotype	Cutotype 1	-0.293636	0.0914092	109	0.00171178	0.00439589
K03499	Cutotype	Cutotype 1	-0.291148	0.121158	111	0.0178729	0.0285606
K01439	Cutotype	Cutotype 1	-0.29054	0.129678	111	0.0269983	0.0399041
K00700	Cutotype	Cutotype 1	-0.288142	0.105264	111	0.00718812	0.0137868
K05794	Cutotype	Cutotype 1	-0.288026	0.107923	105	0.00872226	0.0156419
K03470	Cutotype	Cutotype 1	-0.287252	0.125009	110	0.0233945	0.0355043
K01243	Cutotype	Cutotype 1	-0.283889	0.105137	111	0.0079863	0.0143941
K16146	Cutotype	Cutotype 1	-0.283889	0.105137	111	0.00798631	0.0143941
K05838	Cutotype	Cutotype 1	-0.283889	0.105137	111	0.00798631	0.0143941
K03578	Cutotype	Cutotype 1	-0.279135	0.109951	111	0.0124739	0.0209065
K02314	Cutotype	Cutotype 1	-0.277173	0.109578	110	0.0127896	0.021237
K01892	Cutotype	Cutotype 1	-0.276025	0.118776	111	0.0219024	0.0336192
K13038	Cutotype	Cutotype 1	-0.274966	0.1091	111	0.0131084	0.0216329
K07399	Cutotype	Cutotype 1	-0.273497	0.118686	111	0.0230129	0.0350717
K04066	Cutotype	Cutotype 1	-0.272666	0.115916	111	0.0203737	0.0317712
K03977	Cutotype	Cutotype 1	-0.267942	0.118556	111	0.0257176	0.0384336
K02501	Cutotype	Cutotype 1	-0.266729	0.118871	111	0.0267736	0.0396264
K01992	Cutotype	Cutotype 1	-0.264492	0.120483	108	0.0301703	0.0441077
K03437	Cutotype	Cutotype 1	-0.261205	0.0947687	109	0.00681006	0.0132507
K07738	Cutotype	Cutotype 1	-0.256883	0.111289	111	0.0227888	0.0347812
K00791	Cutotype	Cutotype 1	-0.254839	0.112551	111	0.0254531	0.0380911
K03086	Cutotype	Cutotype 1	-0.254601	0.111342	111	0.0240621	0.0363124
K01192	Cutotype	Cutotype 1	-0.254601	0.111342	111	0.0240621	0.0363124
K02435	Cutotype	Cutotype 1	-0.25231	0.117213	111	0.0334599	0.0476859
K03550	Cutotype	Cutotype 1	-0.251367	0.116773	111	0.0334578	0.0476859
K03553	Cutotype	Cutotype 1	-0.243799	0.112208	111	0.0318698	0.0461533
K01429	Cutotype	Cutotype 2	1.02236	0.383795	25	0.00884496	0.0158356
K02994	Cutotype	Cutotype 2	0.484277	0.221793	110	0.0310507	0.0452105
K02946	Cutotype	Cutotype 2	0.485017	0.22201	110	0.0309603	0.0451399
K02204	Cutotype	Cutotype 2	0.499942	0.221932	14	0.0261933	0.0389282
K02948	Cutotype	Cutotype 2	0.502227	0.227186	110	0.029057	0.0427122
K00278	Cutotype	Cutotype 2	0.515689	0.224999	14	0.023744	0.0359332
K02452	Cutotype	Cutotype 2	0.520991	0.226196	14	0.0230769	0.0350717
K15777	Cutotype	Cutotype 2	0.521148	0.226233	14	0.0230583	0.0350717
K03453	Cutotype	Cutotype 2	0.526479	0.232367	13	0.0253562	0.037999
K01507	Cutotype	Cutotype 2	0.528381	0.232719	13	0.0250579	0.0376043
K04096	Cutotype	Cutotype 2	0.531034	0.186673	110	0.00527074	0.010812
K13283	Cutotype	Cutotype 2	0.532045	0.233427	13	0.024512	0.036888
K09125	Cutotype	Cutotype 2	0.556462	0.239105	13	0.0217161	0.0333807
K03311	Cutotype	Cutotype 2	0.556729	0.239176	13	0.0216926	0.0333807
K03498	Cutotype	Cutotype 2	0.563366	0.241002	13	0.0211525	0.0327339
K11177	Cutotype	Cutotype 2	0.565086	0.239141	14	0.019822	0.0311364
K11178	Cutotype	Cutotype 2	0.567287	0.239918	14	0.0197447	0.0311059
K01061	Cutotype	Cutotype 2	0.572462	0.241791	14	0.0195887	0.0309053
K06911	Cutotype	Cutotype 2	0.576285	0.24488	13	0.0203187	0.0317712
K14956	Cutotype	Cutotype 2	0.585005	0.268426	14	0.0313599	0.0455375
K13936	Cutotype	Cutotype 2	0.590067	0.271369	14	0.0317412	0.046029
K03187	Cutotype	Cutotype 2	0.598232	0.252399	13	0.0194584	0.0308396
K06886	Cutotype	Cutotype 2	0.601082	0.253457	13	0.0193909	0.0308192
K03455	Cutotype	Cutotype 2	0.61617	0.259973	14	0.0194611	0.0308396
K01997	Cutotype	Cutotype 2	0.622319	0.26284	14	0.0195847	0.0309053
K09919	Cutotype	Cutotype 2	0.646671	0.274853	14	0.0203473	0.0317712
K06173	Cutotype	Cutotype 2	0.64877	0.221305	111	0.00407622	0.00943229
K09117	Cutotype	Cutotype 2	0.69091	0.2949	13	0.0208703	0.0324515
K01739	Cutotype	Cutotype 2	0.715102	0.285985	13	0.0138239	0.0225268
K01760	Cutotype	Cutotype 2	0.715102	0.285985	13	0.0138239	0.0225268
K01091	Cutotype	Cutotype 2	0.715239	0.271902	15	0.00970421	0.0171457
K07164	Cutotype	Cutotype 2	0.735523	0.218198	110	0.00102346	0.00274745
K02355	Cutotype	Cutotype 2	0.73789	0.290968	110	0.0125667	0.0210292
K02014	Cutotype	Cutotype 2	0.778514	0.298214	17	0.010253	0.018056
K09946	Cutotype	Cutotype 2	0.779588	0.318214	13	0.0158108	0.0254676
K06909	Cutotype	Cutotype 2	0.780515	0.333441	19	0.0209812	0.0325769
K21064	Cutotype	Cutotype 2	0.811568	0.298674	14	0.00761031	0.0140371
K01160	Cutotype	Cutotype 2	0.823979	0.333719	12	0.0150289	0.0242445
K01880	Cutotype	Cutotype 2	0.866989	0.306394	14	0.0055081	0.0110573
K01889	Cutotype	Cutotype 2	0.870203	0.276107	17	0.00207427	0.00525157
K02379	Cutotype	Cutotype 2	0.892256	0.325451	12	0.00710079	0.0136437
K16568	Cutotype	Cutotype 2	0.896744	0.347337	16	0.011097	0.0191659
K01092	Cutotype	Cutotype 2	0.935742	0.322409	25	0.00444725	0.00994852
K02434	Cutotype	Cutotype 2	0.939095	0.32454	25	0.00456372	0.0101585
K00265	Cutotype	Cutotype 2	0.951624	0.416591	19	0.0242041	0.0364756
K22552	Cutotype	Cutotype 2	0.956985	0.347376	18	0.00683616	0.0132774
K02495	Cutotype	Cutotype 2	1.02568	0.33849	19	0.00302476	0.00741376
K03746	Cutotype	Cutotype 2	1.02658	0.293946	13	0.000682195	0.0019066
K14155	Cutotype	Cutotype 2	1.03743	0.34821	17	0.0035307	0.00829484
K21686	Cutotype	Cutotype 2	1.09411	0.335186	19	0.00144949	0.00374017
K00558	Cutotype	Cutotype 2	1.16254	0.295112	18	0.000141199	0.000504025
K07152	Cutotype	Cutotype 2	1.24342	0.324299	14	0.000206881	0.000689178
K02933	Cutotype	Cutotype 2	1.29363	0.443437	25	0.00425402	0.00959607
K02996	Cutotype	Cutotype 2	1.29363	0.443437	25	0.00425402	0.00959607
K03046	Cutotype	Cutotype 2	1.29363	0.443437	25	0.00425402	0.00959607
K02950	Cutotype	Cutotype 2	1.29363	0.443437	25	0.00425402	0.00959607
K02952	Cutotype	Cutotype 2	1.29363	0.443437	25	0.00425402	0.00959607
K02871	Cutotype	Cutotype 2	1.29572	0.443978	25	0.00423934	0.00959607
K03040	Cutotype	Cutotype 2	1.29739	0.444415	25	0.00422805	0.00959607
K02890	Cutotype	Cutotype 2	1.29848	0.4447	25	0.00422094	0.00959607
K02886	Cutotype	Cutotype 2	1.30008	0.445127	25	0.00421068	0.00959607
K02518	Cutotype	Cutotype 2	1.30999	0.447833	25	0.00415494	0.00958855
K03671	Cutotype	Cutotype 2	1.31032	0.351313	100	0.000300227	0.000939081
K01692	Cutotype	Cutotype 2	1.33275	0.353535	12	0.000260522	0.000824475
K07497	Cutotype	Cutotype 2	1.38554	0.52229	18	0.00912064	0.016275
K03924	Cutotype	Cutotype 2	1.38865	0.501269	25	0.00654119	0.0127506
K07483	Cutotype	Cutotype 2	1.46028	0.657387	23	0.0283033	0.0417183
K02906	Cutotype	Cutotype 2	1.49461	0.597718	34	0.0138228	0.0225268
K02926	Cutotype	Cutotype 2	1.49861	0.599425	34	0.013839	0.0225268
K02876	Cutotype	Cutotype 2	1.50352	0.601521	34	0.0138594	0.0225268
K07552	Cutotype	Cutotype 2	1.5078	0.386746	31	0.000163803	0.000564911
K04095	Cutotype	Cutotype 2	1.58154	0.395504	16	0.000113418	0.000420819
K03205	Cutotype	Cutotype 2	1.62428	0.396762	17	7.95602e-05	0.000311667
K14060	Cutotype	Cutotype 2	1.64561	0.421993	20	0.000163241	0.000564911
K02338	Cutotype	Cutotype 2	1.7285	0.526156	26	0.00135454	0.0035205
K03497	Cutotype	Cutotype 2	1.85224	0.449513	18	7.19408e-05	0.000299814
K03111	Cutotype	Cutotype 2	1.98546	0.686806	46	0.00460123	0.0101585
K01607	Cutotype	Cutotype 2	2.44571	0.486198	21	1.8414e-06	3.77818e-05
K21885	Cutotype	Cutotype 2	2.55343	0.485807	22	6.94286e-07	2.74049e-05
K01533	Cutotype	Cutotype 2	2.91295	0.528594	34	2.24732e-07	2.41081e-05
a coef = model coefficient value (effect size)
b stderr = standard error of the model
c pval = nominal significance of this association
d qval = corrected significance, which was computed from padj using the Benjamini–Hochberg adjustment

## Sheet: Arginine biosynthesis
KO Metabolite	K00145 [argC]	K00262 [gdhA]	K00611 [otc]	K00619 [argA]	K00620 [argJ]	K00821 [argD]	K00926 [argC]	K00930 [argB]	K01478 [arcA]	K14260 [alaA]	K15371 [gdh2]	K01429 [ureB]
N-delta-acetylornithine	0.435083	0.194235	0.427878	0.211966	0.43446	0.433126	0.417914	0.420513	0.418986	0.200138	0.428851	0.00648071
Argininosuccinate	0.0290231	0.178479	-0.00646179	0.204334	0.00441888	0.0154054	-0.030519	-0.0242599	-0.0312498	0.186793	-0.0247376	0.0592864
2-oxoarginine	0.106014	0.0318957	0.113781	0.0548953	0.107297	0.104457	0.112968	0.102714	0.112969	0.0384131	0.116426	0.188033
Trans-4-hydroxyproline	0.145551	0.105813	0.143732	0.118923	0.139496	0.187876	0.134753	0.172708	0.134843	0.112556	0.118698	0.11183
Dimethylarginine	0.152173	0.176354	0.128187	0.193054	0.13677	0.141258	0.110427	0.112925	0.111056	0.176941	0.114973	0.0580162
N-monomethylarginine	0.0141788	0.0533461	0.00185345	0.0683754	0.0069522	0.00534595	-0.00510901	-0.00857051	-0.00476086	0.0571465	-0.00414427	0.133382
N-acetylarginine	0.0308265	0.0599296	0.00114808	0.0837328	0.023867	0.00746845	-0.00777947	-0.00648712	-0.00492009	0.0714359	0.00953231	-0.0176819
Urea	-0.0115858	-0.013725	-0.0405997	-0.024661	-0.0105157	-0.033249	-0.039347	-0.0327891	-0.0382668	-0.0162083	-0.0216491	-0.0348993
Arginine	-0.0414867	0.102106	-0.053562	0.127084	-0.0590967	-0.0515849	-0.069616	-0.0798184	-0.0691163	0.112831	-0.0700936	0.0485377
Citrulline	-0.0742667	-0.0164896	-0.0775272	-0.000289747	-0.0775515	-0.0797927	-0.0789144	-0.0871204	-0.0793731	-0.00746035	-0.0819746	0.0276399
Proline	-0.0747786	0.0411893	-0.0865921	0.0646289	-0.0858228	-0.0871114	-0.0960748	-0.107893	-0.0957915	0.0509238	-0.100232	-0.0136616
Ornithine	-0.0433058	0.0655753	-0.0646292	0.0881279	-0.054827	-0.0643451	-0.0765486	-0.088128	-0.0749066	0.0737294	-0.0757982	-0.0734739
The numbers indicate the coefficients calculated based on the Pearson's correlation between the KOs associated with arginine biosynthesis and their metabolites.
