# Supplementary material for: Chronic exposure to polycyclic aromatic hydrocarbons alters skin virome composition and virus–host interactions
Source: ISME J. 2024 Oct 25;18(1):wrae218. doi: 10.1093/ismejo/wrae218 (PMC11549919; doi:10.1093/ismejo/wrae218)
Supplement: TableS5_wrae218 [file tables5_wrae218.xlsx]

## Sheet: rMAGs
Table S5. Information on the 112 representative metagenome-assembled genomes (rMAGs).
rMAG	Enriched in (MaAsLin2)	VFG present	VFGs	Completeness (%)	Contamination (%)	Strain heterogeneity (%)	Genome size (bp)	N50 (bp)	Level of completeness	Level of contamination	Phylum	Class	Order	Family	Genus	Species	Accession	BioProject
LOR016Cbin2	Cutotype 2	No	/	67.49	3.88	9.09	2191395	1428	moderate	low	p__Proteobacteria	c__Alphaproteobacteria	o__Rhodobacterales	f__Rhodobacteraceae	g__Paracoccus	s__Paracoccus sanguinis	SAMN39512099	PRJNA730653
LOR019Cbin1	Cutotype 2	Yes	2	95.21	2.65	20	2799801	20927	near	low	p__Actinobacteriota	c__Actinomycetia	o__Actinomycetales	f__Micrococcaceae	g__Citricoccus	s__Citricoccus terreus	SAMN39512100	PRJNA730653
LOR021Cbin2	Cutotype 2	Yes	3	73.07	0.38	100	1817151	2125	substantial	low	p__Proteobacteria	c__Gammaproteobacteria	o__Pseudomonadales	f__Moraxellaceae	g__Moraxella	s__Moraxella sp002478835	SAMN39512101	PRJNA730653
LOR022Cbin2	Cutotype 2	No	/	85.2	1.37	66.67	3454826	4161	substantial	low	p__Proteobacteria	c__Gammaproteobacteria	o__Burkholderiales	f__Burkholderiaceae	g__Acidovorax	s__Acidovorax temperans	SAMN39512102	PRJNA730653
LOR022Cbin3	Cutotype 2	Yes	11	54.73	0	0	1041373	2602	moderate	none	p__Proteobacteria	c__Gammaproteobacteria	o__Pseudomonadales	f__Moraxellaceae	g__Acinetobacter	s__	SAMN39512103	PRJNA730653
LOR022Cbin4	Cutotype 2	Yes	1	97.18	0.61	0	3951111	30756	near	low	p__Proteobacteria	c__Alphaproteobacteria	o__Rhodobacterales	f__Rhodobacteraceae	g__Haematobacter	s__Haematobacter massiliensis	SAMN39512104	PRJNA730653
LOR026Cbin2	Cutotype 2	No	/	70.34	0.47	33.33	1540810	3069	substantial	low	p__Actinobacteriota	c__Actinomycetia	o__Actinomycetales	f__Micrococcaceae	g__Micrococcus	s__Micrococcus luteus	SAMN39512105	PRJNA730653
LOR028Cbin1	Cutotype 2	No	/	60.66	0	0	640958	50706	moderate	none	p__Patescibacteria	c__Paceibacteria	o__UBA9983_A	f__UBA2163	g__C7867-001	s__	SAMN39512106	PRJNA730653
LOR028Cbin2	Cutotype 2	Yes	1	82.88	2.14	53.85	2475045	3307	substantial	low	p__Proteobacteria	c__Alphaproteobacteria	o__Rhodobacterales	f__Rhodobacteraceae	g__Paracoccus	s__Paracoccus sphaerophysae	SAMN39512107	PRJNA730653
LOR028Cbin4	Cutotype 2	No	/	52.36	0	0	496459	3828	moderate	none	p__Patescibacteria	c__Saccharimonadia	o__Saccharimonadales	f__Saccharimonadaceae	g__Saccharimonas	s__	SAMN39512108	PRJNA730653
LOR030Cbin2	Cutotype 2	Yes	1	96.45	1.01	0	3280571	14578	near	low	p__Proteobacteria	c__Alphaproteobacteria	o__Rhodobacterales	f__Rhodobacteraceae	g__Paracoccus	s__	SAMN39512109	PRJNA730653
LOR034Cbin1	Cutotype 2	Yes	1	98.2	0.71	66.67	2563319	33924	near	low	p__Proteobacteria	c__Alphaproteobacteria	o__Caulobacterales	f__Caulobacteraceae	g__Brevundimonas	s__	SAMN39512110	PRJNA730653
LOR034Cbin3	Cutotype 2	Yes	1	74.59	3.94	60	1768276	6524	substantial	low	p__Actinobacteriota	c__Actinomycetia	o__Actinomycetales	f__Micrococcaceae	g__Micrococcus	s__	SAMN39512111	PRJNA730653
LOR034Cbin4	Cutotype 2	Yes	1	50.08	8.48	16	2443206	2394	moderate	medium	p__Actinobacteriota	c__Actinomycetia	o__Actinomycetales	f__Dermabacteraceae	g__Brachybacterium	s__	SAMN39512112	PRJNA730653
LOR034Cbin6	Cutotype 2	Yes	1	94.65	1.07	60	2043182	15493	near	low	p__Actinobacteriota	c__Actinomycetia	o__Mycobacteriales	f__Mycobacteriaceae	g__Corynebacterium	s__Corynebacterium sanguinis	SAMN39512113	PRJNA730653
LOR051Cbin2	Cutotype 2	Yes	4	80.24	4.21	70	1640577	1326	substantial	low	p__Proteobacteria	c__Gammaproteobacteria	o__Pseudomonadales	f__Moraxellaceae	g__Moraxella	s__Moraxella osloensis	SAMN39512114	PRJNA730653
LOR051Cbin3	Cutotype 2	No	/	77.39	0.99	0	968009	2064	substantial	low	p__Proteobacteria	c__Gammaproteobacteria	o__Burkholderiales	f__Neisseriaceae	g__QFNR01	s__	SAMN39512115	PRJNA730653
LOR051Cbin4	Cutotype 2	No	/	96.29	0.5	50	2725261	7298	near	low	p__Bacteroidota	c__Bacteroidia	o__Flavobacteriales	f__Flavobacteriaceae	g__Flavobacterium	s__	SAMN39512116	PRJNA730653
LOR054Cbin1	Cutotype 2	No	/	92.17	3.25	58.33	2693243	13530	near	low	p__Actinobacteriota	c__Actinomycetia	o__Actinomycetales	f__Micrococcaceae	g__Citricoccus	s__Citricoccus terreus	SAMN39512117	PRJNA730653
LOR054Cbin10	Cutotype 2	No	/	60.94	0.17	0	660351	16509	moderate	low	p__Patescibacteria	c__Paceibacteria	o__UBA9983_A	f__UBA2163	g__C7867-001	s__	SAMN39512118	PRJNA730653
LOR054Cbin11	Cutotype 2	Yes	1	78.37	9.06	30.19	3158651	2027	substantial	medium	p__Proteobacteria	c__Alphaproteobacteria	o__Rhodobacterales	f__Rhodobacteraceae	g__Paracoccus	s__	SAMN39512119	PRJNA730653
LOR054Cbin12	Cutotype 2	Yes	1	94.9	1.93	55.56	3259244	15164	near	low	p__Proteobacteria	c__Alphaproteobacteria	o__Rhodobacterales	f__Rhodobacteraceae	g__Paracoccus	s__	SAMN39512120	PRJNA730653
LOR054Cbin13	Cutotype 2	No	/	54.75	0.82	50	2055818	3096	moderate	low	p__Proteobacteria	c__Gammaproteobacteria	o__Xanthomonadales	f__Xanthomonadaceae	g__Luteimonas	s__Luteimonas sp002324875	SAMN39512121	PRJNA730653
LOR054Cbin14	Cutotype 2	No	/	71.26	1.32	0	1387323	2115	substantial	low	p__Bacteroidota	c__Bacteroidia	o__Flavobacteriales	f__Weeksellaceae	g__Planobacterium	s__Planobacterium lacus	SAMN39512122	PRJNA730653
LOR054Cbin3	Cutotype 2	Yes	2	66.03	2.87	40	3112864	4388	moderate	low	p__Proteobacteria	c__Alphaproteobacteria	o__Caulobacterales	f__Hyphomonadaceae	g__Hyphomonas	s__	SAMN39512123	PRJNA730653
LOR054Cbin4	Cutotype 2	No	/	59.42	1.75	0	1910213	2880	moderate	low	p__Actinobacteriota	c__Actinomycetia	o__Actinomycetales	f__Dermabacteraceae	g__Brachybacterium	s__Brachybacterium aquaticum	SAMN39512124	PRJNA730653
LOR054Cbin5	Cutotype 2	Yes	2	69.6	2.69	42.86	2112364	5911	moderate	low	p__Proteobacteria	c__Alphaproteobacteria	o__Caulobacterales	f__Caulobacteraceae	g__Brevundimonas	s__Brevundimonas sp003938605	SAMN39512125	PRJNA730653
LOR054Cbin6	Cutotype 2	No	/	96.06	0.44	0	2045538	18519	near	low	p__Actinobacteriota	c__Actinomycetia	o__Mycobacteriales	f__Mycobacteriaceae	g__Corynebacterium	s__Corynebacterium sanguinis	SAMN39512126	PRJNA730653
LOR054Cbin7	Cutotype 2	Yes	1	88.94	0.45	50	2978777	7781	substantial	low	p__Proteobacteria	c__Alphaproteobacteria	o__Rhodobacterales	f__Rhodobacteraceae	g__Paracoccus	s__Paracoccus sanguinis	SAMN39512127	PRJNA730653
LOR054Cbin9	Cutotype 2	Yes	9	93.68	0.14	0	2651237	3337	near	low	p__Proteobacteria	c__Gammaproteobacteria	o__Pseudomonadales	f__Moraxellaceae	g__Acinetobacter	s__	SAMN39512128	PRJNA730653
LOR055Cbin1	Cutotype 2	No	/	68.93	3.49	21.43	2020285	3164	moderate	low	p__Actinobacteriota	c__Actinomycetia	o__Actinomycetales	f__Dermatophilaceae	g__Kytococcus	s__Kytococcus sedentarius	SAMN39512129	PRJNA730653
LOR055Cbin6	Cutotype 2	No	/	54.84	2.9	50	1797156	1414	moderate	low	p__Actinobacteriota	c__Actinomycetia	o__Mycobacteriales	f__Mycobacteriaceae	g__Corynebacterium	s__	SAMN39512130	PRJNA730653
LOR060Cbin1	Cutotype 2	Yes	1	75.34	1.87	33.33	1950050	3271	substantial	low	p__Actinobacteriota	c__Actinomycetia	o__Actinomycetales	f__Micrococcaceae	g__Micrococcus	s__	SAMN39512131	PRJNA730653
LOR061Cbin1	Cutotype 2	Yes	1	88.2	3.54	42.11	2177294	2308	substantial	low	p__Actinobacteriota	c__Actinomycetia	o__Actinomycetales	f__Micrococcaceae	g__Micrococcus	s__Micrococcus luteus	SAMN39512132	PRJNA730653
LOR070Cbin1	Cutotype 2	Yes	2	73.76	2.69	43.75	2692361	1975	substantial	low	p__Proteobacteria	c__Alphaproteobacteria	o__Rhodobacterales	f__Rhodobacteraceae	g__Paracoccus	s__Paracoccus marcusii	SAMN39512133	PRJNA730653
LOR072Cbin2	Cutotype 2	No	/	68.45	6.95	34.38	1661530	1043	moderate	medium	p__Actinobacteriota	c__Actinomycetia	o__Actinomycetales	f__Micrococcaceae	g__Micrococcus	s__Micrococcus luteus	SAMN39512134	PRJNA730653
LOR074Cbin2	Cutotype 2	No	/	65.69	0.69	25	796138	3226	moderate	low	p__Proteobacteria	c__Gammaproteobacteria	o__Burkholderiales	f__Neisseriaceae	g__QFNR01	s__	SAMN39512135	PRJNA730653
LOR074Cbin3	Cutotype 2	Yes	5	60.08	1.67	88.89	2185676	2840	moderate	low	p__Proteobacteria	c__Gammaproteobacteria	o__Xanthomonadales	f__Xanthomonadaceae	g__Luteimonas	s__Luteimonas sp002324875	SAMN39512136	PRJNA730653
LOR076Cbin1	Cutotype 2	No	/	73.94	0.8	0	2098806	3712	substantial	low	p__Actinobacteriota	c__Actinomycetia	o__Actinomycetales	f__Microbacteriaceae	g__Microbacterium	s__Microbacterium lacticum	SAMN39512137	PRJNA730653
LOR081Cbin1	Cutotype 2	Yes	1	57.66	1.44	60	1934419	3185	moderate	low	p__Actinobacteriota	c__Actinomycetia	o__Actinomycetales	f__Dermatophilaceae	g__Janibacter	s__Janibacter hoylei	SAMN39512138	PRJNA730653
LOR081Cbin2	Cutotype 2	Yes	3	50.59	5.11	0	1423288	886	moderate	medium	p__Proteobacteria	c__Gammaproteobacteria	o__Pseudomonadales	f__Moraxellaceae	g__Moraxella	s__Moraxella cinereus	SAMN39512139	PRJNA730653
LOR082Cbin3	Cutotype 2	No	/	57.76	5.87	3.7	1421591	880	moderate	medium	p__Actinobacteriota	c__Actinomycetia	o__Actinomycetales	f__Micrococcaceae	g__Micrococcus	s__Micrococcus luteus	SAMN39512140	PRJNA730653
LOR083Cbin2	Cutotype 2	Yes	31	66.63	7.53	50	1958330	908	moderate	medium	p__Proteobacteria	c__Gammaproteobacteria	o__Pseudomonadales	f__Moraxellaceae	g__Acinetobacter	s__Acinetobacter johnsonii	SAMN39512141	PRJNA730653
LOR084Cbin2	Cutotype 2	Yes	2	92.64	0.52	0	1909455	25471	near	low	p__Proteobacteria	c__Gammaproteobacteria	o__Xanthomonadales	f__Xanthomonadaceae	g__CU05-9	s__	SAMN39512142	PRJNA730653
LOR090Cbin1	Cutotype 2	Yes	1	91.13	3.27	53.33	2457459	6512	near	low	p__Proteobacteria	c__Alphaproteobacteria	o__Caulobacterales	f__Caulobacteraceae	g__Brevundimonas	s__	SAMN39512143	PRJNA730653
LOR090Cbin2	Cutotype 2	Yes	16	82.37	7.62	60.87	1929664	1844	substantial	medium	p__Proteobacteria	c__Gammaproteobacteria	o__Burkholderiales	f__Neisseriaceae	g__Neisseria	s__Neisseria mucosa	SAMN39512144	PRJNA730653
LOR090Cbin4	Cutotype 2	No	/	65.63	1.59	60	2394061	3026	moderate	low	p__Actinobacteriota	c__Actinomycetia	o__Actinomycetales	f__Dermatophilaceae	g__Janibacter	s__Janibacter indicus	SAMN39512145	PRJNA730653
LOR101Cbin3	/	No	/	94.89	0	0	1947883	9530	near	none	p__Actinobacteriota	c__Actinomycetia	o__Propionibacteriales	f__Propionibacteriaceae	g__Cutibacterium	s__Cutibacterium granulosum	SAMN39512146	PRJNA730653
LOR102Cbin2	Cutotype 1	Yes	1	92.91	0.99	100	2554509	20912	near	low	p__Actinobacteriota	c__Actinomycetia	o__Propionibacteriales	f__Propionibacteriaceae	g__Cutibacterium	s__Cutibacterium humerusii	SAMN39512147	PRJNA730653
LOR103Cbin1	Cutotype 2	Yes	1	93.67	0.23	50	2669884	10615	near	low	p__Proteobacteria	c__Alphaproteobacteria	o__Rhodobacterales	f__Rhodobacteraceae	g__Paracoccus	s__Paracoccus sphaerophysae	SAMN39512148	PRJNA730653
LOR103Cbin2	Cutotype 2	No	/	98.32	0.54	100	2135187	17942	near	low	p__Actinobacteriota	c__Actinomycetia	o__Actinomycetales	f__Dermatophilaceae	g__Janibacter	s__Janibacter_A massiliensis	SAMN39512149	PRJNA730653
LOR202Cbin1	/	Yes	1	96.93	1.64	0	2133877	52562	near	low	p__Actinobacteriota	c__Actinomycetia	o__Propionibacteriales	f__Propionibacteriaceae	g__Cutibacterium	s__Cutibacterium granulosum	SAMN39512150	PRJNA730653
LOR202Cbin3	/	Yes	1	52.7	4.88	13.64	1604183	1031	moderate	low	p__Actinobacteriota	c__Actinomycetia	o__Mycobacteriales	f__Mycobacteriaceae	g__Corynebacterium	s__	SAMN39512151	PRJNA730653
LOR202Cbin4	Cutotype 2	Yes	6	52.37	8.93	35.29	1054782	1286	moderate	medium	p__Proteobacteria	c__Gammaproteobacteria	o__Pseudomonadales	f__Moraxellaceae	g__Moraxella	s__Moraxella cinereus	SAMN39512152	PRJNA730653
LOR203Cbin1	Cutotype 2	No	/	93.76	0.42	33.33	2095440	23172	near	low	p__Actinobacteriota	c__Actinomycetia	o__Mycobacteriales	f__Mycobacteriaceae	g__Corynebacterium	s__Corynebacterium sanguinis	SAMN39512153	PRJNA730653
LOR203Cbin3	Cutotype 2	No	/	61.09	2.76	0	1698026	2046	moderate	low	p__Actinobacteriota	c__Actinomycetia	o__Propionibacteriales	f__Propionibacteriaceae	g__Aestuariimicrobium	s__	SAMN39512154	PRJNA730653
LOR210Cbin1	Cutotype 2	No	/	60.83	0.36	0	2210690	3143	moderate	low	p__Actinobacteriota	c__Actinomycetia	o__Actinomycetales	f__Dermatophilaceae	g__Dermacoccus	s__Dermacoccus abyssi	SAMN39512155	PRJNA730653
LOR214Cbin1	Cutotype 1	No	/	84.45	0	0	1857327	6744	substantial	none	p__Actinobacteriota	c__Actinomycetia	o__Propionibacteriales	f__Propionibacteriaceae	g__Cutibacterium	s__Cutibacterium acnes	SAMN39512156	PRJNA730653
LOR214Cbin2	Cutotype 2	Yes	2	82.57	5.74	22.22	2764512	1454	substantial	medium	p__Proteobacteria	c__Alphaproteobacteria	o__Caulobacterales	f__Caulobacteraceae	g__Brevundimonas	s__Brevundimonas sp002484265	SAMN39512157	PRJNA730653
LOR214Cbin3	Cutotype 2	Yes	2	88.46	7.09	38.89	2399303	1438	substantial	medium	p__Proteobacteria	c__Gammaproteobacteria	o__Pseudomonadales	f__Moraxellaceae	g__Moraxella	s__Moraxella cinereus	SAMN39512158	PRJNA730653
LOR215Cbin1	Cutotype 2	Yes	1	99.35	0.46	0	4203859	74921	near	low	p__Proteobacteria	c__Alphaproteobacteria	o__Sphingomonadales	f__Sphingomonadaceae	g__Sphingomonas	s__Sphingomonas phyllosphaerae	SAMN39512159	PRJNA730653
LOR217Cbin3	Cutotype 2	Yes	1	56.38	3.65	26.32	1325324	932	moderate	low	p__Actinobacteriota	c__Actinomycetia	o__Actinomycetales	f__Micrococcaceae	g__Micrococcus	s__Micrococcus luteus	SAMN39512160	PRJNA730653
LOR218Cbin1	Cutotype 2	Yes	1	63.31	0.68	0	1623476	3244	moderate	low	p__Actinobacteriota	c__Actinomycetia	o__Actinomycetales	f__Dermatophilaceae	g__Janibacter	s__Janibacter_A massiliensis	SAMN39512161	PRJNA730653
LOR218Cbin3	/	Yes	4	50.44	2.13	8.33	1557226	895	moderate	low	p__Proteobacteria	c__Gammaproteobacteria	o__Pseudomonadales	f__Halomonadaceae	g__Halomonas	s__Halomonas stevensii	SAMN39512162	PRJNA730653
LOR219Cbin1	Cutotype 2	Yes	2	93.68	0.57	0	2003002	5799	near	low	p__Proteobacteria	c__Gammaproteobacteria	o__Pseudomonadales	f__Moraxellaceae	g__Moraxella	s__Moraxella osloensis	SAMN39512163	PRJNA730653
LOR221Cbin1	Cutotype 1	No	/	87.12	4.8	31.58	2183686	3003	substantial	low	p__Actinobacteriota	c__Actinomycetia	o__Propionibacteriales	f__Propionibacteriaceae	g__Cutibacterium	s__Cutibacterium acnes	SAMN39512164	PRJNA730653
LOR222Cbin1	Cutotype 2	No	/	97.88	0.45	0	2101251	42676	near	low	p__Actinobacteriota	c__Actinomycetia	o__Mycobacteriales	f__Mycobacteriaceae	g__Corynebacterium	s__	SAMN39512165	PRJNA730653
LOR222Cbin2	Cutotype 2	Yes	2	93.94	1.76	50	1994553	2326	near	low	p__Proteobacteria	c__Gammaproteobacteria	o__Pseudomonadales	f__Moraxellaceae	g__Moraxella	s__Moraxella osloensis	SAMN39512166	PRJNA730653
LOR224Cbin1	/	No	/	94.41	0	0	1635154	45199	near	none	p__Actinobacteriota	c__Actinomycetia	o__Mycobacteriales	f__Mycobacteriaceae	g__Lawsonella	s__Lawsonella clevelandensis	SAMN39512167	PRJNA730653
LOR224Cbin3	/	No	/	73	2.4	100	905295	6422	substantial	low	p__Proteobacteria	c__Gammaproteobacteria	o__Burkholderiales	f__Neisseriaceae	g__QFNR01	s__QFNR01 sp003248485	SAMN39512168	PRJNA730653
LOR226Cbin1	Cutotype 2	Yes	1	86.87	1.05	33.33	1775810	7988	substantial	low	p__Actinobacteriota	c__Actinomycetia	o__Mycobacteriales	f__Mycobacteriaceae	g__Corynebacterium	s__Corynebacterium dentalis	SAMN39512169	PRJNA730653
LOR226Cbin2	Cutotype 2	Yes	1	68.13	3.48	61.54	1819096	937	moderate	low	p__Proteobacteria	c__Gammaproteobacteria	o__Pseudomonadales	f__Moraxellaceae	g__Moraxella	s__	SAMN39512170	PRJNA730653
LOR226Cbin3	Cutotype 2	Yes	1	97.86	0.71	33.33	2099747	65448	near	low	p__Actinobacteriota	c__Actinomycetia	o__Mycobacteriales	f__Mycobacteriaceae	g__Corynebacterium	s__	SAMN39512171	PRJNA730653
LOR228Cbin2	Cutotype 2	No	/	51.84	1.38	33.33	1439943	2681	moderate	low	p__Actinobacteriota	c__Actinomycetia	o__Actinomycetales	f__Micrococcaceae	g__Micrococcus	s__Micrococcus luteus	SAMN39512172	PRJNA730653
LOR229Cbin2	Cutotype 1	No	/	99.89	0	0	2492007	55468	near	none	p__Actinobacteriota	c__Actinomycetia	o__Propionibacteriales	f__Propionibacteriaceae	g__Cutibacterium	s__Cutibacterium acnes	SAMN39512173	PRJNA730653
LOR235Cbin1	/	Yes	10	71.06	1.85	27.27	4103479	2790	substantial	low	p__Actinobacteriota	c__Actinomycetia	o__Mycobacteriales	f__Mycobacteriaceae	g__Mycobacterium	s__	SAMN39512174	PRJNA730653
LOR238Cbin3	Cutotype 2	No	/	82.77	2.19	20	2603870	4928	substantial	low	p__Actinobacteriota	c__Actinomycetia	o__Actinomycetales	f__Micrococcaceae	g__Kocuria	s__Kocuria palustris	SAMN39512175	PRJNA730653
LOR240Cbin1	Cutotype 2	No	/	93.14	2.03	75	2256701	14225	near	low	p__Actinobacteriota	c__Actinomycetia	o__Actinomycetales	f__Microbacteriaceae	g__Microbacterium	s__Microbacterium lacticum	SAMN39512176	PRJNA730653
LOR242Cbin1	Cutotype 2	Yes	1	76.55	0.49	25	1689017	5312	substantial	low	p__Actinobacteriota	c__Actinomycetia	o__Mycobacteriales	f__Mycobacteriaceae	g__Corynebacterium	s__Corynebacterium sanguinis	SAMN39512177	PRJNA730653
LOR242Cbin2	Cutotype 2	Yes	1	96.84	0.45	0	2111907	154877	near	low	p__Actinobacteriota	c__Actinomycetia	o__Mycobacteriales	f__Mycobacteriaceae	g__Corynebacterium	s__	SAMN39512178	PRJNA730653
LOR242Cbin4	Cutotype 2	Yes	2	95.12	0.56	50	2013217	15496	near	low	p__Actinobacteriota	c__Actinomycetia	o__Mycobacteriales	f__Mycobacteriaceae	g__Corynebacterium	s__Corynebacterium dentalis	SAMN39512179	PRJNA730653
LOR242Cbin5	Cutotype 2	Yes	2	89.89	2.56	60	2531087	9201	substantial	low	p__Actinobacteriota	c__Actinomycetia	o__Actinomycetales	f__Micrococcaceae	g__Citricoccus	s__Citricoccus terreus	SAMN39512180	PRJNA730653
LOR243Cbin3	Cutotype 2	Yes	4	65.66	1.83	12.5	2200485	1901	moderate	low	p__Proteobacteria	c__Alphaproteobacteria	o__Rhizobiales	f__Beijerinckiaceae	g__Pseudochelatococcus	s__	SAMN39512181	PRJNA730653
LOR243Cbin4	Cutotype 1	No	/	61.43	1.96	0	1172890	1609	moderate	low	p__Actinobacteriota	c__Actinomycetia	o__Mycobacteriales	f__Mycobacteriaceae	g__Lawsonella	s__Lawsonella clevelandensis	SAMN39512182	PRJNA730653
LOR243Cbin5	Cutotype 2	Yes	4	75.16	7.45	18.18	1490620	1104	substantial	medium	p__Proteobacteria	c__Gammaproteobacteria	o__Pseudomonadales	f__Moraxellaceae	g__Moraxella	s__Moraxella osloensis	SAMN39512183	PRJNA730653
LOR258Cbin1	Cutotype 2	Yes	1	58.18	2.15	55.56	1567029	2495	moderate	low	p__Proteobacteria	c__Alphaproteobacteria	o__Rhodobacterales	f__Rhodobacteraceae	g__Paracoccus	s__Paracoccus marinus	SAMN39512184	PRJNA730653
LOR258Cbin2	Cutotype 2	Yes	1	78.95	5.72	12.5	1910387	1644	substantial	medium	p__Actinobacteriota	c__Actinomycetia	o__Actinomycetales	f__Micrococcaceae	g__Micrococcus	s__Micrococcus luteus	SAMN39512185	PRJNA730653
LOR258Cbin3	Cutotype 2	Yes	1	82.13	1.96	22.22	2318248	4847	substantial	low	p__Proteobacteria	c__Alphaproteobacteria	o__Caulobacterales	f__Caulobacteraceae	g__Brevundimonas	s__	SAMN39512186	PRJNA730653
LOR262Cbin1	Cutotype 2	No	/	66.66	1.29	0	5596833	3716	moderate	low	p__Myxococcota	c__Polyangia	o__Haliangiales	f__Haliangiaceae	g__JABFXX01	s__	SAMN39512187	PRJNA730653
LOR264Cbin2	Cutotype 2	Yes	1	51.8	2.18	12.5	1998174	913	moderate	low	p__Proteobacteria	c__Alphaproteobacteria	o__Caulobacterales	f__Caulobacteraceae	g__Brevundimonas	s__Brevundimonas sp002434505	SAMN39512188	PRJNA730653
LOR274Cbin1	/	No	/	70.71	2.21	33.33	898565	1772	substantial	low	p__Actinobacteriota	c__Actinomycetia	o__Actinomycetales	f__Bifidobacteriaceae	g__Bifidobacterium	s__Bifidobacterium sp003585845	SAMN39512189	PRJNA730653
LOR274Cbin2	Cutotype 1	Yes	1	77.14	2.75	55.56	1967256	1356	substantial	low	p__Actinobacteriota	c__Actinomycetia	o__Propionibacteriales	f__Propionibacteriaceae	g__Cutibacterium	s__Cutibacterium acnes	SAMN39512190	PRJNA730653
LOR275Cbin1	Cutotype 2	No	/	87.89	3.58	33.33	2352106	5621	substantial	low	p__Actinobacteriota	c__Actinomycetia	o__Propionibacteriales	f__Propionibacteriaceae	g__Aestuariimicrobium	s__	SAMN39512191	PRJNA730653
LOR275Cbin4	Cutotype 1	No	/	91.81	2.14	83.33	2599856	4099	near	low	p__Actinobacteriota	c__Actinomycetia	o__Propionibacteriales	f__Propionibacteriaceae	g__Cutibacterium	s__Cutibacterium acnes	SAMN39512192	PRJNA730653
LOR281Cbin1	Cutotype 2	No	/	64.65	2.82	64.29	1963992	3492	moderate	low	p__Proteobacteria	c__Alphaproteobacteria	o__Caulobacterales	f__Caulobacteraceae	g__Brevundimonas	s__	SAMN39512193	PRJNA730653
LOR281Cbin2	Cutotype 2	Yes	1	89.88	0.98	0	2102992	5592	substantial	low	p__Proteobacteria	c__Alphaproteobacteria	o__Micavibrionales	f__Micavibrionaceae	g__UBA2638	s__	SAMN39512194	PRJNA730653
LOR281Cbin3	Cutotype 2	Yes	6	63.73	5.36	84.62	1493390	948	moderate	medium	p__Proteobacteria	c__Gammaproteobacteria	o__Pseudomonadales	f__Moraxellaceae	g__Moraxella	s__Moraxella osloensis	SAMN39512195	PRJNA730653
LOR282Cbin1	Cutotype 2	No	/	50.63	0	0	1819249	2683	moderate	none	p__Actinobacteriota	c__Actinomycetia	o__Actinomycetales	f__Brevibacteriaceae	g__Brevibacterium	s__Brevibacterium sp005280295	SAMN39512196	PRJNA730653
LOR282Cbin3	Cutotype 2	Yes	2	64.09	0	0	1768427	3352	moderate	none	p__Actinobacteriota	c__Actinomycetia	o__Propionibacteriales	f__Propionibacteriaceae	g__Aestuariimicrobium	s__	SAMN39512197	PRJNA730653
LOR282Cbin4	Cutotype 2	No	/	97.21	0.32	50	2326377	14889	near	low	p__Actinobacteriota	c__Actinomycetia	o__Actinomycetales	f__Micrococcaceae	g__Micrococcus	s__Micrococcus luteus	SAMN39512198	PRJNA730653
LOR282Cbin5	Cutotype 2	Yes	1	97.16	0	0	3010156	18386	near	none	p__Actinobacteriota	c__Actinomycetia	o__Actinomycetales	f__Dermatophilaceae	g__Janibacter	s__	SAMN39512199	PRJNA730653
LOR288Cbin2	Cutotype 1	No	/	100	0	0	2479284	1263660	perfect	none	p__Actinobacteriota	c__Actinomycetia	o__Propionibacteriales	f__Propionibacteriaceae	g__Cutibacterium	s__Cutibacterium acnes	SAMN39512200	PRJNA730653
LOR289Cbin1	Cutotype 1	No	/	84.96	1.97	100	2008117	6593	substantial	low	p__Actinobacteriota	c__Actinomycetia	o__Propionibacteriales	f__Propionibacteriaceae	g__Cutibacterium	s__Cutibacterium acnes	SAMN39512201	PRJNA730653
LOR295Cbin1	Cutotype 2	Yes	3	80.36	0.86	33.33	2220953	7591	substantial	low	p__Actinobacteriota	c__Actinomycetia	o__Actinomycetales	f__Dermatophilaceae	g__Yimella	s__Yimella lutea	SAMN39512202	PRJNA730653
LOR295Cbin11	Cutotype 2	Yes	1	57.87	3.9	23.08	1923196	1807	moderate	low	p__Proteobacteria	c__Gammaproteobacteria	o__Burkholderiales	f__Burkholderiaceae	g__Ottowia	s__	SAMN39512203	PRJNA730653
LOR295Cbin12	Cutotype 2	Yes	6	59.31	4.44	27.27	1036156	795	moderate	low	p__Proteobacteria	c__Gammaproteobacteria	o__Pseudomonadales	f__Moraxellaceae	g__Moraxella	s__	SAMN39512204	PRJNA730653
LOR295Cbin3	Cutotype 2	Yes	1	97.46	0.45	0	2986233	19662	near	low	p__Proteobacteria	c__Alphaproteobacteria	o__Rhodobacterales	f__Rhodobacteraceae	g__Paracoccus	s__Paracoccus sphaerophysae	SAMN39512205	PRJNA730653
LOR295Cbin5	Cutotype 2	No	/	93.79	2.5	0	2686202	17645	near	low	p__Actinobacteriota	c__Actinomycetia	o__Propionibacteriales	f__Nocardioidaceae	g__Marmoricola	s__	SAMN39512206	PRJNA730653
LOR295Cbin6	Cutotype 2	No	/	86.14	1.77	25	2670440	5190	substantial	low	p__Deinococcota	c__Deinococci	o__Deinococcales	f__Deinococcaceae	g__Deinococcus	s__	SAMN39512207	PRJNA730653
LOR295Cbin7	Cutotype 2	Yes	1	56.8	5.17	100	1492435	1744	moderate	medium	p__Actinobacteriota	c__Actinomycetia	o__Actinomycetales	f__Micrococcaceae	g__Micrococcus	s__Micrococcus luteus	SAMN39512208	PRJNA730653
LOR295Cbin9	Cutotype 2	No	/	77.87	1.91	14.29	2192394	5436	substantial	low	p__Deinococcota	c__Deinococci	o__Deinococcales	f__Deinococcaceae	g__Deinococcus	s__	SAMN39512209	PRJNA730653
LOR300Cbin1	Cutotype 1	No	/	100	0.05	100	2513606	31598	perfect	low	p__Actinobacteriota	c__Actinomycetia	o__Propionibacteriales	f__Propionibacteriaceae	g__Cutibacterium	s__Cutibacterium acnes	SAMN39512210	PRJNA730653

## Sheet: Virulence factor gene (VFG)
ORF	Reference	Description	Pathogen
LOR243Cbin3_5178_length_752_cov_71.989957_1	VFG000048	(gb|WP_003820061) (bscN) ATP synthase in type III secretion system [TTSS (VF0035) - Effector delivery system (VFC0086)] [Bordetella pertussis Tohama I]	Acinetobacter baumannii ACICU
LOR281Cbin3_14319_length_510_cov_36.028571_1	VFG000232	(gb|WP_002218487) (pilT) twitching motility protein PilT [Type IV pili (VF0075) - Adherence (VFC0001)] [Neisseria meningitidis MC58]	Acinetobacter baumannii ACICU
LOR295Cbin12_40412_length_503_cov_9.263393_1	VFG000232	(gb|WP_002218487) (pilT) twitching motility protein PilT [Type IV pili (VF0075) - Adherence (VFC0001)] [Neisseria meningitidis MC58]	Acinetobacter baumannii ACICU
LOR226Cbin2_11181_length_534_cov_15.519833_1	VFG000268	(gb|WP_010981084) (hpuB) haemoglobin-haptoglobin-utilization protein [HpuAB (VF0049) - Nutritional/Metabolic factor (VFC0272)] [Neisseria meningitidis Z2491]	Acinetobacter baumannii ACICU
LOR090Cbin2_775_length_3433_cov_38.433985_1	VFG000268	(gb|WP_010981084) (hpuB) haemoglobin-haptoglobin-utilization protein [HpuAB (VF0049) - Nutritional/Metabolic factor (VFC0272)] [Neisseria meningitidis Z2491]	Acinetobacter baumannii ACICU
LOR083Cbin2_391_length_1522_cov_8.508521_1	VFG001223	(gb|NP_249086) (pilT) twitching motility protein PilT [Type IV pili (VF0082) - Adherence (VFC0001)] [Pseudomonas aeruginosa PAO1]	Acinetobacter baumannii ACICU
LOR202Cbin4_882_length_1419_cov_15.738270_1	VFG001223	(gb|NP_249086) (pilT) twitching motility protein PilT [Type IV pili (VF0082) - Adherence (VFC0001)] [Pseudomonas aeruginosa PAO1]	Acinetobacter baumannii ACICU
LOR022Cbin3_902_length_3255_cov_13.149062_2	VFG001223	(gb|NP_249086) (pilT) twitching motility protein PilT [Type IV pili (VF0082) - Adherence (VFC0001)] [Pseudomonas aeruginosa PAO1]	Acinetobacter baumannii ACICU
LOR054Cbin9_2805_length_3907_cov_47.977414_2	VFG001223	(gb|NP_249086) (pilT) twitching motility protein PilT [Type IV pili (VF0082) - Adherence (VFC0001)] [Pseudomonas aeruginosa PAO1]	Acinetobacter baumannii ACICU
LOR243Cbin5_5409_length_730_cov_46.183704_1	VFG001223	(gb|NP_249086) (pilT) twitching motility protein PilT [Type IV pili (VF0082) - Adherence (VFC0001)] [Pseudomonas aeruginosa PAO1]	Acinetobacter baumannii ACICU
LOR281Cbin3_14319_length_510_cov_36.028571_1	VFG001223	(gb|NP_249086) (pilT) twitching motility protein PilT [Type IV pili (VF0082) - Adherence (VFC0001)] [Pseudomonas aeruginosa PAO1]	Acinetobacter baumannii ACICU
LOR083Cbin2_1047_length_1094_cov_7.608277_1	VFG001223	(gb|NP_249086) (pilT) twitching motility protein PilT [Type IV pili (VF0082) - Adherence (VFC0001)] [Pseudomonas aeruginosa PAO1]	Acinetobacter baumannii ACICU
LOR295Cbin12_40412_length_503_cov_9.263393_1	VFG001223	(gb|NP_249086) (pilT) twitching motility protein PilT [Type IV pili (VF0082) - Adherence (VFC0001)] [Pseudomonas aeruginosa PAO1]	Acinetobacter baumannii ACICU
LOR074Cbin3_1015_length_2334_cov_24.384379_1	VFG001223	(gb|NP_249086) (pilT) twitching motility protein PilT [Type IV pili (VF0082) - Adherence (VFC0001)] [Pseudomonas aeruginosa PAO1]	Acinetobacter baumannii ACICU
LOR074Cbin3_965_length_2413_cov_21.845632_3	VFG001225	(gb|NP_249099) (pilG) twitching motility protein PilG [Type IV pili (VF0082) - Adherence (VFC0001)] [Pseudomonas aeruginosa PAO1]	Acinetobacter baumannii ACICU
LOR022Cbin3_1511_length_2144_cov_8.098133_4	VFG001225	(gb|NP_249099) (pilG) twitching motility protein PilG [Type IV pili (VF0082) - Adherence (VFC0001)] [Pseudomonas aeruginosa PAO1]	Acinetobacter baumannii ACICU
LOR242Cbin4_82_length_17471_cov_458.624196_13	VFG001381	(gb|YP_177728) (icl) Isocitrate lyase Icl (isocitrase) (isocitratase) [Isocitrate lyase (VF0253) - Others (VFC0346)] [Mycobacterium tuberculosis H37Rv]	Acinetobacter baumannii ACICU
LOR295Cbin7_9235_length_1348_cov_25.834493_1	VFG001381	(gb|YP_177728) (icl) Isocitrate lyase Icl (isocitrase) (isocitratase) [Isocitrate lyase (VF0253) - Others (VFC0346)] [Mycobacterium tuberculosis H37Rv]	Acinetobacter baumannii ACICU
LOR242Cbin5_78_length_18058_cov_44.770205_19	VFG001381	(gb|YP_177728) (icl) Isocitrate lyase Icl (isocitrase) (isocitratase) [Isocitrate lyase (VF0253) - Others (VFC0346)] [Mycobacterium tuberculosis H37Rv]	Acinetobacter baumannii ACICU
LOR217Cbin3_2301_length_765_cov_11.046479_1	VFG001381	(gb|YP_177728) (icl) Isocitrate lyase Icl (isocitrase) (isocitratase) [Isocitrate lyase (VF0253) - Others (VFC0346)] [Mycobacterium tuberculosis H37Rv]	Acinetobacter baumannii ACICU
LOR019Cbin1_176_length_5693_cov_299.035474_6	VFG001381	(gb|YP_177728) (icl) Isocitrate lyase Icl (isocitrase) (isocitratase) [Isocitrate lyase (VF0253) - Others (VFC0346)] [Mycobacterium tuberculosis H37Rv]	Acinetobacter baumannii ACICU
LOR235Cbin1_56_length_6544_cov_18.113423_2	VFG001381	(gb|YP_177728) (icl) Isocitrate lyase Icl (isocitrase) (isocitratase) [Isocitrate lyase (VF0253) - Others (VFC0346)] [Mycobacterium tuberculosis H37Rv]	Acinetobacter baumannii ACICU
LOR226Cbin3_16_length_67715_cov_119.474549_43	VFG001381	(gb|YP_177728) (icl) Isocitrate lyase Icl (isocitrase) (isocitratase) [Isocitrate lyase (VF0253) - Others (VFC0346)] [Mycobacterium tuberculosis H37Rv]	Acinetobacter baumannii ACICU
LOR242Cbin2_1_length_323518_cov_161.342633_228	VFG001381	(gb|YP_177728) (icl) Isocitrate lyase Icl (isocitrase) (isocitratase) [Isocitrate lyase (VF0253) - Others (VFC0346)] [Mycobacterium tuberculosis H37Rv]	Acinetobacter baumannii ACICU
LOR226Cbin1_238_length_10185_cov_56.819447_2	VFG001381	(gb|YP_177728) (icl) Isocitrate lyase Icl (isocitrase) (isocitratase) [Isocitrate lyase (VF0253) - Others (VFC0346)] [Mycobacterium tuberculosis H37Rv]	Acinetobacter baumannii ACICU
LOR235Cbin1_1283_length_1948_cov_13.426836_2	VFG001386	(gb|NP_215271) (phoP) Possible two component system response transcriptional positive regulator PhoP [PhoP (VF0286) - Regulation (VFC0301)] [Mycobacterium tuberculosis H37Rv]	Acinetobacter baumannii ACICU
LOR235Cbin1_2730_length_1235_cov_19.520339_2	VFG001390	(gb|NP_215496) (mprA) two-component response regulator MrpA [MprAB (VF0298) - Regulation (VFC0301)] [Mycobacterium tuberculosis H37Rv]	Acinetobacter baumannii ACICU
LOR235Cbin1_2876_length_1189_cov_15.688713_1	VFG001390	(gb|NP_215496) (mprA) two-component response regulator MrpA [MprAB (VF0298) - Regulation (VFC0301)] [Mycobacterium tuberculosis H37Rv]	Acinetobacter baumannii ACICU
LOR235Cbin1_727_length_2566_cov_20.594584_2	VFG001404	(gb|NP_216944) (ahpC) alkyl hydroperoxide reductase subunit AhpC [AhpC (VF0306) - Stress survival (VFC0282)] [Mycobacterium tuberculosis H37Rv]	Acinetobacter baumannii ACICU
LOR242Cbin4_31_length_31950_cov_398.883555_1	VFG001405	(gb|NP_217219) (sigA/rpoV) RNA polymerase sigma factor SigA [SigA (VF0257) - Regulation (VFC0301)] [Mycobacterium tuberculosis H37Rv]	Acinetobacter baumannii ACICU
LOR242Cbin1_3317_length_1725_cov_15.002395_1	VFG001405	(gb|NP_217219) (sigA/rpoV) RNA polymerase sigma factor SigA [SigA (VF0257) - Regulation (VFC0301)] [Mycobacterium tuberculosis H37Rv]	Acinetobacter baumannii ACICU
LOR060Cbin1_165_length_3619_cov_23.167789_1	VFG001405	(gb|NP_217219) (sigA/rpoV) RNA polymerase sigma factor SigA [SigA (VF0257) - Regulation (VFC0301)] [Mycobacterium tuberculosis H37Rv]	Acinetobacter baumannii ACICU
LOR034Cbin3_372_length_6924_cov_92.921095_1	VFG001405	(gb|NP_217219) (sigA/rpoV) RNA polymerase sigma factor SigA [SigA (VF0257) - Regulation (VFC0301)] [Mycobacterium tuberculosis H37Rv]	Acinetobacter baumannii ACICU
LOR295Cbin1_1453_length_4982_cov_32.672214_1	VFG001405	(gb|NP_217219) (sigA/rpoV) RNA polymerase sigma factor SigA [SigA (VF0257) - Regulation (VFC0301)] [Mycobacterium tuberculosis H37Rv]	Acinetobacter baumannii ACICU
LOR242Cbin5_253_length_9896_cov_45.624022_1	VFG001405	(gb|NP_217219) (sigA/rpoV) RNA polymerase sigma factor SigA [SigA (VF0257) - Regulation (VFC0301)] [Mycobacterium tuberculosis H37Rv]	Acinetobacter baumannii ACICU
LOR282Cbin3_548_length_4410_cov_20.964179_1	VFG001405	(gb|NP_217219) (sigA/rpoV) RNA polymerase sigma factor SigA [SigA (VF0257) - Regulation (VFC0301)] [Mycobacterium tuberculosis H37Rv]	Acinetobacter baumannii ACICU
LOR258Cbin2_15727_length_573_cov_15.032819_1	VFG001405	(gb|NP_217219) (sigA/rpoV) RNA polymerase sigma factor SigA [SigA (VF0257) - Regulation (VFC0301)] [Mycobacterium tuberculosis H37Rv]	Acinetobacter baumannii ACICU
LOR282Cbin5_389_length_6213_cov_46.082007_1	VFG001405	(gb|NP_217219) (sigA/rpoV) RNA polymerase sigma factor SigA [SigA (VF0257) - Regulation (VFC0301)] [Mycobacterium tuberculosis H37Rv]	Acinetobacter baumannii ACICU
LOR019Cbin1_14_length_36420_cov_275.312938_30	VFG001405	(gb|NP_217219) (sigA/rpoV) RNA polymerase sigma factor SigA [SigA (VF0257) - Regulation (VFC0301)] [Mycobacterium tuberculosis H37Rv]	Acinetobacter baumannii ACICU
LOR274Cbin2_1128_length_983_cov_15.433190_2	VFG001405	(gb|NP_217219) (sigA/rpoV) RNA polymerase sigma factor SigA [SigA (VF0257) - Regulation (VFC0301)] [Mycobacterium tuberculosis H37Rv]	Acinetobacter baumannii ACICU
LOR202Cbin1_46_length_28954_cov_93.978927_1	VFG001405	(gb|NP_217219) (sigA/rpoV) RNA polymerase sigma factor SigA [SigA (VF0257) - Regulation (VFC0301)] [Mycobacterium tuberculosis H37Rv]	Acinetobacter baumannii ACICU
LOR202Cbin3_4282_length_736_cov_14.339207_2	VFG001405	(gb|NP_217219) (sigA/rpoV) RNA polymerase sigma factor SigA [SigA (VF0257) - Regulation (VFC0301)] [Mycobacterium tuberculosis H37Rv]	Acinetobacter baumannii ACICU
LOR034Cbin6_675_length_4282_cov_98.655075_1	VFG001405	(gb|NP_217219) (sigA/rpoV) RNA polymerase sigma factor SigA [SigA (VF0257) - Regulation (VFC0301)] [Mycobacterium tuberculosis H37Rv]	Acinetobacter baumannii ACICU
LOR102Cbin2_106_length_12526_cov_37.247775_9	VFG001405	(gb|NP_217219) (sigA/rpoV) RNA polymerase sigma factor SigA [SigA (VF0257) - Regulation (VFC0301)] [Mycobacterium tuberculosis H37Rv]	Acinetobacter baumannii ACICU
LOR235Cbin1_480_length_3099_cov_13.321616_1	VFG001406	(gb|NP_217227) (ideR) Iron-dependent repressor and activator IdeR [IdeR (VF0300) - Regulation (VFC0301)] [Mycobacterium tuberculosis H37Rv]	Acinetobacter baumannii ACICU
LOR235Cbin1_1133_length_2089_cov_19.492134_1	VFG001412	(gb|NP_217739) (sigH) ECF RNA polymerase sigma factor SigH [SigH (VF0296) - Regulation (VFC0301)] [Mycobacterium tuberculosis H37Rv]	Acinetobacter baumannii ACICU
LOR034Cbin4_762_length_3928_cov_51.967983_3	VFG001421	(gb|NP_218363) (sodA) superoxide dismutase [SodA (VF0304) - Stress survival (VFC0282)] [Mycobacterium tuberculosis H37Rv]	Acinetobacter baumannii ACICU
LOR235Cbin1_207_length_4293_cov_22.586833_2	VFG001421	(gb|NP_218363) (sodA) superoxide dismutase [SodA (VF0304) - Stress survival (VFC0282)] [Mycobacterium tuberculosis H37Rv]	Acinetobacter baumannii ACICU
LOR295Cbin1_766_length_7660_cov_36.974227_1	VFG001814	(gb|NP_215678) (narH) nitrate reductase subunit beta [Nitrate reductase (VF0302) - Nutritional/Metabolic factor (VFC0272)] [Mycobacterium tuberculosis H37Rv]	Acinetobacter baumannii ACICU
LOR235Cbin1_1378_length_1878_cov_19.069665_1	VFG001826	(gb|NP_217099) (relA) Probable GTP pyrophosphokinase RelA (ATP:GTP 3'-pyrophosphotransferase) (PPGPP synthetase I) ((P)PPGPP synthetase) (GTP diphosphokinase) [RelA (VF0287) - Regulation (VFC0301)] [Mycobacterium tuberculosis H37Rv]	Acinetobacter baumannii ACICU
LOR235Cbin1_1226_length_2006_cov_16.635059_2	VFG001826	(gb|NP_217099) (relA) Probable GTP pyrophosphokinase RelA (ATP:GTP 3'-pyrophosphotransferase) (PPGPP synthetase I) ((P)PPGPP synthetase) (GTP diphosphokinase) [RelA (VF0287) - Regulation (VFC0301)] [Mycobacterium tuberculosis H37Rv]	Acinetobacter baumannii ACICU
LOR070Cbin1_1631_length_1254_cov_41.902419_2	VFG001862	(gb|WP_015444101) (katB) catalase-peroxidase KatB [KatAB (VF0168) - Stress survival (VFC0282)] [Legionella pneumophila subsp. pneumophila str. Philadelphia 1]	Acinetobacter baumannii ACICU
LOR218Cbin3_4610_length_961_cov_16.902870_1	VFG002338	(gb|WP_042661456) (fliP) flagellar biosynthetic protein FliP [Flagella (VF0394) - Motility (VFC0204)] [Yersinia enterocolitica subsp. enterocolitica 8081]	Acinetobacter baumannii ACICU
LOR218Cbin3_11182_length_583_cov_30.657197_1	VFG002356	(gb|WP_011816614) (flhA) flagellar biosynthesis protein FlhA [Flagella (VF0394) - Motility (VFC0204)] [Yersinia enterocolitica subsp. enterocolitica 8081]	Acinetobacter baumannii ACICU
LOR061Cbin1_71_length_4194_cov_105.862769_1	VFG002361	(gb|WP_011816867) (galE) UDP-glucose 4-epimerase GalE [O-antigen (VF0392) - Immune modulation (VFC0258)] [Yersinia enterocolitica subsp. enterocolitica 8081]	Acinetobacter baumannii ACICU
LOR218Cbin3_4610_length_961_cov_16.902870_1	VFG002494	(gb|WP_011204732) (fliP) flagellar biosynthesis protein FliP [Flagella (VF0430) - Motility (VFC0204)] [Burkholderia pseudomallei K96243]	Acinetobacter baumannii ACICU
LOR218Cbin3_11182_length_583_cov_30.657197_1	VFG002522	(gb|WP_004198639) (flhA) flagellar biosynthesis protein FlhA [Flagella (VF0430) - Motility (VFC0204)] [Burkholderia pseudomallei K96243]	Acinetobacter baumannii ACICU
LOR090Cbin2_7629_length_823_cov_34.548177_1	VFG006199	(gb|WP_010980842) (pilT2) twitching motility protein PilT [Type IV pili (VF0075) - Adherence (VFC0001)] [Neisseria meningitidis MC58]	Acinetobacter baumannii ACICU
LOR243Cbin3_316_length_3828_cov_43.371853_4	VFG011429	(gb|WP_002963985) (acpXL) acyl carrier protein [LPS (VF0367) - Immune modulation (VFC0258)] [Brucella melitensis bv. 1 str. 16M]	Acinetobacter baumannii ACICU
LOR215Cbin1_17_length_93575_cov_71.465334_42	VFG011430	(gb|WP_002963616) (acpXL) acyl carrier protein [LPS (VF0367) - Immune modulation (VFC0258)] [Brucella melitensis bv. 1 str. 16M]	Acinetobacter baumannii ACICU
LOR054Cbin12_212_length_19936_cov_32.947840_8	VFG011430	(gb|WP_002963616) (acpXL) acyl carrier protein [LPS (VF0367) - Immune modulation (VFC0258)] [Brucella melitensis bv. 1 str. 16M]	Acinetobacter baumannii ACICU
LOR054Cbin11_1800_length_5295_cov_9.908969_2	VFG011430	(gb|WP_002963616) (acpXL) acyl carrier protein [LPS (VF0367) - Immune modulation (VFC0258)] [Brucella melitensis bv. 1 str. 16M]	Aeromonas hydrophila ML09-119
LOR070Cbin1_2142_length_1000_cov_56.955556_2	VFG011430	(gb|WP_002963616) (acpXL) acyl carrier protein [LPS (VF0367) - Immune modulation (VFC0258)] [Brucella melitensis bv. 1 str. 16M]	Aeromonas hydrophila ML09-119
LOR281Cbin2_652_length_2763_cov_95.303176_2	VFG011430	(gb|WP_002963616) (acpXL) acyl carrier protein [LPS (VF0367) - Immune modulation (VFC0258)] [Brucella melitensis bv. 1 str. 16M]	Aeromonas hydrophila ML09-119
LOR054Cbin5_3985_length_3109_cov_31.823838_3	VFG011430	(gb|WP_002963616) (acpXL) acyl carrier protein [LPS (VF0367) - Immune modulation (VFC0258)] [Brucella melitensis bv. 1 str. 16M]	Aeromonas hydrophila ML09-119
LOR034Cbin1_10_length_82603_cov_134.782466_73	VFG011430	(gb|WP_002963616) (acpXL) acyl carrier protein [LPS (VF0367) - Immune modulation (VFC0258)] [Brucella melitensis bv. 1 str. 16M]	Bordetella pertussis Tohama I
LOR090Cbin1_418_length_4991_cov_46.638169_3	VFG011430	(gb|WP_002963616) (acpXL) acyl carrier protein [LPS (VF0367) - Immune modulation (VFC0258)] [Brucella melitensis bv. 1 str. 16M]	Brucella melitensis bv. 1 str. 16M
LOR214Cbin2_5333_length_968_cov_11.387733_2	VFG011430	(gb|WP_002963616) (acpXL) acyl carrier protein [LPS (VF0367) - Immune modulation (VFC0258)] [Brucella melitensis bv. 1 str. 16M]	Brucella melitensis bv. 1 str. 16M
LOR264Cbin2_4025_length_503_cov_21.419643_1	VFG011430	(gb|WP_002963616) (acpXL) acyl carrier protein [LPS (VF0367) - Immune modulation (VFC0258)] [Brucella melitensis bv. 1 str. 16M]	Brucella melitensis bv. 1 str. 16M
LOR022Cbin4_108_length_19316_cov_41.138934_14	VFG011430	(gb|WP_002963616) (acpXL) acyl carrier protein [LPS (VF0367) - Immune modulation (VFC0258)] [Brucella melitensis bv. 1 str. 16M]	Brucella melitensis bv. 1 str. 16M
LOR054Cbin7_103_length_27635_cov_27.530892_7	VFG011430	(gb|WP_002963616) (acpXL) acyl carrier protein [LPS (VF0367) - Immune modulation (VFC0258)] [Brucella melitensis bv. 1 str. 16M]	Brucella melitensis bv. 1 str. 16M
LOR258Cbin1_574_length_3415_cov_24.448214_5	VFG011430	(gb|WP_002963616) (acpXL) acyl carrier protein [LPS (VF0367) - Immune modulation (VFC0258)] [Brucella melitensis bv. 1 str. 16M]	Brucella melitensis bv. 1 str. 16M
LOR028Cbin2_151_length_7521_cov_22.514733_5	VFG011430	(gb|WP_002963616) (acpXL) acyl carrier protein [LPS (VF0367) - Immune modulation (VFC0258)] [Brucella melitensis bv. 1 str. 16M]	Brucella melitensis bv. 1 str. 16M
LOR103Cbin1_120_length_17397_cov_81.717680_9	VFG011430	(gb|WP_002963616) (acpXL) acyl carrier protein [LPS (VF0367) - Immune modulation (VFC0258)] [Brucella melitensis bv. 1 str. 16M]	Brucella melitensis bv. 1 str. 16M
LOR295Cbin3_33_length_49599_cov_54.656992_14	VFG011430	(gb|WP_002963616) (acpXL) acyl carrier protein [LPS (VF0367) - Immune modulation (VFC0258)] [Brucella melitensis bv. 1 str. 16M]	Brucella melitensis bv. 1 str. 16M
LOR030Cbin2_652_length_2667_cov_21.999617_3	VFG011430	(gb|WP_002963616) (acpXL) acyl carrier protein [LPS (VF0367) - Immune modulation (VFC0258)] [Brucella melitensis bv. 1 str. 16M]	Brucella melitensis bv. 1 str. 16M
LOR243Cbin3_221_length_4499_cov_47.396265_1	VFG011626	(gb|WP_002965156) (bvrR) response regulator transcription factor [BvrR-BvrS (VF0368) - Regulation (VFC0301)] [Brucella melitensis bv. 1 str. 16M]	Brucella melitensis bv. 1 str. 16M
LOR021Cbin2_1257_length_1437_cov_8.267004_1	VFG013482	(gb|WP_164927871) (lsgF) glycosyltransferase [LOS (VF0044) - Immune modulation (VFC0258)] [Haemophilus influenzae Rd KW20]	Brucella melitensis bv. 1 str. 16M
LOR090Cbin2_2286_length_1765_cov_39.669006_1	VFG036956	(gb|WP_002224867) (farB) fatty acid efflux system protein FarB [FarAB (VF0450) - Antimicrobial activity/Competitive advantage (VFC0325)] [Neisseria meningitidis MC58]	Brucella melitensis bv. 1 str. 16M
LOR090Cbin2_6659_length_893_cov_38.844869_1	VFG036974	(gb|WP_002224968) (mtrC) membrane fusion protein MtrC [MtrCDE (VF0451) - Antimicrobial activity/Competitive advantage (VFC0325)] [Neisseria meningitidis MC58]	Brucella melitensis bv. 1 str. 16M
LOR090Cbin2_198_length_7843_cov_33.700308_4	VFG036992	(gb|WP_002224969) (mtrD) multiple transferable resistance system protein MtrD [MtrCDE (VF0451) - Antimicrobial activity/Competitive advantage (VFC0325)] [Neisseria meningitidis MC58]	Brucella melitensis bv. 1 str. 16M
LOR090Cbin2_4599_length_1128_cov_31.480895_2	VFG036992	(gb|WP_002224969) (mtrD) multiple transferable resistance system protein MtrD [MtrCDE (VF0451) - Antimicrobial activity/Competitive advantage (VFC0325)] [Neisseria meningitidis MC58]	Brucella melitensis bv. 1 str. 16M
LOR054Cbin9_4329_length_2932_cov_32.392075_2	VFG037028	(gb|WP_002218620) (katA) catalase [KatA (VF0454) - Stress survival (VFC0282)] [Neisseria meningitidis MC58]	Brucella melitensis bv. 1 str. 16M
LOR090Cbin2_12660_length_623_cov_24.045775_1	VFG037028	(gb|WP_002218620) (katA) catalase [KatA (VF0454) - Stress survival (VFC0282)] [Neisseria meningitidis MC58]	Brucella melitensis bv. 1 str. 16M
LOR090Cbin2_16704_length_541_cov_19.014403_1	VFG037028	(gb|WP_002218620) (katA) catalase [KatA (VF0454) - Stress survival (VFC0282)] [Neisseria meningitidis MC58]	Brucella melitensis bv. 1 str. 16M
LOR090Cbin2_371_length_5339_cov_36.266086_3	VFG037064	(gb|WP_002222859) (mntB) Manganese transport system membrane protein MntB [MntABC (VF0455) - Stress survival (VFC0282)] [Neisseria meningitidis MC58]	Burkholderia pseudomallei K96243
LOR090Cbin2_849_length_3222_cov_21.216925_1	VFG037082	(gb|WP_002225548) (mntC) periplasmic binding protein MntC [MntABC (VF0455) - Stress survival (VFC0282)] [Neisseria meningitidis MC58]	Burkholderia pseudomallei K96243
LOR090Cbin2_3595_length_1320_cov_44.102767_1	VFG037100	(gb|WP_010980745) (msrA/B(pilB)) trifunctional thioredoxin/methionine sulfoxide reductase A/B protein [MsrAB (VF0456) - Stress survival (VFC0282)] [Neisseria meningitidis MC58]	Francisella tularensis subsp. tularensis SCHU S4
LOR090Cbin2_7580_length_826_cov_39.123217_1	VFG037100	(gb|WP_010980745) (msrA/B(pilB)) trifunctional thioredoxin/methionine sulfoxide reductase A/B protein [MsrAB (VF0456) - Stress survival (VFC0282)] [Neisseria meningitidis MC58]	Francisella tularensis subsp. tularensis SCHU S4
LOR090Cbin2_4868_length_1084_cov_15.849368_1	VFG037118	(gb|WP_002247552) (recN) DNA repair protein RecN [RecN (VF0457) - Stress survival (VFC0282)] [Neisseria meningitidis MC58]	Francisella tularensis subsp. tularensis SCHU S4
LOR090Cbin2_5408_length_1018_cov_19.847352_2	VFG037118	(gb|WP_002247552) (recN) DNA repair protein RecN [RecN (VF0457) - Stress survival (VFC0282)] [Neisseria meningitidis MC58]	Francisella tularensis subsp. tularensis SCHU S4
LOR202Cbin4_749_length_1512_cov_12.822924_1	VFG037176	(gb|WP_001081735) (plc1) phospholipase C [Phospholipase C (VF0470) - Exotoxin (VFC0235)] [Acinetobacter baumannii ACICU]	Francisella tularensis subsp. tularensis SCHU S4
LOR083Cbin2_2568_length_728_cov_10.319465_1	VFG037762	(gb|WP_000078878) (lpxL) lauroyl acyltransferase [LPS (VF0466) - Immune modulation (VFC0258)] [Acinetobacter baumannii ACICU]	Francisella tularensis subsp. tularensis SCHU S4
LOR083Cbin2_5250_length_512_cov_6.894967_1	VFG037792	(gb|WP_000064875) (lpxA) acyl-ACP--UDP-N-acetylglucosamine O-acyltransferase [LPS (VF0466) - Immune modulation (VFC0258)] [Acinetobacter baumannii ACICU]	Francisella tularensis subsp. tularensis SCHU S4
LOR083Cbin2_5093_length_521_cov_5.620172_2	VFG037822	(gb|WP_000240700) (lpxC) UDP-3-O-acyl-N-acetylglucosamine deacetylase [LPS (VF0466) - Immune modulation (VFC0258)] [Acinetobacter baumannii ACICU]	Francisella tularensis subsp. tularensis SCHU S4
LOR083Cbin2_740_length_1229_cov_15.344974_1	VFG037822	(gb|WP_000240700) (lpxC) UDP-3-O-acyl-N-acetylglucosamine deacetylase [LPS (VF0466) - Immune modulation (VFC0258)] [Acinetobacter baumannii ACICU]	Francisella tularensis subsp. tularensis SCHU S4
LOR222Cbin2_210_length_3899_cov_21.080385_2	VFG037912	(gb|WP_000939040) (pseB) UDP-N-acetylglucosamine 4	Francisella tularensis subsp. tularensis SCHU S4
LOR281Cbin3_1070_length_2111_cov_37.490759_1	VFG037912	(gb|WP_000939040) (pseB) UDP-N-acetylglucosamine 4	Francisella tularensis subsp. tularensis SCHU S4
LOR021Cbin2_474_length_2662_cov_25.571155_2	VFG037912	(gb|WP_000939040) (pseB) UDP-N-acetylglucosamine 4	Francisella tularensis subsp. tularensis SCHU S4
LOR219Cbin1_14_length_19057_cov_219.612935_17	VFG037912	(gb|WP_000939040) (pseB) UDP-N-acetylglucosamine 4	Francisella tularensis subsp. tularensis SCHU S4
LOR084Cbin2_30_length_39602_cov_28.121880_26	VFG037912	(gb|WP_000939040) (pseB) UDP-N-acetylglucosamine 4	Francisella tularensis subsp. tularensis SCHU S4
LOR081Cbin2_2386_length_1222_cov_15.912596_2	VFG037912	(gb|WP_000939040) (pseB) UDP-N-acetylglucosamine 4	Francisella tularensis subsp. tularensis SCHU S4
LOR214Cbin3_7823_length_759_cov_31.904830_1	VFG037912	(gb|WP_000939040) (pseB) UDP-N-acetylglucosamine 4	Francisella tularensis subsp. tularensis SCHU S4
LOR243Cbin5_7232_length_590_cov_24.136449_1	VFG037912	(gb|WP_000939040) (pseB) UDP-N-acetylglucosamine 4	Francisella tularensis subsp. tularensis SCHU S4
LOR083Cbin2_3977_length_590_cov_3.190654_1	VFG038132	(gb|WP_000045495) (pgi) glucose-6-phosphate isomerase [Capsule (VF0465) - Immune modulation (VFC0258)] [Acinetobacter baumannii ACICU]	Francisella tularensis subsp. tularensis SCHU S4
LOR083Cbin2_4647_length_545_cov_3.930612_1	VFG038132	(gb|WP_000045495) (pgi) glucose-6-phosphate isomerase [Capsule (VF0465) - Immune modulation (VFC0258)] [Acinetobacter baumannii ACICU]	Haemophilus influenzae Rd KW20
LOR083Cbin2_3443_length_635_cov_7.451724_1	VFG038144	(gb|WP_001062908) (galE) UDP-glucose 4-epimerase GalE [Capsule (VF0465) - Immune modulation (VFC0258)] [Acinetobacter baumannii ACICU]	Legionella pneumophila subsp. pneumophila str. Philadelphia 1
LOR083Cbin2_4073_length_584_cov_4.489603_1	VFG038155	(gb|WP_000209960) (ACICU_RS00500) phosphomannomutase/phosphoglucomutase [Capsule (VF0465) - Immune modulation (VFC0258)] [Acinetobacter baumannii ACICU]	Legionella pneumophila subsp. pneumophila str. Philadelphia 1
LOR083Cbin2_1646_length_899_cov_10.112559_1	VFG038176	(gb|WP_000777882) (ompA) outer membrane protein OmpA [OmpA (VF0464) - Immune modulation (VFC0258)] [Acinetobacter baumannii ACICU]	Legionella pneumophila subsp. pneumophila str. Philadelphia 1
LOR083Cbin2_1047_length_1094_cov_7.608277_1	VFG038464	(gb|WP_011707389) (tapT) twitching ATPase [Tap type IV pili (VF0475) - Adherence (VFC0001)] [Aeromonas hydrophila ML09-119]	Legionella pneumophila subsp. pneumophila str. Philadelphia 1
LOR281Cbin3_14319_length_510_cov_36.028571_1	VFG038464	(gb|WP_011707389) (tapT) twitching ATPase [Tap type IV pili (VF0475) - Adherence (VFC0001)] [Aeromonas hydrophila ML09-119]	Mycobacterium tuberculosis H37Rv
LOR074Cbin3_1015_length_2334_cov_24.384379_1	VFG038464	(gb|WP_011707389) (tapT) twitching ATPase [Tap type IV pili (VF0475) - Adherence (VFC0001)] [Aeromonas hydrophila ML09-119]	Mycobacterium tuberculosis H37Rv
LOR295Cbin12_40412_length_503_cov_9.263393_1	VFG038464	(gb|WP_011707389) (tapT) twitching ATPase [Tap type IV pili (VF0475) - Adherence (VFC0001)] [Aeromonas hydrophila ML09-119]	Mycobacterium tuberculosis H37Rv
LOR074Cbin3_1015_length_2334_cov_24.384379_1	VFG042870	(gb|WP_010947729) (pilT) type IV pilus twitching motility protein PilT [Type IV pili (VF0155) - Adherence (VFC0001)] [Legionella pneumophila subsp. pneumophila str. Philadelphia 1]	Mycobacterium tuberculosis H37Rv
LOR281Cbin3_14319_length_510_cov_36.028571_1	VFG042870	(gb|WP_010947729) (pilT) type IV pilus twitching motility protein PilT [Type IV pili (VF0155) - Adherence (VFC0001)] [Legionella pneumophila subsp. pneumophila str. Philadelphia 1]	Mycobacterium tuberculosis H37Rv
LOR295Cbin12_40412_length_503_cov_9.263393_1	VFG042870	(gb|WP_010947729) (pilT) type IV pilus twitching motility protein PilT [Type IV pili (VF0155) - Adherence (VFC0001)] [Legionella pneumophila subsp. pneumophila str. Philadelphia 1]	Mycobacterium tuberculosis H37Rv
LOR054Cbin3_8247_length_1903_cov_16.880952_3	VFG046465	(gb|WP_003028672) (tufA) elongation factor Tu [EF-Tu (VF0460) - Adherence (VFC0001)] [Francisella tularensis subsp. tularensis SCHU S4]	Mycobacterium tuberculosis H37Rv
LOR054Cbin9_2780_length_3922_cov_33.477631_7	VFG046465	(gb|WP_003028672) (tufA) elongation factor Tu [EF-Tu (VF0460) - Adherence (VFC0001)] [Francisella tularensis subsp. tularensis SCHU S4]	Mycobacterium tuberculosis H37Rv
LOR083Cbin2_4205_length_575_cov_3.709615_1	VFG046465	(gb|WP_003028672) (tufA) elongation factor Tu [EF-Tu (VF0460) - Adherence (VFC0001)] [Francisella tularensis subsp. tularensis SCHU S4]	Mycobacterium tuberculosis H37Rv
LOR258Cbin3_37_length_15459_cov_33.992534_20	VFG046465	(gb|WP_003028672) (tufA) elongation factor Tu [EF-Tu (VF0460) - Adherence (VFC0001)] [Francisella tularensis subsp. tularensis SCHU S4]	Mycobacterium tuberculosis H37Rv
LOR022Cbin3_168_length_12538_cov_29.666186_9	VFG046465	(gb|WP_003028672) (tufA) elongation factor Tu [EF-Tu (VF0460) - Adherence (VFC0001)] [Francisella tularensis subsp. tularensis SCHU S4]	Mycobacterium tuberculosis H37Rv
LOR054Cbin5_279_length_16762_cov_32.758963_29	VFG046465	(gb|WP_003028672) (tufA) elongation factor Tu [EF-Tu (VF0460) - Adherence (VFC0001)] [Francisella tularensis subsp. tularensis SCHU S4]	Mycobacterium tuberculosis H37Rv
LOR084Cbin2_19_length_54302_cov_37.323299_1	VFG046465	(gb|WP_003028672) (tufA) elongation factor Tu [EF-Tu (VF0460) - Adherence (VFC0001)] [Francisella tularensis subsp. tularensis SCHU S4]	Mycobacterium tuberculosis H37Rv
LOR295Cbin11_8047_length_1488_cov_15.785764_3	VFG046465	(gb|WP_003028672) (tufA) elongation factor Tu [EF-Tu (VF0460) - Adherence (VFC0001)] [Francisella tularensis subsp. tularensis SCHU S4]	Mycobacterium tuberculosis H37Rv
LOR295Cbin1_2952_length_3023_cov_46.501685_1	VFG046465	(gb|WP_003028672) (tufA) elongation factor Tu [EF-Tu (VF0460) - Adherence (VFC0001)] [Francisella tularensis subsp. tularensis SCHU S4]	Mycobacterium tuberculosis H37Rv
LOR051Cbin2_4842_length_777_cov_28.578947_2	VFG046465	(gb|WP_003028672) (tufA) elongation factor Tu [EF-Tu (VF0460) - Adherence (VFC0001)] [Francisella tularensis subsp. tularensis SCHU S4]	Mycobacterium tuberculosis H37Rv
LOR081Cbin1_297_length_3105_cov_39.860656_1	VFG046465	(gb|WP_003028672) (tufA) elongation factor Tu [EF-Tu (VF0460) - Adherence (VFC0001)] [Francisella tularensis subsp. tularensis SCHU S4]	Mycobacterium tuberculosis H37Rv
LOR090Cbin2_1199_length_2609_cov_57.799139_3	VFG046465	(gb|WP_003028672) (tufA) elongation factor Tu [EF-Tu (VF0460) - Adherence (VFC0001)] [Francisella tularensis subsp. tularensis SCHU S4]	Mycobacterium tuberculosis H37Rv
LOR090Cbin2_2757_length_1561_cov_42.169987_1	VFG046465	(gb|WP_003028672) (tufA) elongation factor Tu [EF-Tu (VF0460) - Adherence (VFC0001)] [Francisella tularensis subsp. tularensis SCHU S4]	Mycobacterium tuberculosis H37Rv
LOR214Cbin2_12849_length_538_cov_12.610766_1	VFG047708	(gb|WP_003022611) (carB) carbamoyl phosphate synthase large subunit [Pyrimidine biosynthesis (VF0558) - Nutritional/Metabolic factor (VFC0272)] [Francisella tularensis subsp. tularensis SCHU S4]	Mycobacterium tuberculosis H37Rv
LOR282Cbin3_659_length_3836_cov_29.869611_1	VFG047708	(gb|WP_003022611) (carB) carbamoyl phosphate synthase large subunit [Pyrimidine biosynthesis (VF0558) - Nutritional/Metabolic factor (VFC0272)] [Francisella tularensis subsp. tularensis SCHU S4]	Mycobacterium tuberculosis H37Rv
LOR243Cbin3_1925_length_1491_cov_20.789694_1	VFG047708	(gb|WP_003022611) (carB) carbamoyl phosphate synthase large subunit [Pyrimidine biosynthesis (VF0558) - Nutritional/Metabolic factor (VFC0272)] [Francisella tularensis subsp. tularensis SCHU S4]	Mycobacterium tuberculosis H37Rv
LOR054Cbin3_580_length_11043_cov_18.702312_15	VFG047708	(gb|WP_003022611) (carB) carbamoyl phosphate synthase large subunit [Pyrimidine biosynthesis (VF0558) - Nutritional/Metabolic factor (VFC0272)] [Francisella tularensis subsp. tularensis SCHU S4]	Mycobacterium tuberculosis H37Rv
LOR218Cbin1_28_length_6936_cov_43.114373_9	VFG047708	(gb|WP_003022611) (carB) carbamoyl phosphate synthase large subunit [Pyrimidine biosynthesis (VF0558) - Nutritional/Metabolic factor (VFC0272)] [Francisella tularensis subsp. tularensis SCHU S4]	Mycobacterium tuberculosis H37Rv
LOR083Cbin2_4301_length_569_cov_3.062257_1	VFG050313	(gb|WP_004644147.1) (pilM) pilus assembly protein PilM [TFP (VF1334) - Adherence (VFC0001)] [Acinetobacter baumannii ACICU]	Mycobacterium tuberculosis H37Rv
LOR202Cbin4_1809_length_1072_cov_7.642085_3	VFG050372	(gb|WP_001017033.1) (pilQ) type IV pilus secretin PilQ [TFP (VF1334) - Adherence (VFC0001)] [Acinetobacter baumannii ACICU]	Mycobacterium tuberculosis H37Rv
LOR051Cbin2_543_length_2844_cov_7.837935_2	VFG050386	(gb|WP_000355489.1) (pilT) type IV pilus twitching motility protein PilT [TFP (VF1334) - Adherence (VFC0001)] [Acinetobacter baumannii ACICU]	Mycobacterium tuberculosis H37Rv
LOR219Cbin1_123_length_6338_cov_232.549101_5	VFG050386	(gb|WP_000355489.1) (pilT) type IV pilus twitching motility protein PilT [TFP (VF1334) - Adherence (VFC0001)] [Acinetobacter baumannii ACICU]	Mycobacterium tuberculosis H37Rv
LOR222Cbin2_1007_length_1604_cov_16.103938_2	VFG050386	(gb|WP_000355489.1) (pilT) type IV pilus twitching motility protein PilT [TFP (VF1334) - Adherence (VFC0001)] [Acinetobacter baumannii ACICU]	Mycobacterium tuberculosis H37Rv
LOR083Cbin2_391_length_1522_cov_8.508521_1	VFG050386	(gb|WP_000355489.1) (pilT) type IV pilus twitching motility protein PilT [TFP (VF1334) - Adherence (VFC0001)] [Acinetobacter baumannii ACICU]	Mycobacterium tuberculosis H37Rv
LOR081Cbin2_2622_length_1169_cov_16.789946_2	VFG050386	(gb|WP_000355489.1) (pilT) type IV pilus twitching motility protein PilT [TFP (VF1334) - Adherence (VFC0001)] [Acinetobacter baumannii ACICU]	Mycobacterium tuberculosis H37Rv
LOR202Cbin4_882_length_1419_cov_15.738270_1	VFG050386	(gb|WP_000355489.1) (pilT) type IV pilus twitching motility protein PilT [TFP (VF1334) - Adherence (VFC0001)] [Acinetobacter baumannii ACICU]	Mycobacterium tuberculosis H37Rv
LOR022Cbin3_902_length_3255_cov_13.149062_2	VFG050386	(gb|WP_000355489.1) (pilT) type IV pilus twitching motility protein PilT [TFP (VF1334) - Adherence (VFC0001)] [Acinetobacter baumannii ACICU]	Mycobacterium tuberculosis H37Rv
LOR054Cbin9_2805_length_3907_cov_47.977414_2	VFG050386	(gb|WP_000355489.1) (pilT) type IV pilus twitching motility protein PilT [TFP (VF1334) - Adherence (VFC0001)] [Acinetobacter baumannii ACICU]	Mycobacterium tuberculosis H37Rv
LOR243Cbin5_5409_length_730_cov_46.183704_1	VFG050386	(gb|WP_000355489.1) (pilT) type IV pilus twitching motility protein PilT [TFP (VF1334) - Adherence (VFC0001)] [Acinetobacter baumannii ACICU]	Mycobacterium tuberculosis H37Rv
LOR074Cbin3_1015_length_2334_cov_24.384379_1	VFG050386	(gb|WP_000355489.1) (pilT) type IV pilus twitching motility protein PilT [TFP (VF1334) - Adherence (VFC0001)] [Acinetobacter baumannii ACICU]	Neisseria meningitidis MC58
LOR295Cbin12_40412_length_503_cov_9.263393_1	VFG050386	(gb|WP_000355489.1) (pilT) type IV pilus twitching motility protein PilT [TFP (VF1334) - Adherence (VFC0001)] [Acinetobacter baumannii ACICU]	Neisseria meningitidis MC58
LOR281Cbin3_14319_length_510_cov_36.028571_1	VFG050386	(gb|WP_000355489.1) (pilT) type IV pilus twitching motility protein PilT [TFP (VF1334) - Adherence (VFC0001)] [Acinetobacter baumannii ACICU]	Neisseria meningitidis MC58
LOR083Cbin2_1047_length_1094_cov_7.608277_1	VFG050386	(gb|WP_000355489.1) (pilT) type IV pilus twitching motility protein PilT [TFP (VF1334) - Adherence (VFC0001)] [Acinetobacter baumannii ACICU]	Neisseria meningitidis MC58
LOR022Cbin3_902_length_3255_cov_13.149062_1	VFG050400	(gb|WP_000347039.1) (pilU) PilT/PilU family type 4a pilus ATPase [TFP (VF1334) - Adherence (VFC0001)] [Acinetobacter baumannii ACICU]	Neisseria meningitidis MC58
LOR054Cbin9_2805_length_3907_cov_47.977414_1	VFG050400	(gb|WP_000347039.1) (pilU) PilT/PilU family type 4a pilus ATPase [TFP (VF1334) - Adherence (VFC0001)] [Acinetobacter baumannii ACICU]	Neisseria meningitidis MC58
LOR083Cbin2_391_length_1522_cov_8.508521_2	VFG050400	(gb|WP_000347039.1) (pilU) PilT/PilU family type 4a pilus ATPase [TFP (VF1334) - Adherence (VFC0001)] [Acinetobacter baumannii ACICU]	Neisseria meningitidis MC58
LOR214Cbin3_8452_length_720_cov_14.987970_1	VFG050457	(gb|WP_001274990.1) (pilB) type IV-A pilus assembly ATPase PilB [TFP (VF1334) - Adherence (VFC0001)] [Acinetobacter baumannii ACICU]	Neisseria meningitidis MC58
LOR051Cbin2_1443_length_1545_cov_9.240268_1	VFG050457	(gb|WP_001274990.1) (pilB) type IV-A pilus assembly ATPase PilB [TFP (VF1334) - Adherence (VFC0001)] [Acinetobacter baumannii ACICU]	Neisseria meningitidis MC58
LOR022Cbin3_550_length_4715_cov_17.746137_5	VFG050457	(gb|WP_001274990.1) (pilB) type IV-A pilus assembly ATPase PilB [TFP (VF1334) - Adherence (VFC0001)] [Acinetobacter baumannii ACICU]	Neisseria meningitidis MC58
LOR051Cbin2_988_length_1933_cov_6.580405_1	VFG050470	(gb|WP_000279216.1) (pilC) type II secretion system F family protein [TFP (VF1334) - Adherence (VFC0001)] [Acinetobacter baumannii ACICU]	Neisseria meningitidis MC58
LOR083Cbin2_848_length_1171_cov_10.343190_2	VFG050470	(gb|WP_000279216.1) (pilC) type II secretion system F family protein [TFP (VF1334) - Adherence (VFC0001)] [Acinetobacter baumannii ACICU]	Neisseria meningitidis MC58
LOR022Cbin3_550_length_4715_cov_17.746137_4	VFG050470	(gb|WP_000279216.1) (pilC) type II secretion system F family protein [TFP (VF1334) - Adherence (VFC0001)] [Acinetobacter baumannii ACICU]	Neisseria meningitidis MC58
LOR054Cbin9_1316_length_6456_cov_33.960475_5	VFG050470	(gb|WP_000279216.1) (pilC) type II secretion system F family protein [TFP (VF1334) - Adherence (VFC0001)] [Acinetobacter baumannii ACICU]	Neisseria meningitidis MC58
LOR022Cbin3_1511_length_2144_cov_8.098133_4	VFG050625	(gb|WP_000389061.1) (pilG) twitching motility response regulator PilG [TFP (VF1334) - Adherence (VFC0001)] [Acinetobacter baumannii ACICU]	Neisseria meningitidis MC58
LOR083Cbin2_1912_length_838_cov_17.288633_3	VFG050625	(gb|WP_000389061.1) (pilG) twitching motility response regulator PilG [TFP (VF1334) - Adherence (VFC0001)] [Acinetobacter baumannii ACICU]	Neisseria meningitidis MC58
LOR054Cbin9_27740_length_851_cov_44.413317_2	VFG050640	(gb|WP_000101096.1) (pilH) response regulator [TFP (VF1334) - Adherence (VFC0001)] [Acinetobacter baumannii ACICU]	Neisseria meningitidis Z2491
LOR083Cbin2_1912_length_838_cov_17.288633_2	VFG050640	(gb|WP_000101096.1) (pilH) response regulator [TFP (VF1334) - Adherence (VFC0001)] [Acinetobacter baumannii ACICU]	Neisseria meningitidis Z2491
LOR022Cbin3_1511_length_2144_cov_8.098133_3	VFG050640	(gb|WP_000101096.1) (pilH) response regulator [TFP (VF1334) - Adherence (VFC0001)] [Acinetobacter baumannii ACICU]	Pseudomonas aeruginosa PAO1
LOR083Cbin2_1912_length_838_cov_17.288633_1	VFG050655	(gb|WP_000729757.1) (pilI) chemotaxis protein CheW [TFP (VF1334) - Adherence (VFC0001)] [Acinetobacter baumannii ACICU]	Pseudomonas aeruginosa PAO1
LOR083Cbin2_683_length_1268_cov_7.214345_1	VFG050670	(gb|WP_000505931.1) (pilJ) methyl-accepting chemotaxis protein [TFP (VF1334) - Adherence (VFC0001)] [Acinetobacter baumannii ACICU]	Pseudomonas aeruginosa PAO1
LOR202Cbin4_2102_length_1006_cov_20.353312_1	VFG050670	(gb|WP_000505931.1) (pilJ) methyl-accepting chemotaxis protein [TFP (VF1334) - Adherence (VFC0001)] [Acinetobacter baumannii ACICU]	Pseudomonas aeruginosa PAO1
LOR022Cbin3_1355_length_2339_cov_27.887478_1	VFG050742	(gb|WP_001196426.1) (gspD) general secretion pathway protein D [T2SS (VF1335) - Effector delivery system (VFC0086)] [Acinetobacter baumannii ACICU]	Pseudomonas aeruginosa PAO1
LOR083Cbin2_1096_length_1069_cov_7.160750_2	VFG050742	(gb|WP_001196426.1) (gspD) general secretion pathway protein D [T2SS (VF1335) - Effector delivery system (VFC0086)] [Acinetobacter baumannii ACICU]	Pseudomonas aeruginosa PAO1
LOR083Cbin2_835_length_1178_cov_7.733749_1	VFG050757	(gb|WP_001166319.1) (gspE1) general secretion pathway protein E [T2SS (VF1335) - Effector delivery system (VFC0086)] [Acinetobacter baumannii ACICU]	Pseudomonas aeruginosa PAO1
LOR054Cbin9_2016_length_4927_cov_35.233374_1	VFG050757	(gb|WP_001166319.1) (gspE1) general secretion pathway protein E [T2SS (VF1335) - Effector delivery system (VFC0086)] [Acinetobacter baumannii ACICU]	Pseudomonas aeruginosa PAO1
LOR021Cbin2_1355_length_1380_cov_17.470943_1	VFG050757	(gb|WP_001166319.1) (gspE1) general secretion pathway protein E [T2SS (VF1335) - Effector delivery system (VFC0086)] [Acinetobacter baumannii ACICU]	Pseudomonas aeruginosa PAO1
LOR295Cbin12_17125_length_885_cov_10.891566_1	VFG050757	(gb|WP_001166319.1) (gspE1) general secretion pathway protein E [T2SS (VF1335) - Effector delivery system (VFC0086)] [Acinetobacter baumannii ACICU]	Pseudomonas aeruginosa PAO1
LOR243Cbin5_3453_length_1015_cov_29.476042_1	VFG050757	(gb|WP_001166319.1) (gspE1) general secretion pathway protein E [T2SS (VF1335) - Effector delivery system (VFC0086)] [Acinetobacter baumannii ACICU]	Pseudomonas aeruginosa PAO1
LOR083Cbin2_4508_length_553_cov_12.030120_1	VFG050757	(gb|WP_001166319.1) (gspE1) general secretion pathway protein E [T2SS (VF1335) - Effector delivery system (VFC0086)] [Acinetobacter baumannii ACICU]	Yersinia enterocolitica subsp. enterocolitica 8081
LOR081Cbin2_5120_length_836_cov_19.877081_1	VFG050757	(gb|WP_001166319.1) (gspE1) general secretion pathway protein E [T2SS (VF1335) - Effector delivery system (VFC0086)] [Acinetobacter baumannii ACICU]	Yersinia enterocolitica subsp. enterocolitica 8081
LOR022Cbin3_1581_length_2070_cov_26.313648_2	VFG050757	(gb|WP_001166319.1) (gspE1) general secretion pathway protein E [T2SS (VF1335) - Effector delivery system (VFC0086)] [Acinetobacter baumannii ACICU]	Yersinia enterocolitica subsp. enterocolitica 8081
LOR202Cbin4_1798_length_1073_cov_14.833006_1	VFG050757	(gb|WP_001166319.1) (gspE1) general secretion pathway protein E [T2SS (VF1335) - Effector delivery system (VFC0086)] [Acinetobacter baumannii ACICU]	Unknown
LOR083Cbin2_1824_length_861_cov_4.586849_1	VFG050787	(gb|WP_001112089.1) (gspF) general secretion pathway protein F [T2SS (VF1335) - Effector delivery system (VFC0086)] [Acinetobacter baumannii ACICU]	Unknown
LOR083Cbin2_1416_length_961_cov_5.763797_2	VFG050787	(gb|WP_001112089.1) (gspF) general secretion pathway protein F [T2SS (VF1335) - Effector delivery system (VFC0086)] [Acinetobacter baumannii ACICU]	Unknown
LOR054Cbin9_2402_length_4359_cov_51.126162_4	VFG050802	(gb|WP_000865310.1) (gspG) general secretion pathway protein G [T2SS (VF1335) - Effector delivery system (VFC0086)] [Acinetobacter baumannii ACICU]	Unknown
LOR083Cbin2_842_length_1174_cov_8.766756_1	VFG050911	(gb|WP_000934999.1) (vgrG/tssI) type VI secretion system tip protein VgrG [T6SS (VF1337) - Effector delivery system (VFC0086)] [Acinetobacter baumannii ACICU]	Unknown
LOR083Cbin2_1039_length_1096_cov_6.298751_1	VFG051042	(gb|WP_000653195.1) (hcp/tssD) type VI secretion system tube protein Hcp [T6SS (VF1337) - Effector delivery system (VFC0086)] [Acinetobacter baumannii ACICU]	Unknown
LOR083Cbin2_1039_length_1096_cov_6.298751_2	VFG051070	(gb|WP_001066523.1) (tssC) type VI secretion system contractile sheath large subunit [T6SS (VF1337) - Effector delivery system (VFC0086)] [Acinetobacter baumannii ACICU]	Unknown
LOR083Cbin2_2896_length_689_cov_3.417981_1	VFG051070	(gb|WP_001066523.1) (tssC) type VI secretion system contractile sheath large subunit [T6SS (VF1337) - Effector delivery system (VFC0086)] [Acinetobacter baumannii ACICU]	Unknown
