# Supplementary material for: Chronic exposure to polycyclic aromatic hydrocarbons alters skin virome composition and virus–host interactions
Source: ISME J. 2024 Oct 25;18(1):wrae218. doi: 10.1093/ismejo/wrae218 (PMC11549919; doi:10.1093/ismejo/wrae218)
Supplement: TableS6_wrae218 [file tables6_wrae218.xlsx]

## Sheet: Predicted host (rMAG)
Table S6. Predicted hosts for viruses and Pearson’s correlations between viral operational taxonomic units (vOTUs) and representative metagenome-assembled genomes (rMAGs).
vOTU	Derived sample	Lifestyle	rMAG	Method	Cutotype (rMAG)	Genus	Species
S3C7426	LOR005C	Undetermined	LOR214Cbin1	Genome	Cutotype 1	Cutibacterium	Cutibacterium acnes
S3C7426	LOR005C	Undetermined	LOR221Cbin1	Genome	Cutotype 1	Cutibacterium	Cutibacterium acnes
S3C7426	LOR005C	Undetermined	LOR229Cbin2	Genome/WiSH	Cutotype 1	Cutibacterium	Cutibacterium acnes
S3C7426	LOR005C	Undetermined	LOR275Cbin4	Genome	Cutotype 1	Cutibacterium	Cutibacterium acnes
S3C7426	LOR005C	Undetermined	LOR288Cbin2	Genome	Cutotype 1	Cutibacterium	Cutibacterium acnes
S3C7426	LOR005C	Undetermined	LOR289Cbin1	Genome	Cutotype 1	Cutibacterium	Cutibacterium acnes
S3C7426	LOR005C	Undetermined	LOR300Cbin1	Genome	Cutotype 1	Cutibacterium	Cutibacterium acnes
S3C7426	LOR005C	Undetermined	LOR101Cbin3	Genome	-	Cutibacterium	Cutibacterium granulosum
S3C7426	LOR005C	Undetermined	LOR202Cbin1	Genome	-	Cutibacterium	Cutibacterium granulosum
S3C7426	LOR005C	Undetermined	LOR102Cbin2	Genome	Cutotype 1	Cutibacterium	Cutibacterium humerusii
S3C7426	LOR005C	Undetermined	LOR282Cbin3	Genome	Cutotype 2	Aestuariimicrobium	-
S3C7426	LOR005C	Undetermined	LOR282Cbin5	Genome	Cutotype 2	Janibacter	-
S7C3120	LOR009C	Lytic	LOR102Cbin2	WiSH	Cutotype 1	Cutibacterium	Cutibacterium humerusii
S9C11763	LOR012C	Lytic	LOR102Cbin2	Genome/WiSH	Cutotype 1	Cutibacterium	Cutibacterium humerusii
S9C11763	LOR012C	Lytic	LOR224Cbin1	Genome	-	Lawsonella	Lawsonella clevelandensis
S9C11763	LOR012C	Lytic	LOR061Cbin1	Genome	Cutotype 2	Micrococcus	Micrococcus luteus
S13C10098_1	LOR016C	Lysogenic	LOR022Cbin4	WiSH	Cutotype 2	Haematobacter	Haematobacter massiliensis
S13C8165	LOR016C	Lytic	LOR102Cbin2	Genome/WiSH	Cutotype 1	Cutibacterium	Cutibacterium humerusii
S13C8165	LOR016C	Lytic	LOR224Cbin1	Genome	-	Lawsonella	Lawsonella clevelandensis
S13C8165	LOR016C	Lytic	LOR061Cbin1	Genome	Cutotype 2	Micrococcus	Micrococcus luteus
S15C11461	LOR018C	Undetermined	LOR215Cbin1	WiSH	Cutotype 2	Sphingomonas	Sphingomonas phyllosphaerae
S15C11685	LOR018C	Lysogenic	LOR054Cbin5	Genome	Cutotype 2	Brevundimonas	Brevundimonas sp003938605
S15C11685	LOR018C	Lysogenic	LOR022Cbin4	WiSH	Cutotype 2	Haematobacter	Haematobacter massiliensis
S16C6871	LOR019C	Lytic	LOR019Cbin1	Genome	Cutotype 2	Citricoccus	Citricoccus terreus
S16C6871	LOR019C	Lytic	LOR235Cbin1	WiSH	-	Mycobacterium	-
S18C11205	LOR021C	Undetermined	LOR242Cbin1	Genome	Cutotype 2	Corynebacterium	Corynebacterium sanguinis
S18C11205	LOR021C	Undetermined	LOR214Cbin1	Genome	Cutotype 1	Cutibacterium	Cutibacterium acnes
S18C11205	LOR021C	Undetermined	LOR221Cbin1	Genome	Cutotype 1	Cutibacterium	Cutibacterium acnes
S18C11205	LOR021C	Undetermined	LOR229Cbin2	Genome	Cutotype 1	Cutibacterium	Cutibacterium acnes
S18C11205	LOR021C	Undetermined	LOR274Cbin2	Genome	Cutotype 1	Cutibacterium	Cutibacterium acnes
S18C11205	LOR021C	Undetermined	LOR275Cbin4	Genome	Cutotype 1	Cutibacterium	Cutibacterium acnes
S18C11205	LOR021C	Undetermined	LOR288Cbin2	Genome	Cutotype 1	Cutibacterium	Cutibacterium acnes
S18C11205	LOR021C	Undetermined	LOR289Cbin1	Genome/WiSH	Cutotype 1	Cutibacterium	Cutibacterium acnes
S18C11205	LOR021C	Undetermined	LOR300Cbin1	Genome	Cutotype 1	Cutibacterium	Cutibacterium acnes
S18C11205	LOR021C	Undetermined	LOR102Cbin2	Genome	Cutotype 1	Cutibacterium	Cutibacterium humerusii
S18C2991	LOR021C	Lysogenic	LOR103Cbin2	WiSH	Cutotype 2	Janibacter	Janibacter massiliensis
S18C5739	LOR021C	Lysogenic	LOR281Cbin3	Genome	Cutotype 2	Moraxella	Moraxella osloensis
S18C5739	LOR021C	Lysogenic	LOR021Cbin2	Genome/WiSH	Cutotype 2	Moraxella	Moraxella sp002478835
S13C3560	LOR072C	Lytic	LOR034Cbin6	Spacer	Cutotype 2	Corynebacterium	Corynebacterium sanguinis
S19C11160	LOR022C	Undetermined	LOR022Cbin3	Genome/WiSH	Cutotype 2	Acinetobacter	-
S19C11160	LOR022C	Undetermined	LOR054Cbin9	Genome	Cutotype 2	Acinetobacter	-
S19C3734	LOR022C	Lytic	LOR054Cbin3	WiSH	Cutotype 2	Hyphomonas	-
S19C7307	LOR022C	Lysogenic	LOR054Cbin14	Genome/WiSH	Cutotype 2	Planobacterium	Planobacterium lacus
S19C7928	LOR022C	Lytic	LOR221Cbin1	Genome	Cutotype 1	Cutibacterium	Cutibacterium acnes
S19C7928	LOR022C	Lytic	LOR229Cbin2	Genome/WiSH	Cutotype 1	Cutibacterium	Cutibacterium acnes
S19C7928	LOR022C	Lytic	LOR275Cbin4	Genome	Cutotype 1	Cutibacterium	Cutibacterium acnes
S19C7928	LOR022C	Lytic	LOR288Cbin2	Genome	Cutotype 1	Cutibacterium	Cutibacterium acnes
S19C7928	LOR022C	Lytic	LOR102Cbin2	Genome	Cutotype 1	Cutibacterium	Cutibacterium humerusii
S23C1504	LOR026C	Lytic	LOR235Cbin1	WiSH	-	Mycobacterium	-
S25C10279	LOR028C	Lysogenic	LOR022Cbin4	WiSH	Cutotype 2	Haematobacter	Haematobacter massiliensis
S25C10279	LOR028C	Lysogenic	LOR028Cbin2	Genome	Cutotype 2	Paracoccus	Paracoccus sphaerophysae
S25C10279	LOR028C	Lysogenic	LOR030Cbin2	Genome	Cutotype 2	Paracoccus	-
S27C6624	LOR030C	Lytic	LOR055Cbin6	WiSH	Cutotype 2	Corynebacterium	-
S27C7345	LOR030C	Undetermined	LOR022Cbin4	Genome	Cutotype 2	Haematobacter	Haematobacter massiliensis
S27C7345	LOR030C	Undetermined	LOR070Cbin1	Genome	Cutotype 2	Paracoccus	Paracoccus marcusii
S27C7345	LOR030C	Undetermined	LOR054Cbin7	Genome	Cutotype 2	Paracoccus	Paracoccus sanguinis
S27C7345	LOR030C	Undetermined	LOR028Cbin2	Genome	Cutotype 2	Paracoccus	Paracoccus sphaerophysae
S27C7345	LOR030C	Undetermined	LOR103Cbin1	Genome	Cutotype 2	Paracoccus	Paracoccus sphaerophysae
S27C7345	LOR030C	Undetermined	LOR295Cbin3	Genome	Cutotype 2	Paracoccus	Paracoccus sphaerophysae
S27C7345	LOR030C	Undetermined	LOR258Cbin3	Genome	Cutotype 2	Brevundimonas	-
S27C7345	LOR030C	Undetermined	LOR030Cbin2	Genome/WiSH	Cutotype 2	Paracoccus	-
S27C7345	LOR030C	Undetermined	LOR054Cbin12	Genome	Cutotype 2	Paracoccus	-
S28C11205	LOR033C	Lytic	LOR214Cbin1	Genome	Cutotype 1	Cutibacterium	Cutibacterium acnes
S28C11205	LOR033C	Lytic	LOR221Cbin1	Genome	Cutotype 1	Cutibacterium	Cutibacterium acnes
S28C11205	LOR033C	Lytic	LOR229Cbin2	Genome	Cutotype 1	Cutibacterium	Cutibacterium acnes
S28C11205	LOR033C	Lytic	LOR274Cbin2	Genome	Cutotype 1	Cutibacterium	Cutibacterium acnes
S28C11205	LOR033C	Lytic	LOR275Cbin4	Genome	Cutotype 1	Cutibacterium	Cutibacterium acnes
S28C11205	LOR033C	Lytic	LOR288Cbin2	Genome/WiSH	Cutotype 1	Cutibacterium	Cutibacterium acnes
S28C11205	LOR033C	Lytic	LOR289Cbin1	Genome	Cutotype 1	Cutibacterium	Cutibacterium acnes
S28C11205	LOR033C	Lytic	LOR300Cbin1	Genome	Cutotype 1	Cutibacterium	Cutibacterium acnes
S28C11205	LOR033C	Lytic	LOR101Cbin3	Genome	-	Cutibacterium	Cutibacterium granulosum
S28C11205	LOR033C	Lytic	LOR202Cbin1	Genome	-	Cutibacterium	Cutibacterium granulosum
S28C11205	LOR033C	Lytic	LOR102Cbin2	Genome	Cutotype 1	Cutibacterium	Cutibacterium humerusii
S28C11205	LOR033C	Lytic	LOR275Cbin1	Genome	Cutotype 2	Aestuariimicrobium	-
S29C11582	LOR034C	Lysogenic	LOR022Cbin4	WiSH	Cutotype 2	Haematobacter	Haematobacter massiliensis
S29C11582	LOR034C	Lysogenic	LOR034Cbin1	Genome	Cutotype 2	Brevundimonas	-
S29C11582	LOR034C	Lysogenic	LOR090Cbin1	Genome	Cutotype 2	Brevundimonas	-
S29C11582	LOR034C	Lysogenic	LOR258Cbin3	Genome	Cutotype 2	Brevundimonas	-
S29C11582	LOR034C	Lysogenic	LOR281Cbin1	Genome	Cutotype 2	Brevundimonas	-
S29C7874	LOR034C	Lysogenic	LOR226Cbin1	Genome	Cutotype 2	Corynebacterium	Corynebacterium dentalis
S29C7874	LOR034C	Lysogenic	LOR055Cbin1	Genome/WiSH	Cutotype 2	Kytococcus	Kytococcus sedentarius
S29C936	LOR034C	Lytic	LOR275Cbin4	WiSH	Cutotype 1	Cutibacterium	Cutibacterium acnes
S3C1855	LOR051C	Lytic	LOR102Cbin2	Genome	Cutotype 1	Cutibacterium	Cutibacterium humerusii
S3C1855	LOR051C	Lytic	LOR224Cbin1	Genome/WiSH	-	Lawsonella	Lawsonella clevelandensis
S3C1855	LOR051C	Lytic	LOR061Cbin1	Genome	Cutotype 2	Micrococcus	Micrococcus luteus
S3C3649_1	LOR051C	Lytic	LOR215Cbin1	WiSH	Cutotype 2	Sphingomonas	Sphingomonas phyllosphaerae
S3C7780	LOR051C	Lytic	LOR022Cbin4	WiSH	Cutotype 2	Haematobacter	Haematobacter massiliensis
S4C11098	LOR054C	Lytic	LOR054Cbin11	WiSH	Cutotype 2	Paracoccus	-
S4C2191	LOR054C	Lytic	LOR022Cbin2	WiSH	Cutotype 2	Acidovorax	Acidovorax temperans
S4C3415	LOR054C	Undetermined	LOR022Cbin4	WiSH	Cutotype 2	Haematobacter	Haematobacter massiliensis
S4C4668	LOR054C	Lysogenic	LOR034Cbin1	WiSH	Cutotype 2	Brevundimonas	-
S4C4757	LOR054C	Lysogenic	LOR022Cbin4	WiSH	Cutotype 2	Haematobacter	Haematobacter massiliensis
S4C6272	LOR054C	Lysogenic	LOR054Cbin13	Genome/WiSH	Cutotype 2	Luteimonas	Luteimonas sp002324875
S4C6558	LOR054C	Lytic	LOR054Cbin4	Genome/WiSH	Cutotype 2	Brachybacterium	Brachybacterium aquaticum
S4C6930	LOR054C	Lysogenic	LOR022Cbin4	Genome/WiSH	Cutotype 2	Haematobacter	Haematobacter massiliensis
S4C6930	LOR054C	Lysogenic	LOR054Cbin7	Genome	Cutotype 2	Paracoccus	Paracoccus sanguinis
S4C6930	LOR054C	Lysogenic	LOR295Cbin3	Genome	Cutotype 2	Paracoccus	Paracoccus sphaerophysae
S4C6930	LOR054C	Lysogenic	LOR258Cbin3	Genome	Cutotype 2	Brevundimonas	-
S4C6930	LOR054C	Lysogenic	LOR054Cbin3	Genome	Cutotype 2	Hyphomonas	-
S4C6930	LOR054C	Lysogenic	LOR030Cbin2	Genome	Cutotype 2	Paracoccus	-
S4C7422	LOR054C	Undetermined	LOR054Cbin3	Genome/WiSH	Cutotype 2	Hyphomonas	-
S4C7479	LOR054C	Lytic	LOR102Cbin2	Genome/WiSH	Cutotype 1	Cutibacterium	Cutibacterium humerusii
S4C7479	LOR054C	Lytic	LOR224Cbin1	Genome	-	Lawsonella	Lawsonella clevelandensis
S4C7479	LOR054C	Lytic	LOR061Cbin1	Genome	Cutotype 2	Micrococcus	Micrococcus luteus
S4C8584	LOR054C	Lytic	LOR243Cbin3	WiSH	Cutotype 2	Pseudochelatococcus	-
S4C90	LOR054C	Lysogenic	LOR054Cbin12	Genome/WiSH	Cutotype 2	Paracoccus	-
S5C4476_1	LOR055C	Lytic	LOR275Cbin4	Genome/WiSH	Cutotype 1	Cutibacterium	Cutibacterium acnes
S5C4476_1	LOR055C	Lytic	LOR222Cbin1	Genome	Cutotype 2	Corynebacterium	-
S5C4476_2	LOR055C	Lysogenic	LOR242Cbin4	Genome	Cutotype 2	Corynebacterium	Corynebacterium dentalis
S5C4476_2	LOR055C	Lysogenic	LOR055Cbin6	WiSH	Cutotype 2	Corynebacterium	-
S5C4476_2	LOR055C	Lysogenic	LOR222Cbin1	Genome	Cutotype 2	Corynebacterium	-
S5C5735_1	LOR055C	Lytic	LOR229Cbin2	WiSH	Cutotype 1	Cutibacterium	Cutibacterium acnes
S5C6040_1	LOR055C	Lysogenic	LOR226Cbin1	Genome	Cutotype 2	Corynebacterium	Corynebacterium dentalis
S5C6040_1	LOR055C	Lysogenic	LOR222Cbin1	Genome/WiSH	Cutotype 2	Corynebacterium	-
S5C6040_1	LOR055C	Lysogenic	LOR242Cbin2	Genome	Cutotype 2	Corynebacterium	-
S5C6040_2	LOR055C	Undetermined	LOR275Cbin4	Genome	Cutotype 1	Cutibacterium	Cutibacterium acnes
S5C6040_2	LOR055C	Undetermined	LOR055Cbin6	Genome/WiSH	Cutotype 2	Corynebacterium	-
S5C6040_2	LOR055C	Undetermined	LOR222Cbin1	Genome	Cutotype 2	Corynebacterium	-
S5C6040_2	LOR055C	Undetermined	LOR226Cbin3	Genome	Cutotype 2	Corynebacterium	-
S5C6040_2	LOR055C	Undetermined	LOR242Cbin2	Genome	Cutotype 2	Corynebacterium	-
S5C7126	LOR055C	Lytic	LOR055Cbin6	Genome/WiSH	Cutotype 2	Corynebacterium	-
S5C7171	LOR055C	Undetermined	LOR224Cbin1	Genome/WiSH	-	Lawsonella	Lawsonella clevelandensis
S5C7171	LOR055C	Undetermined	LOR243Cbin4	Genome	Cutotype 1	Lawsonella	Lawsonella clevelandensis
S5C7218	LOR055C	Undetermined	LOR224Cbin1	Genome/WiSH	-	Lawsonella	Lawsonella clevelandensis
S5C7218	LOR055C	Undetermined	LOR243Cbin4	Genome	Cutotype 1	Lawsonella	Lawsonella clevelandensis
S5C7391	LOR055C	Lysogenic	LOR224Cbin1	Genome/WiSH	-	Lawsonella	Lawsonella clevelandensis
S5C7391	LOR055C	Lysogenic	LOR243Cbin4	Genome	Cutotype 1	Lawsonella	Lawsonella clevelandensis
S5C8334	LOR055C	Undetermined	LOR226Cbin1	Genome/WiSH	Cutotype 2	Corynebacterium	Corynebacterium dentalis
S5C8334	LOR055C	Undetermined	LOR242Cbin4	Genome	Cutotype 2	Corynebacterium	Corynebacterium dentalis
S5C8334	LOR055C	Undetermined	LOR055Cbin6	Genome	Cutotype 2	Corynebacterium	-
S5C8334	LOR055C	Undetermined	LOR222Cbin1	Genome	Cutotype 2	Corynebacterium	-
S5C8334	LOR055C	Undetermined	LOR226Cbin3	Genome	Cutotype 2	Corynebacterium	-
S5C8334	LOR055C	Undetermined	LOR242Cbin2	Genome	Cutotype 2	Corynebacterium	-
S7C1205	LOR060C	Undetermined	LOR243Cbin4	Genome/WiSH	Cutotype 1	Lawsonella	Lawsonella clevelandensis
S7C1205	LOR060C	Undetermined	LOR224Cbin1	Genome	-	Lawsonella	Lawsonella clevelandensis
S6C9379	LOR058C	Lytic	LOR022Cbin4	WiSH	Cutotype 2	Haematobacter	Haematobacter massiliensis
S6C9379	LOR058C	Lytic	LOR028Cbin2	Genome	Cutotype 2	Paracoccus	Paracoccus sphaerophysae
S6C9379	LOR058C	Lytic	LOR103Cbin1	Genome	Cutotype 2	Paracoccus	Paracoccus sphaerophysae
S6C9379	LOR058C	Lytic	LOR295Cbin3	Genome	Cutotype 2	Paracoccus	Paracoccus sphaerophysae
S7C1659	LOR060C	Lytic	LOR275Cbin4	Genome/WiSH	Cutotype 1	Cutibacterium	Cutibacterium acnes
S8C7108	LOR061C	Lytic	LOR102Cbin2	Genome	Cutotype 1	Cutibacterium	Cutibacterium humerusii
S8C7108	LOR061C	Lytic	LOR224Cbin1	Genome	-	Lawsonella	Lawsonella clevelandensis
S8C7108	LOR061C	Lytic	LOR061Cbin1	Genome/WiSH	Cutotype 2	Micrococcus	Micrococcus luteus
S9C1035	LOR062C	Undetermined	LOR229Cbin2	Genome/WiSH	Cutotype 1	Cutibacterium	Cutibacterium acnes
S9C1035	LOR062C	Undetermined	LOR214Cbin1	Genome	Cutotype 1	Cutibacterium	Cutibacterium acnes
S9C1035	LOR062C	Undetermined	LOR221Cbin1	Genome	Cutotype 1	Cutibacterium	Cutibacterium acnes
S9C1035	LOR062C	Undetermined	LOR274Cbin2	Genome	Cutotype 1	Cutibacterium	Cutibacterium acnes
S9C1035	LOR062C	Undetermined	LOR275Cbin4	Genome	Cutotype 1	Cutibacterium	Cutibacterium acnes
S9C1035	LOR062C	Undetermined	LOR288Cbin2	Genome	Cutotype 1	Cutibacterium	Cutibacterium acnes
S9C1035	LOR062C	Undetermined	LOR289Cbin1	Genome	Cutotype 1	Cutibacterium	Cutibacterium acnes
S9C1035	LOR062C	Undetermined	LOR300Cbin1	Genome	Cutotype 1	Cutibacterium	Cutibacterium acnes
S9C1035	LOR062C	Undetermined	LOR101Cbin3	Genome	-	Cutibacterium	Cutibacterium granulosum
S9C1035	LOR062C	Undetermined	LOR202Cbin1	Genome	-	Cutibacterium	Cutibacterium granulosum
S9C1035	LOR062C	Undetermined	LOR102Cbin2	Genome	Cutotype 1	Cutibacterium	Cutibacterium humerusii
S9C1035	LOR062C	Undetermined	LOR235Cbin1	Genome	-	Mycobacterium	-
S10C2267	LOR063C	Lytic	LOR102Cbin2	Genome	Cutotype 1	Cutibacterium	Cutibacterium humerusii
S10C2267	LOR063C	Lytic	LOR224Cbin1	Genome/WiSH	-	Lawsonella	Lawsonella clevelandensis
S10C2267	LOR063C	Lytic	LOR061Cbin1	Genome	Cutotype 2	Micrococcus	Micrococcus luteus
S12C10566	LOR070C	Lysogenic	LOR022Cbin4	WiSH	Cutotype 2	Haematobacter	Haematobacter massiliensis
S12C3205	LOR070C	Lytic	LOR054Cbin3	WiSH	Cutotype 2	Hyphomonas	-
S12C3539	LOR070C	Lytic	LOR214Cbin3	WiSH	Cutotype 2	Moraxella	Moraxella cinereus
S12C5714	LOR070C	Lytic	LOR102Cbin2	Genome/WiSH	Cutotype 1	Cutibacterium	Cutibacterium humerusii
S12C5714	LOR070C	Lytic	LOR224Cbin1	Genome	-	Lawsonella	Lawsonella clevelandensis
S12C5714	LOR070C	Lytic	LOR061Cbin1	Genome	Cutotype 2	Micrococcus	Micrococcus luteus
S12C5793	LOR070C	Lytic	LOR022Cbin4	WiSH	Cutotype 2	Haematobacter	Haematobacter massiliensis
S12C7224	LOR070C	Lysogenic	LOR022Cbin4	WiSH	Cutotype 2	Haematobacter	Haematobacter massiliensis
S13C3560	LOR072C	Lysogenic	LOR055Cbin6	Spacer	Cutotype 2	Corynebacterium	-
S13C3560	LOR072C	Lytic	LOR203Cbin1	WiSH	Cutotype 2	Corynebacterium	Corynebacterium sanguinis
S16C808	LOR272C	Lytic	LOR264Cbin2	Spacer	Cutotype 2	Brevundimonas	Brevundimonas sp002434505
S14C3333_1	LOR074C	Lysogenic	LOR084Cbin2	WiSH	Cutotype 2	CU05-9	-
S14C924	LOR074C	Lytic	LOR235Cbin1	WiSH	-	Mycobacterium	-
S17C3584	LOR081C	Undetermined	LOR081Cbin2	Genome/WiSH	Cutotype 2	Moraxella	Moraxella cinereus
S17C7015	LOR081C	Undetermined	LOR081Cbin1	Genome/WiSH	Cutotype 2	Janibacter	Janibacter hoylei
S17C7015	LOR081C	Undetermined	LOR090Cbin4	Genome	Cutotype 2	Janibacter	Janibacter indicus
S17C7015	LOR081C	Undetermined	LOR103Cbin2	Genome	Cutotype 2	Janibacter	Janibacter massiliensis
S17C7015	LOR081C	Undetermined	LOR218Cbin1	Genome	Cutotype 2	Janibacter	Janibacter massiliensis
S17C7015	LOR081C	Undetermined	LOR282Cbin5	Genome	Cutotype 2	Janibacter	-
S17C7056	LOR081C	Undetermined	LOR081Cbin1	Genome	Cutotype 2	Janibacter	Janibacter hoylei
S17C7056	LOR081C	Undetermined	LOR054Cbin3	WiSH	Cutotype 2	Hyphomonas	-
S18C1633	LOR082C	Lytic	LOR102Cbin2	Genome	Cutotype 1	Cutibacterium	Cutibacterium humerusii
S18C1633	LOR082C	Lytic	LOR224Cbin1	Genome/WiSH	-	Lawsonella	Lawsonella clevelandensis
S18C1633	LOR082C	Lytic	LOR061Cbin1	Genome	Cutotype 2	Micrococcus	Micrococcus luteus
S18C5384	LOR082C	Undetermined	LOR019Cbin1	Genome	Cutotype 2	Citricoccus	Citricoccus terreus
S18C5384	LOR082C	Undetermined	LOR054Cbin1	Genome	Cutotype 2	Citricoccus	Citricoccus terreus
S18C5384	LOR082C	Undetermined	LOR242Cbin5	Genome	Cutotype 2	Citricoccus	Citricoccus terreus
S18C5384	LOR082C	Undetermined	LOR090Cbin4	Genome	Cutotype 2	Janibacter	Janibacter indicus
S18C5384	LOR082C	Undetermined	LOR103Cbin2	Genome	Cutotype 2	Janibacter	Janibacter massiliensis
S18C5384	LOR082C	Undetermined	LOR082Cbin3	Genome/WiSH	Cutotype 2	Micrococcus	Micrococcus luteus
S18C5384	LOR082C	Undetermined	LOR026Cbin2	Genome	Cutotype 2	Micrococcus	Micrococcus luteus
S18C5384	LOR082C	Undetermined	LOR061Cbin1	Genome	Cutotype 2	Micrococcus	Micrococcus luteus
S18C5384	LOR082C	Undetermined	LOR072Cbin2	Genome	Cutotype 2	Micrococcus	Micrococcus luteus
S18C5384	LOR082C	Undetermined	LOR228Cbin2	Genome	Cutotype 2	Micrococcus	Micrococcus luteus
S18C5384	LOR082C	Undetermined	LOR258Cbin2	Genome	Cutotype 2	Micrococcus	Micrococcus luteus
S18C5384	LOR082C	Undetermined	LOR282Cbin4	Genome	Cutotype 2	Micrococcus	Micrococcus luteus
S18C5384	LOR082C	Undetermined	LOR034Cbin4	Genome	Cutotype 2	Brachybacterium	-
S18C5384	LOR082C	Undetermined	LOR282Cbin5	Genome	Cutotype 2	Janibacter	-
S18C5384	LOR082C	Undetermined	LOR295Cbin5	Genome	Cutotype 2	Marmoricola	-
S18C5384	LOR082C	Undetermined	LOR034Cbin3	Genome	Cutotype 2	Micrococcus	-
S18C5384	LOR082C	Undetermined	LOR060Cbin1	Genome	Cutotype 2	Micrococcus	-
S18C8885	LOR082C	Lytic	LOR054Cbin3	WiSH	Cutotype 2	Hyphomonas	-
S19C1413	LOR083C	Lytic	LOR083Cbin2	Genome/WiSH	Cutotype 2	Acinetobacter	Acinetobacter johnsonii
S20C1035	LOR084C	Lytic	LOR229Cbin2	Genome/WiSH	Cutotype 1	Cutibacterium	Cutibacterium acnes
S20C1035	LOR084C	Lytic	LOR214Cbin1	Genome	Cutotype 1	Cutibacterium	Cutibacterium acnes
S20C1035	LOR084C	Lytic	LOR221Cbin1	Genome	Cutotype 1	Cutibacterium	Cutibacterium acnes
S20C1035	LOR084C	Lytic	LOR274Cbin2	Genome	Cutotype 1	Cutibacterium	Cutibacterium acnes
S20C1035	LOR084C	Lytic	LOR275Cbin4	Genome	Cutotype 1	Cutibacterium	Cutibacterium acnes
S20C1035	LOR084C	Lytic	LOR288Cbin2	Genome	Cutotype 1	Cutibacterium	Cutibacterium acnes
S20C1035	LOR084C	Lytic	LOR289Cbin1	Genome	Cutotype 1	Cutibacterium	Cutibacterium acnes
S20C1035	LOR084C	Lytic	LOR300Cbin1	Genome	Cutotype 1	Cutibacterium	Cutibacterium acnes
S20C1035	LOR084C	Lytic	LOR101Cbin3	Genome	-	Cutibacterium	Cutibacterium granulosum
S20C1035	LOR084C	Lytic	LOR202Cbin1	Genome	-	Cutibacterium	Cutibacterium granulosum
S20C1035	LOR084C	Lytic	LOR102Cbin2	Genome	Cutotype 1	Cutibacterium	Cutibacterium humerusii
S20C1035	LOR084C	Lytic	LOR235Cbin1	Genome	-	Mycobacterium	-
S20C7587	LOR084C	Lysogenic	LOR084Cbin2	Genome/WiSH	Cutotype 2	CU05-9	-
S20C7645	LOR084C	Lysogenic	LOR084Cbin2	Genome/WiSH	Cutotype 2	CU05-9	-
S23C4524_1	LOR090C	Lytic	LOR215Cbin1	WiSH	Cutotype 2	Sphingomonas	Sphingomonas phyllosphaerae
S23C8240	LOR090C	Lytic	LOR081Cbin1	Genome	Cutotype 2	Janibacter	Janibacter hoylei
S23C8240	LOR090C	Lytic	LOR090Cbin4	Genome	Cutotype 2	Janibacter	Janibacter indicus
S23C8240	LOR090C	Lytic	LOR295Cbin5	Genome/WiSH	Cutotype 2	Marmoricola	-
S25C1736	LOR098C	Lysogenic	LOR235Cbin1	WiSH	-	Mycobacterium	-
S26C1035	LOR099C	Undetermined	LOR214Cbin1	Genome	Cutotype 1	Cutibacterium	Cutibacterium acnes
S26C1035	LOR099C	Undetermined	LOR221Cbin1	Genome	Cutotype 1	Cutibacterium	Cutibacterium acnes
S26C1035	LOR099C	Undetermined	LOR229Cbin2	Genome/WiSH	Cutotype 1	Cutibacterium	Cutibacterium acnes
S26C1035	LOR099C	Undetermined	LOR274Cbin2	Genome	Cutotype 1	Cutibacterium	Cutibacterium acnes
S26C1035	LOR099C	Undetermined	LOR275Cbin4	Genome	Cutotype 1	Cutibacterium	Cutibacterium acnes
S26C1035	LOR099C	Undetermined	LOR288Cbin2	Genome	Cutotype 1	Cutibacterium	Cutibacterium acnes
S26C1035	LOR099C	Undetermined	LOR289Cbin1	Genome	Cutotype 1	Cutibacterium	Cutibacterium acnes
S26C1035	LOR099C	Undetermined	LOR300Cbin1	Genome	Cutotype 1	Cutibacterium	Cutibacterium acnes
S26C1035	LOR099C	Undetermined	LOR101Cbin3	Genome	-	Cutibacterium	Cutibacterium granulosum
S26C1035	LOR099C	Undetermined	LOR202Cbin1	Genome	-	Cutibacterium	Cutibacterium granulosum
S26C1035	LOR099C	Undetermined	LOR102Cbin2	Genome	Cutotype 1	Cutibacterium	Cutibacterium humerusii
S26C1035	LOR099C	Undetermined	LOR235Cbin1	Genome	-	Mycobacterium	-
S26C7072	LOR099C	Lytic	LOR102Cbin2	Genome/WiSH	Cutotype 1	Cutibacterium	Cutibacterium humerusii
S26C7072	LOR099C	Lytic	LOR224Cbin1	Genome	-	Lawsonella	Lawsonella clevelandensis
S26C7072	LOR099C	Lytic	LOR061Cbin1	Genome	Cutotype 2	Micrococcus	Micrococcus luteus
S27C3205	LOR101C	Lytic	LOR243Cbin3	WiSH	Cutotype 2	Pseudochelatococcus	-
S27C4203	LOR101C	Lytic	LOR022Cbin4	WiSH	Cutotype 2	Haematobacter	Haematobacter massiliensis
S27C7171	LOR101C	Undetermined	LOR224Cbin1	Genome/WiSH	-	Lawsonella	Lawsonella clevelandensis
S27C7171	LOR101C	Undetermined	LOR243Cbin4	Genome	Cutotype 1	Lawsonella	Lawsonella clevelandensis
S27C7218	LOR101C	Lysogenic	LOR224Cbin1	Genome/WiSH	-	Lawsonella	Lawsonella clevelandensis
S27C7218	LOR101C	Lysogenic	LOR243Cbin4	Genome	Cutotype 1	Lawsonella	Lawsonella clevelandensis
S27C7277	LOR101C	Undetermined	LOR243Cbin4	Genome/WiSH	Cutotype 1	Lawsonella	Lawsonella clevelandensis
S27C7277	LOR101C	Undetermined	LOR224Cbin1	Genome	-	Lawsonella	Lawsonella clevelandensis
S27C7391	LOR101C	Undetermined	LOR224Cbin1	Genome/WiSH	-	Lawsonella	Lawsonella clevelandensis
S27C7391	LOR101C	Undetermined	LOR243Cbin4	Genome	Cutotype 1	Lawsonella	Lawsonella clevelandensis
S28C10295	LOR102C	Lytic	LOR102Cbin2	Genome/WiSH	Cutotype 1	Cutibacterium	Cutibacterium humerusii
S28C10295	LOR102C	Lytic	LOR224Cbin1	Genome	-	Lawsonella	Lawsonella clevelandensis
S28C10295	LOR102C	Lytic	LOR061Cbin1	Genome	Cutotype 2	Micrococcus	Micrococcus luteus
S28C2611	LOR102C	Lytic	LOR214Cbin1	Genome	Cutotype 1	Cutibacterium	Cutibacterium acnes
S28C2611	LOR102C	Lytic	LOR221Cbin1	Genome	Cutotype 1	Cutibacterium	Cutibacterium acnes
S28C2611	LOR102C	Lytic	LOR229Cbin2	Genome	Cutotype 1	Cutibacterium	Cutibacterium acnes
S28C2611	LOR102C	Lytic	LOR274Cbin2	Genome	Cutotype 1	Cutibacterium	Cutibacterium acnes
S28C2611	LOR102C	Lytic	LOR275Cbin4	Genome	Cutotype 1	Cutibacterium	Cutibacterium acnes
S28C2611	LOR102C	Lytic	LOR288Cbin2	Genome	Cutotype 1	Cutibacterium	Cutibacterium acnes
S28C2611	LOR102C	Lytic	LOR289Cbin1	Genome	Cutotype 1	Cutibacterium	Cutibacterium acnes
S28C2611	LOR102C	Lytic	LOR300Cbin1	Genome	Cutotype 1	Cutibacterium	Cutibacterium acnes
S28C2611	LOR102C	Lytic	LOR102Cbin2	Genome/WiSH	Cutotype 1	Cutibacterium	Cutibacterium humerusii
S28C2611	LOR102C	Lytic	LOR202Cbin3	Genome	-	Corynebacterium	-
S29C905	LOR103C	Lysogenic	LOR054Cbin4	Genome	Cutotype 2	Brachybacterium	Brachybacterium aquaticum
S29C905	LOR103C	Lysogenic	LOR282Cbin1	Genome	Cutotype 2	Brevibacterium	Brevibacterium sp005280295
S29C905	LOR103C	Lysogenic	LOR203Cbin1	Genome	Cutotype 2	Corynebacterium	Corynebacterium sanguinis
S29C905	LOR103C	Lysogenic	LOR275Cbin4	Genome	Cutotype 1	Cutibacterium	Cutibacterium acnes
S29C905	LOR103C	Lysogenic	LOR210Cbin1	Genome/WiSH	Cutotype 2	Dermacoccus	Dermacoccus abyssi
S29C905	LOR103C	Lysogenic	LOR081Cbin1	Genome	Cutotype 2	Janibacter	Janibacter hoylei
S29C905	LOR103C	Lysogenic	LOR218Cbin1	Genome	Cutotype 2	Janibacter	Janibacter massiliensis
S29C905	LOR103C	Lysogenic	LOR238Cbin3	Genome	Cutotype 2	Kocuria	Kocuria palustris
S29C905	LOR103C	Lysogenic	LOR074Cbin3	Genome	Cutotype 2	Luteimonas	Luteimonas sp002324875
S29C905	LOR103C	Lysogenic	LOR076Cbin1	Genome	Cutotype 2	Microbacterium	Microbacterium lacticum
S29C905	LOR103C	Lysogenic	LOR061Cbin1	Genome	Cutotype 2	Micrococcus	Micrococcus luteus
S29C905	LOR103C	Lysogenic	LOR228Cbin2	Genome	Cutotype 2	Micrococcus	Micrococcus luteus
S29C905	LOR103C	Lysogenic	LOR282Cbin4	Genome	Cutotype 2	Micrococcus	Micrococcus luteus
S29C905	LOR103C	Lysogenic	LOR258Cbin3	Genome	Cutotype 2	Brevundimonas	-
S29C905	LOR103C	Lysogenic	LOR060Cbin1	Genome	Cutotype 2	Micrococcus	-
S30C11541	LOR202C	Lytic	LOR028Cbin1	WiSH	Cutotype 2	C7867-001	-
S30C1237	LOR202C	Lysogenic	LOR202Cbin1	Genome/WiSH	-	Cutibacterium	Cutibacterium granulosum
S30C2390	LOR202C	Lytic	LOR102Cbin2	Genome/WiSH	Cutotype 1	Cutibacterium	Cutibacterium humerusii
S30C2390	LOR202C	Lytic	LOR224Cbin1	Genome	-	Lawsonella	Lawsonella clevelandensis
S30C2390	LOR202C	Lytic	LOR061Cbin1	Genome	Cutotype 2	Micrococcus	Micrococcus luteus
S31C1035	LOR203C	Undetermined	LOR229Cbin2	Genome/WiSH	Cutotype 1	Cutibacterium	Cutibacterium acnes
S31C1035	LOR203C	Undetermined	LOR214Cbin1	Genome	Cutotype 1	Cutibacterium	Cutibacterium acnes
S31C1035	LOR203C	Undetermined	LOR221Cbin1	Genome	Cutotype 1	Cutibacterium	Cutibacterium acnes
S31C1035	LOR203C	Undetermined	LOR274Cbin2	Genome	Cutotype 1	Cutibacterium	Cutibacterium acnes
S31C1035	LOR203C	Undetermined	LOR275Cbin4	Genome	Cutotype 1	Cutibacterium	Cutibacterium acnes
S31C1035	LOR203C	Undetermined	LOR288Cbin2	Genome	Cutotype 1	Cutibacterium	Cutibacterium acnes
S31C1035	LOR203C	Undetermined	LOR289Cbin1	Genome	Cutotype 1	Cutibacterium	Cutibacterium acnes
S31C1035	LOR203C	Undetermined	LOR300Cbin1	Genome	Cutotype 1	Cutibacterium	Cutibacterium acnes
S31C1035	LOR203C	Undetermined	LOR101Cbin3	Genome	-	Cutibacterium	Cutibacterium granulosum
S31C1035	LOR203C	Undetermined	LOR202Cbin1	Genome	-	Cutibacterium	Cutibacterium granulosum
S31C1035	LOR203C	Undetermined	LOR102Cbin2	Genome	Cutotype 1	Cutibacterium	Cutibacterium humerusii
S31C1035	LOR203C	Undetermined	LOR235Cbin1	Genome	-	Mycobacterium	-
S31C4194_1	LOR203C	Lytic	LOR235Cbin1	WiSH	-	Mycobacterium	-
S31C7655	LOR203C	Lytic	LOR102Cbin2	Genome	Cutotype 1	Cutibacterium	Cutibacterium humerusii
S31C7655	LOR203C	Lytic	LOR224Cbin1	Genome/WiSH	-	Lawsonella	Lawsonella clevelandensis
S31C7655	LOR203C	Lytic	LOR061Cbin1	Genome	Cutotype 2	Micrococcus	Micrococcus luteus
S1C4076	LOR204C	Undetermined	LOR224Cbin1	Genome/WiSH	-	Lawsonella	Lawsonella clevelandensis
S1C4076	LOR204C	Undetermined	LOR243Cbin4	Genome	Cutotype 1	Lawsonella	Lawsonella clevelandensis
S19C11122	LOR022C	Lysogenic	LOR022Cbin2	Genome/WiSH/Spacer	Cutotype 2	Acidovorax	Acidovorax temperans
S1C8759	LOR204C	Undetermined	LOR214Cbin1	Genome	Cutotype 1	Cutibacterium	Cutibacterium acnes
S1C8759	LOR204C	Undetermined	LOR221Cbin1	Genome	Cutotype 1	Cutibacterium	Cutibacterium acnes
S1C8759	LOR204C	Undetermined	LOR229Cbin2	Genome	Cutotype 1	Cutibacterium	Cutibacterium acnes
S1C8759	LOR204C	Undetermined	LOR274Cbin2	Genome	Cutotype 1	Cutibacterium	Cutibacterium acnes
S1C8759	LOR204C	Undetermined	LOR275Cbin4	Genome	Cutotype 1	Cutibacterium	Cutibacterium acnes
S1C8759	LOR204C	Undetermined	LOR288Cbin2	Genome	Cutotype 1	Cutibacterium	Cutibacterium acnes
S1C8759	LOR204C	Undetermined	LOR289Cbin1	Genome	Cutotype 1	Cutibacterium	Cutibacterium acnes
S1C8759	LOR204C	Undetermined	LOR101Cbin3	Genome	-	Cutibacterium	Cutibacterium granulosum
S1C8759	LOR204C	Undetermined	LOR202Cbin1	Genome	-	Cutibacterium	Cutibacterium granulosum
S1C8759	LOR204C	Undetermined	LOR102Cbin2	Genome	Cutotype 1	Cutibacterium	Cutibacterium humerusii
S1C8759	LOR204C	Undetermined	LOR295Cbin5	Genome	Cutotype 2	Marmoricola	-
S2C1305	LOR206C	Lytic	LOR235Cbin1	WiSH	-	Mycobacterium	-
S2C1567	LOR206C	Lytic	LOR022Cbin4	WiSH	Cutotype 2	Haematobacter	Haematobacter massiliensis
S2C195	LOR206C	Lytic	LOR281Cbin2	WiSH	Cutotype 2	UBA2638	-
S2C2848	LOR206C	Lysogenic	LOR282Cbin5	WiSH	Cutotype 2	Janibacter	-
S5C8283	LOR210C	Lysogenic	LOR222Cbin1	Genome/WiSH	Cutotype 2	Corynebacterium	-
S5C8329	LOR210C	Undetermined	LOR242Cbin4	Genome/WiSH	Cutotype 2	Corynebacterium	Corynebacterium dentalis
S5C8329	LOR210C	Undetermined	LOR226Cbin1	Genome	Cutotype 2	Corynebacterium	Corynebacterium dentalis
S5C8329	LOR210C	Undetermined	LOR054Cbin6	Genome	Cutotype 2	Corynebacterium	Corynebacterium sanguinis
S5C8329	LOR210C	Undetermined	LOR203Cbin1	Genome	Cutotype 2	Corynebacterium	Corynebacterium sanguinis
S5C8329	LOR210C	Undetermined	LOR242Cbin1	Genome	Cutotype 2	Corynebacterium	Corynebacterium sanguinis
S5C8329	LOR210C	Undetermined	LOR222Cbin1	Genome	Cutotype 2	Corynebacterium	-
S5C8329	LOR210C	Undetermined	LOR226Cbin3	Genome	Cutotype 2	Corynebacterium	-
S5C8329	LOR210C	Undetermined	LOR242Cbin2	Genome	Cutotype 2	Corynebacterium	-
S5C8400	LOR210C	Lysogenic	LOR210Cbin1	Genome/WiSH	Cutotype 2	Dermacoccus	Dermacoccus abyssi
S5C8642	LOR210C	Undetermined	LOR275Cbin4	Genome	Cutotype 1	Cutibacterium	Cutibacterium acnes
S5C8642	LOR210C	Undetermined	LOR210Cbin1	Genome	Cutotype 2	Dermacoccus	Dermacoccus abyssi
S5C8642	LOR210C	Undetermined	LOR055Cbin6	WiSH	Cutotype 2	Corynebacterium	-
S5C8770	LOR210C	Lysogenic	LOR214Cbin1	Genome/WiSH	Cutotype 1	Cutibacterium	Cutibacterium acnes
S5C8770	LOR210C	Lysogenic	LOR221Cbin1	Genome	Cutotype 1	Cutibacterium	Cutibacterium acnes
S5C8770	LOR210C	Lysogenic	LOR229Cbin2	Genome	Cutotype 1	Cutibacterium	Cutibacterium acnes
S5C8770	LOR210C	Lysogenic	LOR274Cbin2	Genome	Cutotype 1	Cutibacterium	Cutibacterium acnes
S5C8770	LOR210C	Lysogenic	LOR275Cbin4	Genome	Cutotype 1	Cutibacterium	Cutibacterium acnes
S5C8770	LOR210C	Lysogenic	LOR288Cbin2	Genome	Cutotype 1	Cutibacterium	Cutibacterium acnes
S5C8770	LOR210C	Lysogenic	LOR289Cbin1	Genome	Cutotype 1	Cutibacterium	Cutibacterium acnes
S5C8770	LOR210C	Lysogenic	LOR300Cbin1	Genome	Cutotype 1	Cutibacterium	Cutibacterium acnes
S5C8770	LOR210C	Lysogenic	LOR101Cbin3	Genome	-	Cutibacterium	Cutibacterium granulosum
S5C8770	LOR210C	Lysogenic	LOR202Cbin1	Genome	-	Cutibacterium	Cutibacterium granulosum
S5C8770	LOR210C	Lysogenic	LOR102Cbin2	Genome	Cutotype 1	Cutibacterium	Cutibacterium humerusii
S5C8770	LOR210C	Lysogenic	LOR081Cbin1	Genome	Cutotype 2	Janibacter	Janibacter hoylei
S5C8770	LOR210C	Lysogenic	LOR103Cbin2	Genome	Cutotype 2	Janibacter	Janibacter massiliensis
S5C8770	LOR210C	Lysogenic	LOR282Cbin5	Genome	Cutotype 2	Janibacter	-
S7C9126	LOR212C	Undetermined	LOR275Cbin4	Genome/WiSH	Cutotype 1	Cutibacterium	Cutibacterium acnes
S7C9126	LOR212C	Undetermined	LOR214Cbin1	Genome	Cutotype 1	Cutibacterium	Cutibacterium acnes
S7C9126	LOR212C	Undetermined	LOR221Cbin1	Genome	Cutotype 1	Cutibacterium	Cutibacterium acnes
S7C9126	LOR212C	Undetermined	LOR229Cbin2	Genome	Cutotype 1	Cutibacterium	Cutibacterium acnes
S7C9126	LOR212C	Undetermined	LOR274Cbin2	Genome	Cutotype 1	Cutibacterium	Cutibacterium acnes
S7C9126	LOR212C	Undetermined	LOR288Cbin2	Genome	Cutotype 1	Cutibacterium	Cutibacterium acnes
S7C9126	LOR212C	Undetermined	LOR289Cbin1	Genome	Cutotype 1	Cutibacterium	Cutibacterium acnes
S7C9126	LOR212C	Undetermined	LOR300Cbin1	Genome	Cutotype 1	Cutibacterium	Cutibacterium acnes
S7C9126	LOR212C	Undetermined	LOR101Cbin3	Genome	-	Cutibacterium	Cutibacterium granulosum
S7C9126	LOR212C	Undetermined	LOR202Cbin1	Genome	-	Cutibacterium	Cutibacterium granulosum
S7C9126	LOR212C	Undetermined	LOR102Cbin2	Genome	Cutotype 1	Cutibacterium	Cutibacterium humerusii
S7C9126	LOR212C	Undetermined	LOR275Cbin1	Genome	Cutotype 2	Aestuariimicrobium	-
S7C9126	LOR212C	Undetermined	LOR295Cbin5	Genome	Cutotype 2	Marmoricola	-
S7C9321	LOR212C	Lytic	LOR289Cbin1	Genome/WiSH	Cutotype 1	Cutibacterium	Cutibacterium acnes
S7C9321	LOR212C	Lytic	LOR214Cbin1	Genome	Cutotype 1	Cutibacterium	Cutibacterium acnes
S7C9321	LOR212C	Lytic	LOR221Cbin1	Genome	Cutotype 1	Cutibacterium	Cutibacterium acnes
S7C9321	LOR212C	Lytic	LOR229Cbin2	Genome	Cutotype 1	Cutibacterium	Cutibacterium acnes
S7C9321	LOR212C	Lytic	LOR274Cbin2	Genome	Cutotype 1	Cutibacterium	Cutibacterium acnes
S7C9321	LOR212C	Lytic	LOR275Cbin4	Genome	Cutotype 1	Cutibacterium	Cutibacterium acnes
S7C9321	LOR212C	Lytic	LOR288Cbin2	Genome	Cutotype 1	Cutibacterium	Cutibacterium acnes
S7C9321	LOR212C	Lytic	LOR300Cbin1	Genome	Cutotype 1	Cutibacterium	Cutibacterium acnes
S7C9321	LOR212C	Lytic	LOR102Cbin2	Genome	Cutotype 1	Cutibacterium	Cutibacterium humerusii
S10C3877	LOR216C	Lytic	LOR102Cbin2	Genome	Cutotype 1	Cutibacterium	Cutibacterium humerusii
S10C3877	LOR216C	Lytic	LOR224Cbin1	Genome/WiSH	-	Lawsonella	Lawsonella clevelandensis
S10C3877	LOR216C	Lytic	LOR061Cbin1	Genome	Cutotype 2	Micrococcus	Micrococcus luteus
S10C8755	LOR216C	Lytic	LOR288Cbin2	Genome/WiSH	Cutotype 1	Cutibacterium	Cutibacterium acnes
S10C8755	LOR216C	Lytic	LOR214Cbin1	Genome	Cutotype 1	Cutibacterium	Cutibacterium acnes
S10C8755	LOR216C	Lytic	LOR221Cbin1	Genome	Cutotype 1	Cutibacterium	Cutibacterium acnes
S10C8755	LOR216C	Lytic	LOR229Cbin2	Genome	Cutotype 1	Cutibacterium	Cutibacterium acnes
S10C8755	LOR216C	Lytic	LOR274Cbin2	Genome	Cutotype 1	Cutibacterium	Cutibacterium acnes
S10C8755	LOR216C	Lytic	LOR275Cbin4	Genome	Cutotype 1	Cutibacterium	Cutibacterium acnes
S10C8755	LOR216C	Lytic	LOR289Cbin1	Genome	Cutotype 1	Cutibacterium	Cutibacterium acnes
S10C8755	LOR216C	Lytic	LOR300Cbin1	Genome	Cutotype 1	Cutibacterium	Cutibacterium acnes
S10C8755	LOR216C	Lytic	LOR101Cbin3	Genome	-	Cutibacterium	Cutibacterium granulosum
S10C8755	LOR216C	Lytic	LOR202Cbin1	Genome	-	Cutibacterium	Cutibacterium granulosum
S10C8755	LOR216C	Lytic	LOR102Cbin2	Genome	Cutotype 1	Cutibacterium	Cutibacterium humerusii
S11C8977	LOR217C	Undetermined	LOR214Cbin1	Genome/WiSH	Cutotype 1	Cutibacterium	Cutibacterium acnes
S11C8977	LOR217C	Undetermined	LOR221Cbin1	Genome	Cutotype 1	Cutibacterium	Cutibacterium acnes
S11C8977	LOR217C	Undetermined	LOR229Cbin2	Genome	Cutotype 1	Cutibacterium	Cutibacterium acnes
S11C8977	LOR217C	Undetermined	LOR274Cbin2	Genome	Cutotype 1	Cutibacterium	Cutibacterium acnes
S11C8977	LOR217C	Undetermined	LOR275Cbin4	Genome	Cutotype 1	Cutibacterium	Cutibacterium acnes
S11C8977	LOR217C	Undetermined	LOR288Cbin2	Genome	Cutotype 1	Cutibacterium	Cutibacterium acnes
S11C8977	LOR217C	Undetermined	LOR289Cbin1	Genome	Cutotype 1	Cutibacterium	Cutibacterium acnes
S11C8977	LOR217C	Undetermined	LOR300Cbin1	Genome	Cutotype 1	Cutibacterium	Cutibacterium acnes
S11C8977	LOR217C	Undetermined	LOR101Cbin3	Genome	-	Cutibacterium	Cutibacterium granulosum
S11C8977	LOR217C	Undetermined	LOR202Cbin1	Genome	-	Cutibacterium	Cutibacterium granulosum
S11C8977	LOR217C	Undetermined	LOR102Cbin2	Genome	Cutotype 1	Cutibacterium	Cutibacterium humerusii
S13C4017	LOR219C	Lytic	LOR022Cbin4	WiSH	Cutotype 2	Haematobacter	Haematobacter massiliensis
S13C435	LOR219C	Lysogenic	LOR235Cbin1	WiSH	-	Mycobacterium	-
S13C7386	LOR219C	Lytic	LOR102Cbin2	Genome/WiSH	Cutotype 1	Cutibacterium	Cutibacterium humerusii
S13C7386	LOR219C	Lytic	LOR224Cbin1	Genome	-	Lawsonella	Lawsonella clevelandensis
S13C7386	LOR219C	Lytic	LOR061Cbin1	Genome	Cutotype 2	Micrococcus	Micrococcus luteus
S13C8928	LOR219C	Lysogenic	LOR214Cbin3	WiSH	Cutotype 2	Moraxella	Moraxella cinereus
S15C7173	LOR221C	Lysogenic	LOR221Cbin1	Genome/WiSH	Cutotype 1	Cutibacterium	Cutibacterium acnes
S15C7856	LOR221C	Undetermined	LOR221Cbin1	Genome	Cutotype 1	Cutibacterium	Cutibacterium acnes
S15C7856	LOR221C	Undetermined	LOR202Cbin3	WiSH	-	Corynebacterium	-
S16C5209	LOR222C	Lytic	LOR022Cbin4	WiSH	Cutotype 2	Haematobacter	Haematobacter massiliensis
S16C8283	LOR222C	Lysogenic	LOR275Cbin4	Genome	Cutotype 1	Cutibacterium	Cutibacterium acnes
S16C8283	LOR222C	Lysogenic	LOR222Cbin1	Genome/WiSH	Cutotype 2	Corynebacterium	-
S16C8283	LOR222C	Lysogenic	LOR226Cbin3	Genome	Cutotype 2	Corynebacterium	-
S17C5357	LOR223C	Lytic	LOR102Cbin2	Genome/WiSH	Cutotype 1	Cutibacterium	Cutibacterium humerusii
S17C5357	LOR223C	Lytic	LOR224Cbin1	Genome	-	Lawsonella	Lawsonella clevelandensis
S17C5357	LOR223C	Lytic	LOR061Cbin1	Genome	Cutotype 2	Micrococcus	Micrococcus luteus
S18C3788	LOR224C	Lytic	LOR102Cbin2	Genome	Cutotype 1	Cutibacterium	Cutibacterium humerusii
S18C3788	LOR224C	Lytic	LOR224Cbin1	Genome/WiSH	-	Lawsonella	Lawsonella clevelandensis
S18C3788	LOR224C	Lytic	LOR061Cbin1	Genome	Cutotype 2	Micrococcus	Micrococcus luteus
S18C3873_1	LOR224C	Lysogenic	LOR224Cbin1	Genome/WiSH	-	Lawsonella	Lawsonella clevelandensis
S18C8751	LOR224C	Undetermined	LOR229Cbin2	Genome/WiSH	Cutotype 1	Cutibacterium	Cutibacterium acnes
S18C8751	LOR224C	Undetermined	LOR214Cbin1	Genome	Cutotype 1	Cutibacterium	Cutibacterium acnes
S18C8751	LOR224C	Undetermined	LOR221Cbin1	Genome	Cutotype 1	Cutibacterium	Cutibacterium acnes
S18C8751	LOR224C	Undetermined	LOR274Cbin2	Genome	Cutotype 1	Cutibacterium	Cutibacterium acnes
S18C8751	LOR224C	Undetermined	LOR275Cbin4	Genome	Cutotype 1	Cutibacterium	Cutibacterium acnes
S18C8751	LOR224C	Undetermined	LOR288Cbin2	Genome	Cutotype 1	Cutibacterium	Cutibacterium acnes
S18C8751	LOR224C	Undetermined	LOR289Cbin1	Genome	Cutotype 1	Cutibacterium	Cutibacterium acnes
S18C8751	LOR224C	Undetermined	LOR300Cbin1	Genome	Cutotype 1	Cutibacterium	Cutibacterium acnes
S18C8751	LOR224C	Undetermined	LOR102Cbin2	Genome	Cutotype 1	Cutibacterium	Cutibacterium humerusii
S18C8755	LOR224C	Lytic	LOR214Cbin1	Genome/WiSH	Cutotype 1	Cutibacterium	Cutibacterium acnes
S18C8755	LOR224C	Lytic	LOR221Cbin1	Genome	Cutotype 1	Cutibacterium	Cutibacterium acnes
S18C8755	LOR224C	Lytic	LOR229Cbin2	Genome	Cutotype 1	Cutibacterium	Cutibacterium acnes
S18C8755	LOR224C	Lytic	LOR274Cbin2	Genome	Cutotype 1	Cutibacterium	Cutibacterium acnes
S18C8755	LOR224C	Lytic	LOR275Cbin4	Genome	Cutotype 1	Cutibacterium	Cutibacterium acnes
S18C8755	LOR224C	Lytic	LOR288Cbin2	Genome	Cutotype 1	Cutibacterium	Cutibacterium acnes
S18C8755	LOR224C	Lytic	LOR289Cbin1	Genome	Cutotype 1	Cutibacterium	Cutibacterium acnes
S18C8755	LOR224C	Lytic	LOR300Cbin1	Genome	Cutotype 1	Cutibacterium	Cutibacterium acnes
S18C8755	LOR224C	Lytic	LOR101Cbin3	Genome	-	Cutibacterium	Cutibacterium granulosum
S18C8755	LOR224C	Lytic	LOR202Cbin1	Genome	-	Cutibacterium	Cutibacterium granulosum
S18C8755	LOR224C	Lytic	LOR102Cbin2	Genome	Cutotype 1	Cutibacterium	Cutibacterium humerusii
S19C3118	LOR225C	Lytic	LOR034Cbin6	Genome	Cutotype 2	Corynebacterium	Corynebacterium sanguinis
S19C3118	LOR225C	Lytic	LOR055Cbin1	Genome/WiSH	Cutotype 2	Kytococcus	Kytococcus sedentarius
S20C2095	LOR226C	Lytic	LOR022Cbin4	WiSH	Cutotype 2	Haematobacter	Haematobacter massiliensis
S20C291	LOR226C	Lysogenic	LOR210Cbin1	WiSH	Cutotype 2	Dermacoccus	Dermacoccus abyssi
S20C2977	LOR226C	Lysogenic	LOR224Cbin1	WiSH	-	Lawsonella	Lawsonella clevelandensis
S20C4044	LOR226C	Lytic	LOR295Cbin1	WiSH	Cutotype 2	Yimella	Yimella lutea
S20C8142	LOR226C	Undetermined	LOR226Cbin2	Genome/WiSH	Cutotype 2	Moraxella	-
S21C12	LOR227C	Lytic	LOR224Cbin3	Genome/WiSH	-	QFNR01	QFNR01 sp003248485
S21C4597	LOR227C	Lysogenic	LOR264Cbin2	Genome	Cutotype 2	Brevundimonas	Brevundimonas sp002434505
S21C4597	LOR227C	Lysogenic	LOR217Cbin3	Genome	Cutotype 2	Micrococcus	Micrococcus luteus
S21C4597	LOR227C	Lysogenic	LOR282Cbin4	WiSH	Cutotype 2	Micrococcus	Micrococcus luteus
S23C6179	LOR229C	Undetermined	LOR034Cbin6	Genome/Spacer	Cutotype 2	Corynebacterium	Corynebacterium sanguinis
S23C6179	LOR229C	Undetermined	LOR203Cbin1	Genome/WiSH	Cutotype 2	Corynebacterium	Corynebacterium sanguinis
S23C6179	LOR229C	Undetermined	LOR054Cbin6	Genome	Cutotype 2	Corynebacterium	Corynebacterium sanguinis
S23C6179	LOR229C	Undetermined	LOR242Cbin1	Genome	Cutotype 2	Corynebacterium	Corynebacterium sanguinis
S23C6179	LOR229C	Undetermined	LOR282Cbin5	Genome	Cutotype 2	Janibacter	-
S24C8755	LOR230C	Undetermined	LOR288Cbin2	Genome/WiSH	Cutotype 1	Cutibacterium	Cutibacterium acnes
S24C8755	LOR230C	Undetermined	LOR214Cbin1	Genome	Cutotype 1	Cutibacterium	Cutibacterium acnes
S24C8755	LOR230C	Undetermined	LOR221Cbin1	Genome	Cutotype 1	Cutibacterium	Cutibacterium acnes
S24C8755	LOR230C	Undetermined	LOR229Cbin2	Genome	Cutotype 1	Cutibacterium	Cutibacterium acnes
S24C8755	LOR230C	Undetermined	LOR274Cbin2	Genome	Cutotype 1	Cutibacterium	Cutibacterium acnes
S24C8755	LOR230C	Undetermined	LOR275Cbin4	Genome	Cutotype 1	Cutibacterium	Cutibacterium acnes
S24C8755	LOR230C	Undetermined	LOR289Cbin1	Genome	Cutotype 1	Cutibacterium	Cutibacterium acnes
S24C8755	LOR230C	Undetermined	LOR300Cbin1	Genome	Cutotype 1	Cutibacterium	Cutibacterium acnes
S24C8755	LOR230C	Undetermined	LOR101Cbin3	Genome	-	Cutibacterium	Cutibacterium granulosum
S24C8755	LOR230C	Undetermined	LOR202Cbin1	Genome	-	Cutibacterium	Cutibacterium granulosum
S24C8755	LOR230C	Undetermined	LOR102Cbin2	Genome	Cutotype 1	Cutibacterium	Cutibacterium humerusii
S24C9352	LOR230C	Undetermined	LOR274Cbin1	Genome	-	Bifidobacterium	Bifidobacterium sp003585845
S24C9352	LOR230C	Undetermined	LOR288Cbin2	Genome/WiSH	Cutotype 1	Cutibacterium	Cutibacterium acnes
S24C9352	LOR230C	Undetermined	LOR214Cbin1	Genome	Cutotype 1	Cutibacterium	Cutibacterium acnes
S24C9352	LOR230C	Undetermined	LOR221Cbin1	Genome	Cutotype 1	Cutibacterium	Cutibacterium acnes
S24C9352	LOR230C	Undetermined	LOR229Cbin2	Genome	Cutotype 1	Cutibacterium	Cutibacterium acnes
S24C9352	LOR230C	Undetermined	LOR274Cbin2	Genome	Cutotype 1	Cutibacterium	Cutibacterium acnes
S24C9352	LOR230C	Undetermined	LOR275Cbin4	Genome	Cutotype 1	Cutibacterium	Cutibacterium acnes
S24C9352	LOR230C	Undetermined	LOR289Cbin1	Genome	Cutotype 1	Cutibacterium	Cutibacterium acnes
S24C9352	LOR230C	Undetermined	LOR300Cbin1	Genome	Cutotype 1	Cutibacterium	Cutibacterium acnes
S24C9352	LOR230C	Undetermined	LOR101Cbin3	Genome	-	Cutibacterium	Cutibacterium granulosum
S24C9352	LOR230C	Undetermined	LOR202Cbin1	Genome	-	Cutibacterium	Cutibacterium granulosum
S24C9352	LOR230C	Undetermined	LOR102Cbin2	Genome	Cutotype 1	Cutibacterium	Cutibacterium humerusii
S24C9352	LOR230C	Undetermined	LOR243Cbin4	Genome	Cutotype 1	Lawsonella	Lawsonella clevelandensis
S24C9352	LOR230C	Undetermined	LOR275Cbin1	Genome	Cutotype 2	Aestuariimicrobium	-
S26C8479	LOR233C	Undetermined	LOR224Cbin1	Genome/WiSH	-	Lawsonella	Lawsonella clevelandensis
S26C8479	LOR233C	Undetermined	LOR243Cbin4	Genome	Cutotype 1	Lawsonella	Lawsonella clevelandensis
S26C8904	LOR233C	Lysogenic	LOR274Cbin1	Genome	-	Bifidobacterium	Bifidobacterium sp003585845
S26C8904	LOR233C	Lysogenic	LOR288Cbin2	Genome/WiSH	Cutotype 1	Cutibacterium	Cutibacterium acnes
S26C8904	LOR233C	Lysogenic	LOR214Cbin1	Genome	Cutotype 1	Cutibacterium	Cutibacterium acnes
S26C8904	LOR233C	Lysogenic	LOR221Cbin1	Genome	Cutotype 1	Cutibacterium	Cutibacterium acnes
S26C8904	LOR233C	Lysogenic	LOR229Cbin2	Genome	Cutotype 1	Cutibacterium	Cutibacterium acnes
S26C8904	LOR233C	Lysogenic	LOR274Cbin2	Genome	Cutotype 1	Cutibacterium	Cutibacterium acnes
S26C8904	LOR233C	Lysogenic	LOR275Cbin4	Genome	Cutotype 1	Cutibacterium	Cutibacterium acnes
S26C8904	LOR233C	Lysogenic	LOR289Cbin1	Genome	Cutotype 1	Cutibacterium	Cutibacterium acnes
S26C8904	LOR233C	Lysogenic	LOR300Cbin1	Genome	Cutotype 1	Cutibacterium	Cutibacterium acnes
S26C8904	LOR233C	Lysogenic	LOR101Cbin3	Genome	-	Cutibacterium	Cutibacterium granulosum
S26C8904	LOR233C	Lysogenic	LOR202Cbin1	Genome	-	Cutibacterium	Cutibacterium granulosum
S26C8904	LOR233C	Lysogenic	LOR102Cbin2	Genome	Cutotype 1	Cutibacterium	Cutibacterium humerusii
S26C8904	LOR233C	Lysogenic	LOR243Cbin4	Genome	Cutotype 1	Lawsonella	Lawsonella clevelandensis
S28C8843	LOR235C	Lytic	LOR235Cbin1	Genome/WiSH	-	Mycobacterium	-
S29C8793	LOR237C	Lytic	LOR229Cbin2	Genome/WiSH	Cutotype 1	Cutibacterium	Cutibacterium acnes
S29C8793	LOR237C	Lytic	LOR214Cbin1	Genome	Cutotype 1	Cutibacterium	Cutibacterium acnes
S29C8793	LOR237C	Lytic	LOR221Cbin1	Genome	Cutotype 1	Cutibacterium	Cutibacterium acnes
S29C8793	LOR237C	Lytic	LOR274Cbin2	Genome	Cutotype 1	Cutibacterium	Cutibacterium acnes
S29C8793	LOR237C	Lytic	LOR275Cbin4	Genome	Cutotype 1	Cutibacterium	Cutibacterium acnes
S29C8793	LOR237C	Lytic	LOR288Cbin2	Genome	Cutotype 1	Cutibacterium	Cutibacterium acnes
S29C8793	LOR237C	Lytic	LOR289Cbin1	Genome	Cutotype 1	Cutibacterium	Cutibacterium acnes
S29C8793	LOR237C	Lytic	LOR300Cbin1	Genome	Cutotype 1	Cutibacterium	Cutibacterium acnes
S29C8793	LOR237C	Lytic	LOR101Cbin3	Genome	-	Cutibacterium	Cutibacterium granulosum
S29C8793	LOR237C	Lytic	LOR202Cbin1	Genome	-	Cutibacterium	Cutibacterium granulosum
S29C8793	LOR237C	Lytic	LOR102Cbin2	Genome	Cutotype 1	Cutibacterium	Cutibacterium humerusii
S29C8793	LOR237C	Lytic	LOR275Cbin1	Genome	Cutotype 2	Aestuariimicrobium	-
S29C9089	LOR237C	Lysogenic	LOR289Cbin1	Genome/WiSH	Cutotype 1	Cutibacterium	Cutibacterium acnes
S29C9089	LOR237C	Lysogenic	LOR214Cbin1	Genome	Cutotype 1	Cutibacterium	Cutibacterium acnes
S29C9089	LOR237C	Lysogenic	LOR221Cbin1	Genome	Cutotype 1	Cutibacterium	Cutibacterium acnes
S29C9089	LOR237C	Lysogenic	LOR229Cbin2	Genome	Cutotype 1	Cutibacterium	Cutibacterium acnes
S29C9089	LOR237C	Lysogenic	LOR274Cbin2	Genome	Cutotype 1	Cutibacterium	Cutibacterium acnes
S29C9089	LOR237C	Lysogenic	LOR275Cbin4	Genome	Cutotype 1	Cutibacterium	Cutibacterium acnes
S29C9089	LOR237C	Lysogenic	LOR288Cbin2	Genome	Cutotype 1	Cutibacterium	Cutibacterium acnes
S29C9089	LOR237C	Lysogenic	LOR300Cbin1	Genome	Cutotype 1	Cutibacterium	Cutibacterium acnes
S29C9089	LOR237C	Lysogenic	LOR102Cbin2	Genome	Cutotype 1	Cutibacterium	Cutibacterium humerusii
S30C1638	LOR238C	Lysogenic	LOR235Cbin1	WiSH	-	Mycobacterium	-
S30C6320	LOR238C	Lytic	LOR235Cbin1	WiSH	-	Mycobacterium	-
S30C6350	LOR238C	Lytic	LOR238Cbin3	Genome/WiSH	Cutotype 2	Kocuria	Kocuria palustris
S30C9053	LOR238C	Lysogenic	LOR275Cbin4	Genome	Cutotype 1	Cutibacterium	Cutibacterium acnes
S30C9053	LOR238C	Lysogenic	LOR222Cbin1	Genome/WiSH	Cutotype 2	Corynebacterium	-
S1C1792	LOR240C	Lysogenic	LOR022Cbin4	WiSH	Cutotype 2	Haematobacter	Haematobacter massiliensis
S1C3671	LOR240C	Lytic	LOR295Cbin5	WiSH	Cutotype 2	Marmoricola	-
S1C4550	LOR240C	Undetermined	LOR282Cbin1	Genome	Cutotype 2	Brevibacterium	Brevibacterium sp005280295
S1C4550	LOR240C	Undetermined	LOR074Cbin3	Genome	Cutotype 2	Luteimonas	Luteimonas sp002324875
S1C4550	LOR240C	Undetermined	LOR076Cbin1	Genome	Cutotype 2	Microbacterium	Microbacterium lacticum
S1C4550	LOR240C	Undetermined	LOR061Cbin1	Genome	Cutotype 2	Micrococcus	Micrococcus luteus
S1C4550	LOR240C	Undetermined	LOR228Cbin2	Genome	Cutotype 2	Micrococcus	Micrococcus luteus
S1C4550	LOR240C	Undetermined	LOR034Cbin4	WiSH	Cutotype 2	Brachybacterium	-
S1C4550	LOR240C	Undetermined	LOR060Cbin1	Genome	Cutotype 2	Micrococcus	-
S3C2022	LOR242C	Lytic	LOR055Cbin6	WiSH	Cutotype 2	Corynebacterium	-
S3C2740_1	LOR242C	Lysogenic	LOR226Cbin1	Genome/WiSH	Cutotype 2	Corynebacterium	Corynebacterium dentalis
S3C2740_2	LOR242C	Lysogenic	LOR226Cbin1	Genome	Cutotype 2	Corynebacterium	Corynebacterium dentalis
S3C2740_2	LOR242C	Lysogenic	LOR102Cbin2	WiSH	Cutotype 1	Cutibacterium	Cutibacterium humerusii
S3C4391	LOR242C	Lytic	LOR282Cbin4	WiSH	Cutotype 2	Micrococcus	Micrococcus luteus
S3C5793	LOR242C	Undetermined	LOR242Cbin5	Genome/WiSH	Cutotype 2	Citricoccus	Citricoccus terreus
S3C5793	LOR242C	Undetermined	LOR019Cbin1	Genome	Cutotype 2	Citricoccus	Citricoccus terreus
S3C5793	LOR242C	Undetermined	LOR054Cbin1	Genome	Cutotype 2	Citricoccus	Citricoccus terreus
S3C5793	LOR242C	Undetermined	LOR026Cbin2	Genome	Cutotype 2	Micrococcus	Micrococcus luteus
S3C5793	LOR242C	Undetermined	LOR061Cbin1	Genome	Cutotype 2	Micrococcus	Micrococcus luteus
S3C5793	LOR242C	Undetermined	LOR228Cbin2	Genome	Cutotype 2	Micrococcus	Micrococcus luteus
S3C5793	LOR242C	Undetermined	LOR282Cbin4	Genome	Cutotype 2	Micrococcus	Micrococcus luteus
S3C5793	LOR242C	Undetermined	LOR034Cbin3	Genome	Cutotype 2	Micrococcus	-
S3C5793	LOR242C	Undetermined	LOR060Cbin1	Genome	Cutotype 2	Micrococcus	-
S3C8925	LOR242C	Undetermined	LOR238Cbin3	Genome/WiSH	Cutotype 2	Kocuria	Kocuria palustris
S6C583	LOR248C	Undetermined	LOR229Cbin2	Genome/WiSH	Cutotype 1	Cutibacterium	Cutibacterium acnes
S6C583	LOR248C	Undetermined	LOR214Cbin1	Genome	Cutotype 1	Cutibacterium	Cutibacterium acnes
S6C583	LOR248C	Undetermined	LOR221Cbin1	Genome	Cutotype 1	Cutibacterium	Cutibacterium acnes
S6C583	LOR248C	Undetermined	LOR274Cbin2	Genome	Cutotype 1	Cutibacterium	Cutibacterium acnes
S6C583	LOR248C	Undetermined	LOR275Cbin4	Genome	Cutotype 1	Cutibacterium	Cutibacterium acnes
S6C583	LOR248C	Undetermined	LOR288Cbin2	Genome	Cutotype 1	Cutibacterium	Cutibacterium acnes
S6C583	LOR248C	Undetermined	LOR289Cbin1	Genome	Cutotype 1	Cutibacterium	Cutibacterium acnes
S6C583	LOR248C	Undetermined	LOR300Cbin1	Genome	Cutotype 1	Cutibacterium	Cutibacterium acnes
S6C583	LOR248C	Undetermined	LOR101Cbin3	Genome	-	Cutibacterium	Cutibacterium granulosum
S6C583	LOR248C	Undetermined	LOR102Cbin2	Genome	Cutotype 1	Cutibacterium	Cutibacterium humerusii
S7C870	LOR249C	Lytic	LOR102Cbin2	Genome/WiSH	Cutotype 1	Cutibacterium	Cutibacterium humerusii
S7C870	LOR249C	Lytic	LOR224Cbin1	Genome	-	Lawsonella	Lawsonella clevelandensis
S7C870	LOR249C	Lytic	LOR061Cbin1	Genome	Cutotype 2	Micrococcus	Micrococcus luteus
S8C870	LOR254C	Lytic	LOR102Cbin2	Genome	Cutotype 1	Cutibacterium	Cutibacterium humerusii
S8C870	LOR254C	Lytic	LOR224Cbin1	Genome/WiSH	-	Lawsonella	Lawsonella clevelandensis
S8C870	LOR254C	Lytic	LOR061Cbin1	Genome	Cutotype 2	Micrococcus	Micrococcus luteus
S9C425	LOR258C	Lysogenic	LOR224Cbin1	WiSH	-	Lawsonella	Lawsonella clevelandensis
S9C5471	LOR258C	Lysogenic	LOR101Cbin3	Genome/WiSH	-	Cutibacterium	Cutibacterium granulosum
S9C5471	LOR258C	Lysogenic	LOR202Cbin1	Genome	-	Cutibacterium	Cutibacterium granulosum
S9C6853	LOR258C	Lytic	LOR262Cbin1	WiSH	Cutotype 2	JABFXX01	-
S9C7540	LOR258C	Lysogenic	LOR258Cbin2	Genome	Cutotype 2	Micrococcus	Micrococcus luteus
S9C7540	LOR258C	Lysogenic	LOR235Cbin1	WiSH	-	Mycobacterium	-
S9C870	LOR258C	Lytic	LOR102Cbin2	Genome	Cutotype 1	Cutibacterium	Cutibacterium humerusii
S9C870	LOR258C	Lytic	LOR224Cbin1	Genome/WiSH	-	Lawsonella	Lawsonella clevelandensis
S9C870	LOR258C	Lytic	LOR061Cbin1	Genome	Cutotype 2	Micrococcus	Micrococcus luteus
S10C2320	LOR259C	Lysogenic	LOR288Cbin2	Genome/WiSH	Cutotype 1	Cutibacterium	Cutibacterium acnes
S10C2320	LOR259C	Lysogenic	LOR214Cbin1	Genome	Cutotype 1	Cutibacterium	Cutibacterium acnes
S10C2320	LOR259C	Lysogenic	LOR221Cbin1	Genome	Cutotype 1	Cutibacterium	Cutibacterium acnes
S10C2320	LOR259C	Lysogenic	LOR229Cbin2	Genome	Cutotype 1	Cutibacterium	Cutibacterium acnes
S10C2320	LOR259C	Lysogenic	LOR274Cbin2	Genome	Cutotype 1	Cutibacterium	Cutibacterium acnes
S10C2320	LOR259C	Lysogenic	LOR275Cbin4	Genome	Cutotype 1	Cutibacterium	Cutibacterium acnes
S10C2320	LOR259C	Lysogenic	LOR289Cbin1	Genome	Cutotype 1	Cutibacterium	Cutibacterium acnes
S10C2320	LOR259C	Lysogenic	LOR300Cbin1	Genome	Cutotype 1	Cutibacterium	Cutibacterium acnes
S10C2320	LOR259C	Lysogenic	LOR101Cbin3	Genome	-	Cutibacterium	Cutibacterium granulosum
S10C2320	LOR259C	Lysogenic	LOR202Cbin1	Genome	-	Cutibacterium	Cutibacterium granulosum
S10C2320	LOR259C	Lysogenic	LOR102Cbin2	Genome	Cutotype 1	Cutibacterium	Cutibacterium humerusii
S10C2320	LOR259C	Lysogenic	LOR202Cbin3	Genome	-	Corynebacterium	-
S10C2320	LOR259C	Lysogenic	LOR235Cbin1	Genome	-	Mycobacterium	-
S10C583	LOR259C	Undetermined	LOR242Cbin1	Genome	Cutotype 2	Corynebacterium	Corynebacterium sanguinis
S10C583	LOR259C	Undetermined	LOR214Cbin1	Genome/WiSH	Cutotype 1	Cutibacterium	Cutibacterium acnes
S10C583	LOR259C	Undetermined	LOR221Cbin1	Genome	Cutotype 1	Cutibacterium	Cutibacterium acnes
S10C583	LOR259C	Undetermined	LOR229Cbin2	Genome	Cutotype 1	Cutibacterium	Cutibacterium acnes
S10C583	LOR259C	Undetermined	LOR274Cbin2	Genome	Cutotype 1	Cutibacterium	Cutibacterium acnes
S10C583	LOR259C	Undetermined	LOR275Cbin4	Genome	Cutotype 1	Cutibacterium	Cutibacterium acnes
S10C583	LOR259C	Undetermined	LOR288Cbin2	Genome	Cutotype 1	Cutibacterium	Cutibacterium acnes
S10C583	LOR259C	Undetermined	LOR289Cbin1	Genome	Cutotype 1	Cutibacterium	Cutibacterium acnes
S10C583	LOR259C	Undetermined	LOR300Cbin1	Genome	Cutotype 1	Cutibacterium	Cutibacterium acnes
S10C583	LOR259C	Undetermined	LOR101Cbin3	Genome	-	Cutibacterium	Cutibacterium granulosum
S10C583	LOR259C	Undetermined	LOR202Cbin1	Genome	-	Cutibacterium	Cutibacterium granulosum
S10C583	LOR259C	Undetermined	LOR102Cbin2	Genome	Cutotype 1	Cutibacterium	Cutibacterium humerusii
S12C4865	LOR262C	Lysogenic	LOR262Cbin1	Genome/WiSH	Cutotype 2	JABFXX01	-
S13C1748	LOR264C	Lytic	LOR275Cbin4	Genome/WiSH	Cutotype 1	Cutibacterium	Cutibacterium acnes
S13C1976_1	LOR264C	Lytic	LOR235Cbin1	WiSH	-	Mycobacterium	-
S16C1817	LOR272C	Lytic	LOR054Cbin3	WiSH	Cutotype 2	Hyphomonas	-
S16C2933	LOR272C	Undetermined	LOR022Cbin4	WiSH	Cutotype 2	Haematobacter	Haematobacter massiliensis
S16C3775	LOR272C	Lytic	LOR258Cbin3	WiSH	Cutotype 2	Brevundimonas	-
S16C4277	LOR272C	Lytic	LOR070Cbin1	Genome	Cutotype 2	Paracoccus	Paracoccus marcusii
S16C4277	LOR272C	Lytic	LOR030Cbin2	WiSH	Cutotype 2	Paracoccus	-
S16C7394	LOR272C	Lytic	LOR034Cbin1	WiSH	Cutotype 2	Brevundimonas	-
S1C8759	LOR204C	Undetermined	LOR300Cbin1	Genome/WiSH/Spacer	Cutotype 1	Cutibacterium	Cutibacterium acnes
S16C808	LOR272C	Lytic	LOR300Cbin1	Genome/WiSH	Cutotype 1	Cutibacterium	Cutibacterium acnes
S17C1715	LOR274C	Lytic	LOR274Cbin1	Genome	-	Bifidobacterium	Bifidobacterium sp003585845
S17C1715	LOR274C	Lytic	LOR274Cbin2	Genome/WiSH	Cutotype 1	Cutibacterium	Cutibacterium acnes
S17C583	LOR274C	Undetermined	LOR274Cbin2	Genome/WiSH	Cutotype 1	Cutibacterium	Cutibacterium acnes
S17C583	LOR274C	Undetermined	LOR214Cbin1	Genome	Cutotype 1	Cutibacterium	Cutibacterium acnes
S17C583	LOR274C	Undetermined	LOR221Cbin1	Genome	Cutotype 1	Cutibacterium	Cutibacterium acnes
S17C583	LOR274C	Undetermined	LOR229Cbin2	Genome	Cutotype 1	Cutibacterium	Cutibacterium acnes
S17C583	LOR274C	Undetermined	LOR275Cbin4	Genome	Cutotype 1	Cutibacterium	Cutibacterium acnes
S17C583	LOR274C	Undetermined	LOR288Cbin2	Genome	Cutotype 1	Cutibacterium	Cutibacterium acnes
S17C583	LOR274C	Undetermined	LOR289Cbin1	Genome	Cutotype 1	Cutibacterium	Cutibacterium acnes
S17C583	LOR274C	Undetermined	LOR300Cbin1	Genome	Cutotype 1	Cutibacterium	Cutibacterium acnes
S17C583	LOR274C	Undetermined	LOR102Cbin2	Genome	Cutotype 1	Cutibacterium	Cutibacterium humerusii
S18C1782	LOR275C	Lysogenic	LOR275Cbin4	Genome	Cutotype 1	Cutibacterium	Cutibacterium acnes
S18C1782	LOR275C	Lysogenic	LOR055Cbin6	WiSH	Cutotype 2	Corynebacterium	-
S18C1900	LOR275C	Lytic	LOR275Cbin4	Genome/WiSH	Cutotype 1	Cutibacterium	Cutibacterium acnes
S18C1900	LOR275C	Lytic	LOR210Cbin1	Genome	Cutotype 2	Dermacoccus	Dermacoccus abyssi
S18C1900	LOR275C	Lytic	LOR081Cbin1	Genome	Cutotype 2	Janibacter	Janibacter hoylei
S18C1900	LOR275C	Lytic	LOR238Cbin3	Genome	Cutotype 2	Kocuria	Kocuria palustris
S18C1900	LOR275C	Lytic	LOR282Cbin4	Genome	Cutotype 2	Micrococcus	Micrococcus luteus
S18C435	LOR275C	Lytic	LOR238Cbin3	Genome	Cutotype 2	Kocuria	Kocuria palustris
S18C435	LOR275C	Lytic	LOR222Cbin1	Genome/WiSH	Cutotype 2	Corynebacterium	-
S18C435	LOR275C	Lytic	LOR226Cbin3	Genome	Cutotype 2	Corynebacterium	-
S18C435	LOR275C	Lytic	LOR242Cbin2	Genome	Cutotype 2	Corynebacterium	-
S18C4638	LOR275C	Lytic	LOR275Cbin4	Genome/WiSH	Cutotype 1	Cutibacterium	Cutibacterium acnes
S20C1615	LOR281C	Lytic	LOR281Cbin2	Genome/WiSH	Cutotype 2	UBA2638	-
S20C1871	LOR281C	Lytic	LOR281Cbin1	Genome/WiSH	Cutotype 2	Brevundimonas	-
S20C1913	LOR281C	Lysogenic	LOR281Cbin1	Genome/WiSH	Cutotype 2	Brevundimonas	-
S20C562	LOR281C	Undetermined	LOR081Cbin2	Genome	Cutotype 2	Moraxella	Moraxella cinereus
S20C562	LOR281C	Undetermined	LOR214Cbin3	Genome	Cutotype 2	Moraxella	Moraxella cinereus
S20C562	LOR281C	Undetermined	LOR281Cbin3	Genome/WiSH	Cutotype 2	Moraxella	Moraxella osloensis
S20C562	LOR281C	Undetermined	LOR051Cbin2	Genome	Cutotype 2	Moraxella	Moraxella osloensis
S20C562	LOR281C	Undetermined	LOR219Cbin1	Genome	Cutotype 2	Moraxella	Moraxella osloensis
S20C562	LOR281C	Undetermined	LOR222Cbin2	Genome	Cutotype 2	Moraxella	Moraxella osloensis
S20C562	LOR281C	Undetermined	LOR243Cbin5	Genome	Cutotype 2	Moraxella	Moraxella osloensis
S20C562	LOR281C	Undetermined	LOR021Cbin2	Genome	Cutotype 2	Moraxella	Moraxella sp002478835
S20C562	LOR281C	Undetermined	LOR226Cbin2	Genome	Cutotype 2	Moraxella	-
S21C11368	LOR282C	Lysogenic	LOR076Cbin1	WiSH	Cutotype 2	Microbacterium	Microbacterium lacticum
S21C12611	LOR282C	Lytic	LOR054Cbin1	Genome	Cutotype 2	Citricoccus	Citricoccus terreus
S21C12611	LOR282C	Lytic	LOR275Cbin4	Genome	Cutotype 1	Cutibacterium	Cutibacterium acnes
S21C12611	LOR282C	Lytic	LOR210Cbin1	Genome	Cutotype 2	Dermacoccus	Dermacoccus abyssi
S21C12611	LOR282C	Lytic	LOR081Cbin1	Genome	Cutotype 2	Janibacter	Janibacter hoylei
S21C12611	LOR282C	Lytic	LOR238Cbin3	Genome	Cutotype 2	Kocuria	Kocuria palustris
S21C12611	LOR282C	Lytic	LOR282Cbin4	Genome/WiSH	Cutotype 2	Micrococcus	Micrococcus luteus
S21C12611	LOR282C	Lytic	LOR228Cbin2	Genome	Cutotype 2	Micrococcus	Micrococcus luteus
S21C12611	LOR282C	Lytic	LOR295Cbin7	Genome	Cutotype 2	Micrococcus	Micrococcus luteus
S21C1912	LOR282C	Undetermined	LOR019Cbin1	Genome	Cutotype 2	Citricoccus	Citricoccus terreus
S21C1912	LOR282C	Undetermined	LOR054Cbin1	Genome	Cutotype 2	Citricoccus	Citricoccus terreus
S21C1912	LOR282C	Undetermined	LOR242Cbin5	Genome	Cutotype 2	Citricoccus	Citricoccus terreus
S21C1912	LOR282C	Undetermined	LOR103Cbin2	Genome	Cutotype 2	Janibacter	Janibacter massiliensis
S21C1912	LOR282C	Undetermined	LOR238Cbin3	Genome	Cutotype 2	Kocuria	Kocuria palustris
S21C1912	LOR282C	Undetermined	LOR282Cbin4	Genome/WiSH	Cutotype 2	Micrococcus	Micrococcus luteus
S21C1912	LOR282C	Undetermined	LOR026Cbin2	Genome	Cutotype 2	Micrococcus	Micrococcus luteus
S21C1912	LOR282C	Undetermined	LOR061Cbin1	Genome	Cutotype 2	Micrococcus	Micrococcus luteus
S21C1912	LOR282C	Undetermined	LOR072Cbin2	Genome	Cutotype 2	Micrococcus	Micrococcus luteus
S21C1912	LOR282C	Undetermined	LOR217Cbin3	Genome	Cutotype 2	Micrococcus	Micrococcus luteus
S21C1912	LOR282C	Undetermined	LOR228Cbin2	Genome	Cutotype 2	Micrococcus	Micrococcus luteus
S21C1912	LOR282C	Undetermined	LOR258Cbin2	Genome	Cutotype 2	Micrococcus	Micrococcus luteus
S21C1912	LOR282C	Undetermined	LOR295Cbin1	Genome	Cutotype 2	Yimella	Yimella lutea
S21C1912	LOR282C	Undetermined	LOR034Cbin3	Genome	Cutotype 2	Micrococcus	-
S21C1912	LOR282C	Undetermined	LOR060Cbin1	Genome	Cutotype 2	Micrococcus	-
S21C6659	LOR282C	Lytic	LOR090Cbin4	Genome	Cutotype 2	Janibacter	Janibacter indicus
S21C6659	LOR282C	Lytic	LOR282Cbin4	Genome/WiSH	Cutotype 2	Micrococcus	Micrococcus luteus
S21C6659	LOR282C	Lytic	LOR282Cbin5	Genome	Cutotype 2	Janibacter	-
S21C8882	LOR282C	Lysogenic	LOR282Cbin1	Genome/WiSH	Cutotype 2	Brevibacterium	Brevibacterium sp005280295
S21C9230	LOR282C	Lysogenic	LOR282Cbin3	Genome	Cutotype 2	Aestuariimicrobium	-
S21C9230	LOR282C	Lysogenic	LOR282Cbin5	Genome	Cutotype 2	Janibacter	-
S21C9230	LOR282C	Lysogenic	LOR295Cbin5	WiSH	Cutotype 2	Marmoricola	-
S22C1895	LOR283C	Lytic	LOR226Cbin1	WiSH	Cutotype 2	Corynebacterium	Corynebacterium dentalis
S23C2164	LOR284C	Lytic	LOR275Cbin4	WiSH	Cutotype 1	Cutibacterium	Cutibacterium acnes
S23C3277	LOR284C	Lysogenic	LOR226Cbin1	Genome	Cutotype 2	Corynebacterium	Corynebacterium dentalis
S23C3277	LOR284C	Lysogenic	LOR235Cbin1	WiSH	-	Mycobacterium	-
S23C4701	LOR284C	Undetermined	LOR022Cbin4	WiSH	Cutotype 2	Haematobacter	Haematobacter massiliensis
S23C4856	LOR284C	Lytic	LOR022Cbin4	WiSH	Cutotype 2	Haematobacter	Haematobacter massiliensis
S23C4997	LOR284C	Lytic	LOR262Cbin1	WiSH	Cutotype 2	JABFXX01	-
S23C5626	LOR284C	Lysogenic	LOR022Cbin4	WiSH	Cutotype 2	Haematobacter	Haematobacter massiliensis
S23C699	LOR284C	Lysogenic	LOR028Cbin4	WiSH	Cutotype 2	Saccharimonas	-
S25C1741	LOR288C	Undetermined	LOR224Cbin3	Genome/WiSH	-	QFNR01	QFNR01 sp003248485
S25C1741	LOR288C	Undetermined	LOR074Cbin2	Genome	Cutotype 2	QFNR01	-
S25C8146	LOR288C	Lysogenic	LOR218Cbin3	WiSH	-	Halomonas	Halomonas stevensii
S26C4554	LOR289C	Undetermined	LOR300Cbin1	Genome/WiSH/Spacer	Cutotype 1	Cutibacterium	Cutibacterium acnes
S26C4554	LOR289C	Undetermined	LOR214Cbin1	Genome	Cutotype 1	Cutibacterium	Cutibacterium acnes
S26C4554	LOR289C	Undetermined	LOR221Cbin1	Genome	Cutotype 1	Cutibacterium	Cutibacterium acnes
S26C4554	LOR289C	Undetermined	LOR229Cbin2	Genome	Cutotype 1	Cutibacterium	Cutibacterium acnes
S26C4554	LOR289C	Undetermined	LOR274Cbin2	Genome	Cutotype 1	Cutibacterium	Cutibacterium acnes
S26C4554	LOR289C	Undetermined	LOR275Cbin4	Genome	Cutotype 1	Cutibacterium	Cutibacterium acnes
S26C4554	LOR289C	Undetermined	LOR288Cbin2	Genome	Cutotype 1	Cutibacterium	Cutibacterium acnes
S26C4554	LOR289C	Undetermined	LOR289Cbin1	Genome	Cutotype 1	Cutibacterium	Cutibacterium acnes
S26C4554	LOR289C	Undetermined	LOR101Cbin3	Genome	-	Cutibacterium	Cutibacterium granulosum
S26C4554	LOR289C	Undetermined	LOR202Cbin1	Genome	-	Cutibacterium	Cutibacterium granulosum
S26C4554	LOR289C	Undetermined	LOR102Cbin2	Genome	Cutotype 1	Cutibacterium	Cutibacterium humerusii
S26C4554	LOR289C	Undetermined	LOR238Cbin3	Genome	Cutotype 2	Kocuria	Kocuria palustris
S26C4554	LOR289C	Undetermined	LOR202Cbin3	Genome	-	Corynebacterium	-
S28C1746	LOR295C	Lytic	LOR022Cbin4	WiSH	Cutotype 2	Haematobacter	Haematobacter massiliensis
S28C2261	LOR295C	Undetermined	LOR034Cbin6	Genome/WiSH	Cutotype 2	Corynebacterium	Corynebacterium sanguinis
S28C2261	LOR295C	Undetermined	LOR054Cbin6	Genome	Cutotype 2	Corynebacterium	Corynebacterium sanguinis
S28C2261	LOR295C	Undetermined	LOR275Cbin4	Genome	Cutotype 1	Cutibacterium	Cutibacterium acnes
S28C280	LOR295C	Lytic	LOR275Cbin4	WiSH	Cutotype 1	Cutibacterium	Cutibacterium acnes
S28C5438_1	LOR295C	Lysogenic	LOR235Cbin1	WiSH	-	Mycobacterium	-
S28C7086	LOR295C	Lysogenic	LOR022Cbin4	WiSH	Cutotype 2	Haematobacter	Haematobacter massiliensis
S28C7477	LOR295C	Lytic	LOR295Cbin9	Genome/WiSH	Cutotype 2	Deinococcus	-
S28C7955	LOR295C	Undetermined	LOR070Cbin1	Genome	Cutotype 2	Paracoccus	Paracoccus marcusii
S28C7955	LOR295C	Undetermined	LOR258Cbin1	Genome	Cutotype 2	Paracoccus	Paracoccus marinus
S28C7955	LOR295C	Undetermined	LOR016Cbin2	Genome	Cutotype 2	Paracoccus	Paracoccus sanguinis
S28C7955	LOR295C	Undetermined	LOR054Cbin7	Genome	Cutotype 2	Paracoccus	Paracoccus sanguinis
S28C7955	LOR295C	Undetermined	LOR295Cbin3	Genome/WiSH	Cutotype 2	Paracoccus	Paracoccus sphaerophysae
S28C7955	LOR295C	Undetermined	LOR028Cbin2	Genome	Cutotype 2	Paracoccus	Paracoccus sphaerophysae
S28C7955	LOR295C	Undetermined	LOR103Cbin1	Genome	Cutotype 2	Paracoccus	Paracoccus sphaerophysae
S28C7955	LOR295C	Undetermined	LOR030Cbin2	Genome	Cutotype 2	Paracoccus	-
S28C7955	LOR295C	Undetermined	LOR054Cbin11	Genome	Cutotype 2	Paracoccus	-
S28C7955	LOR295C	Undetermined	LOR054Cbin12	Genome	Cutotype 2	Paracoccus	-
S28C7971	LOR295C	Lytic	LOR235Cbin1	WiSH	-	Mycobacterium	-
S28C8479	LOR295C	Undetermined	LOR224Cbin1	Genome/WiSH	-	Lawsonella	Lawsonella clevelandensis
S28C8479	LOR295C	Undetermined	LOR243Cbin4	Genome	Cutotype 1	Lawsonella	Lawsonella clevelandensis
S28C8542	LOR295C	Lysogenic	LOR295Cbin6	Genome/WiSH	Cutotype 2	Deinococcus	-
S28C8542	LOR295C	Lysogenic	LOR295Cbin9	Genome	Cutotype 2	Deinococcus	-
S28C9895	LOR295C	Lytic	LOR295Cbin5	Genome/WiSH	Cutotype 2	Marmoricola	-
S30C870	LOR301C	Lytic	LOR102Cbin2	Genome/WiSH	Cutotype 1	Cutibacterium	Cutibacterium humerusii
S30C870	LOR301C	Lytic	LOR224Cbin1	Genome	-	Lawsonella	Lawsonella clevelandensis
S30C870	LOR301C	Lytic	LOR061Cbin1	Genome	Cutotype 2	Micrococcus	Micrococcus luteus
S31C583	LOR303C	Undetermined	LOR289Cbin1	Genome/WiSH	Cutotype 1	Cutibacterium	Cutibacterium acnes
S31C583	LOR303C	Undetermined	LOR214Cbin1	Genome	Cutotype 1	Cutibacterium	Cutibacterium acnes
S31C583	LOR303C	Undetermined	LOR221Cbin1	Genome	Cutotype 1	Cutibacterium	Cutibacterium acnes
S31C583	LOR303C	Undetermined	LOR229Cbin2	Genome	Cutotype 1	Cutibacterium	Cutibacterium acnes
S31C583	LOR303C	Undetermined	LOR274Cbin2	Genome	Cutotype 1	Cutibacterium	Cutibacterium acnes
S31C583	LOR303C	Undetermined	LOR275Cbin4	Genome	Cutotype 1	Cutibacterium	Cutibacterium acnes
S31C583	LOR303C	Undetermined	LOR288Cbin2	Genome	Cutotype 1	Cutibacterium	Cutibacterium acnes
S31C583	LOR303C	Undetermined	LOR300Cbin1	Genome	Cutotype 1	Cutibacterium	Cutibacterium acnes
S31C583	LOR303C	Undetermined	LOR101Cbin3	Genome	-	Cutibacterium	Cutibacterium granulosum
S31C583	LOR303C	Undetermined	LOR202Cbin1	Genome	-	Cutibacterium	Cutibacterium granulosum
S31C583	LOR303C	Undetermined	LOR102Cbin2	Genome	Cutotype 1	Cutibacterium	Cutibacterium humerusii

## Sheet: Pearson correlaton for Fig. 3b
Cutotype (sample)	rMAG	Species	Pearson correlation (r)	Pearson correlation (p)	Enriched in (rMAG)
Cutotype 1	LOR101Cbin3	Cutibacterium granulosum	0.112877	6.69e-06	Cutotype 2
Cutotype 1	LOR102Cbin2	Cutibacterium humerusii	0.131312	2.57e-15	Cutotype 2
Cutotype 1	LOR202Cbin1	Cutibacterium granulosum	0.111014	9.49e-06	Cutotype 2
Cutotype 1	LOR214Cbin1	Cutibacterium acnes	0.590045	1.05e-182	Cutotype 2
Cutotype 1	LOR221Cbin1	Cutibacterium acnes	0.553857	6.4e-174	Cutotype 2
Cutotype 1	LOR229Cbin2	Cutibacterium acnes	0.578402	9.77e-187	Cutotype 2
Cutotype 1	LOR274Cbin2	Cutibacterium acnes	0.569111	2.82e-167	Cutotype 2
Cutotype 1	LOR275Cbin4	Cutibacterium acnes	0.391205	2.31e-116	Cutotype 2
Cutotype 1	LOR288Cbin2	Cutibacterium acnes	0.601759	7.02e-199	Cutotype 2
Cutotype 1	LOR289Cbin1	Cutibacterium acnes	0.589651	2.1e-182	Cutotype 2
Cutotype 1	LOR300Cbin1	Cutibacterium acnes	0.542059	2.33e-154	Cutotype 2
Cutotype 1	LOR101Cbin3	Micrococcus luteus	0.112877	6.69e-06	Cutotype 2
Cutotype 1	LOR102Cbin2	-	0.131312	2.57e-15	Cutotype 2
Cutotype 1	LOR202Cbin1	-	0.111014	9.49e-06	Cutotype 2
Cutotype 1	LOR214Cbin1	Micrococcus luteus	0.590045	1.05e-182	Cutotype 2
Cutotype 1	LOR221Cbin1	Micrococcus luteus	0.553857	6.4e-174	-
Cutotype 1	LOR229Cbin2	Micrococcus luteus	0.578402	9.77e-187	-
Cutotype 1	LOR274Cbin2	Micrococcus luteus	0.569111	2.82e-167	-
Cutotype 1	LOR275Cbin4	Micrococcus luteus	0.391205	2.31e-116	Cutotype 2
Cutotype 1	LOR288Cbin2	Micrococcus luteus	0.601759	7.02e-199	Cutotype 2
Cutotype 1	LOR289Cbin1	Micrococcus luteus	0.589651	2.1e-182	Cutotype 2
Cutotype 1	LOR300Cbin1	Micrococcus luteus	0.542059	2.33e-154	Cutotype 2
Cutotype 2	LOR101Cbin3	Cutibacterium granulosum	0.259355	4.85e-19	Cutotype 2
Cutotype 2	LOR102Cbin2	Cutibacterium humerusii	0.306957	7.53e-58	Cutotype 2
Cutotype 2	LOR202Cbin1	Cutibacterium granulosum	0.224957	1.37e-14	Cutotype 2
Cutotype 2	LOR214Cbin1	Cutibacterium acnes	0.689154	2.29e-198	Cutotype 2
Cutotype 2	LOR221Cbin1	Cutibacterium acnes	0.662169	1.77e-197	Cutotype 2
Cutotype 2	LOR229Cbin2	Cutibacterium acnes	0.679658	6.3e-205	Cutotype 2
Cutotype 2	LOR274Cbin2	Cutibacterium acnes	0.675228	1.55e-187	Cutotype 2
Cutotype 2	LOR275Cbin4	Cutibacterium acnes	0.455379	1.59e-117	Cutotype 2
Cutotype 2	LOR288Cbin2	Cutibacterium acnes	0.699032	5.21e-214	Cutotype 2
Cutotype 2	LOR289Cbin1	Cutibacterium acnes	0.691062	6.73e-200	Cutotype 2
Cutotype 2	LOR300Cbin1	Cutibacterium acnes	0.671123	3.19e-191	Cutotype 2
Cutotype 2	LOR101Cbin3	Micrococcus luteus	0.259355	4.85e-19	Cutotype 2
Cutotype 2	LOR102Cbin2	-	0.306957	7.53e-58	Cutotype 2
Cutotype 2	LOR202Cbin1	-	0.224957	1.37e-14	Cutotype 2
Cutotype 2	LOR214Cbin1	Micrococcus luteus	0.689154	2.29e-198	Cutotype 2
Cutotype 2	LOR221Cbin1	Micrococcus luteus	0.662169	1.77e-197	Cutotype 2
Cutotype 2	LOR229Cbin2	Micrococcus luteus	0.679658	6.3e-205	Cutotype 2
Cutotype 2	LOR274Cbin2	Micrococcus luteus	0.675228	1.55e-187	Cutotype 2
Cutotype 2	LOR275Cbin4	Micrococcus luteus	0.455379	1.59e-117	Cutotype 2
Cutotype 2	LOR288Cbin2	Micrococcus luteus	0.699032	5.21e-214	Cutotype 2
Cutotype 2	LOR289Cbin1	Micrococcus luteus	0.691062	6.73e-200	Cutotype 2
Cutotype 2	LOR300Cbin1	Micrococcus luteus	0.671123	3.19e-191	Cutotype 2
