# Supplementary material for: Chronic exposure to polycyclic aromatic hydrocarbons alters skin virome composition and virus–host interactions
Source: ISME J. 2024 Oct 25;18(1):wrae218. doi: 10.1093/ismejo/wrae218 (PMC11549919; doi:10.1093/ismejo/wrae218)
Supplement: TableS7_wrae218 [file tables7_wrae218.xlsx]

## Sheet: 357_Acr_homologs
Table S7. Properties of the predicted anti-clustered regularly interspaced short palindromic repeats (CRISPR) (Acr) proteins, anti-CRISPR-associated (Aca) proteins, and Aca-like proteins in the viral operational taxonomic units detected in cheek skin samples.
Protein ID	Derived sample	Cutotype	Blastp	Phylogeny	Protein length (aa)	Start location	End location	Description
S3C7426_24	LOR005C	Cutotype 1			1482	28706	30187	ID=176_24;partial=00;start_type=ATG;rbs_motif=None;rbs_spacer=None;gc_cont=0.574
S7C3120_12	LOR009C	Cutotype 1			297	7818	8114	ID=94_12;partial=00;start_type=ATG;rbs_motif=GGA/GAG/AGG;rbs_spacer=5-10bp;gc_cont=0.559
S7C3120_13	LOR009C	Cutotype 1			288	8213	8500	ID=94_13;partial=00;start_type=ATG;rbs_motif=GGxGG;rbs_spacer=5-10bp;gc_cont=0.583
S7C3120_8	LOR009C	Cutotype 1			348	6087	6434	ID=94_8;partial=00;start_type=ATG;rbs_motif=GGAG/GAGG;rbs_spacer=5-10bp;gc_cont=0.534
S9C11763_13	LOR012C	Cutotype 1			567	5938	6504	ID=83_13;partial=00;start_type=ATG;rbs_motif=3Base/5BMM;rbs_spacer=13-15bp;gc_cont=0.547
S9C11763_18	LOR012C	Cutotype 1			411	9190	9600	ID=83_18;partial=00;start_type=GTG;rbs_motif=AGGAG;rbs_spacer=5-10bp;gc_cont=0.518
S9C11763_26	LOR012C	Cutotype 1			297	12762	13058	ID=83_26;partial=00;start_type=ATG;rbs_motif=GGA/GAG/AGG;rbs_spacer=5-10bp;gc_cont=0.596
S9C11763_27	LOR012C	Cutotype 1			288	13157	13444	ID=83_27;partial=00;start_type=ATG;rbs_motif=GGxGG;rbs_spacer=5-10bp;gc_cont=0.590
S13C10098_1_11	LOR016C	Cutotype 2			270	10654	10923	ID=19_11;partial=00;start_type=ATG;rbs_motif=GGA/GAG/AGG;rbs_spacer=11-12bp;gc_cont=0.559
S13C10098_1_57	LOR016C	Cutotype 2		anti_CRISPR3654|PWD66516.1|AcrIF22|Verified	252	55635	55886	ID=19_57;partial=00;start_type=ATG;rbs_motif=None;rbs_spacer=None;gc_cont=0.627
S13C10098_1_6	LOR016C	Cutotype 2			2310	4468	6777	ID=19_6;partial=00;start_type=ATG;rbs_motif=GGAG/GAGG;rbs_spacer=5-10bp;gc_cont=0.572
S13C8165_1	LOR016C	Cutotype 2			297	83	379	ID=40_1;partial=00;start_type=ATG;rbs_motif=GGA/GAG/AGG;rbs_spacer=5-10bp;gc_cont=0.582
S13C8165_16	LOR016C	Cutotype 2			348	14438	14785	ID=40_16;partial=00;start_type=ATG;rbs_motif=GGAG/GAGG;rbs_spacer=5-10bp;gc_cont=0.549
S13C8165_2	LOR016C	Cutotype 2			288	478	765	ID=40_2;partial=00;start_type=ATG;rbs_motif=GGxGG;rbs_spacer=5-10bp;gc_cont=0.594
S13C8165_22	LOR016C	Cutotype 2			513	17700	18212	ID=40_22;partial=00;start_type=ATG;rbs_motif=GGA/GAG/AGG;rbs_spacer=5-10bp;gc_cont=0.515
S13C8165_29	LOR016C	Cutotype 2			564	21033	21596	ID=40_29;partial=00;start_type=ATG;rbs_motif=3Base/5BMM;rbs_spacer=13-15bp;gc_cont=0.537
S13C8165_34	LOR016C	Cutotype 2			405	24298	24702	ID=40_34;partial=00;start_type=GTG;rbs_motif=AGGAG;rbs_spacer=5-10bp;gc_cont=0.536
S13C8165_40	LOR016C	Cutotype 2			312	27203	27514	ID=40_40;partial=00;start_type=ATG;rbs_motif=AGGA;rbs_spacer=5-10bp;gc_cont=0.587
S16C1937_39	LOR019C	Cutotype 2			231	24560	24790	ID=140_39;partial=00;start_type=ATG;rbs_motif=AGxAGG/AGGxGG;rbs_spacer=5-10bp;gc_cont=0.459
S16C1937_7	LOR019C	Cutotype 2			1842	4030	5871	ID=140_7;partial=00;start_type=ATG;rbs_motif=None;rbs_spacer=None;gc_cont=0.455
S16C6871_28	LOR019C	Cutotype 2			357	20734	21090	ID=180_28;partial=00;start_type=ATG;rbs_motif=AGGAG;rbs_spacer=5-10bp;gc_cont=0.630
S16C6871_33	LOR019C	Cutotype 2			390	22929	23318	ID=180_33;partial=00;start_type=ATG;rbs_motif=AGGAG;rbs_spacer=5-10bp;gc_cont=0.654
S16C6871_61	LOR019C	Cutotype 2	AcrIIA7|PLiterature		735	36464	37198	ID=180_61;partial=00;start_type=ATG;rbs_motif=GGAG/GAGG;rbs_spacer=5-10bp;gc_cont=0.629
S16C6871_64	LOR019C	Cutotype 2			360	37782	38141	ID=180_64;partial=00;start_type=ATG;rbs_motif=AGxAGG/AGGxGG;rbs_spacer=5-10bp;gc_cont=0.653
S18C2991_6	LOR021C	Cutotype 1			375	4639	5013	ID=207_6;partial=00;start_type=GTG;rbs_motif=GGAGG;rbs_spacer=5-10bp;gc_cont=0.747
S18C5739_14	LOR021C	Cutotype 1			765	16969	17733	ID=183_14;partial=00;start_type=ATG;rbs_motif=AGGA;rbs_spacer=5-10bp;gc_cont=0.421
S18C5739_21	LOR021C	Cutotype 1			234	20791	21024	ID=183_21;partial=00;start_type=ATG;rbs_motif=GGAG/GAGG;rbs_spacer=5-10bp;gc_cont=0.470
S18C5739_22	LOR021C	Cutotype 1			390	21021	21410	ID=183_22;partial=00;start_type=ATG;rbs_motif=GGxGG;rbs_spacer=3-4bp;gc_cont=0.405
S18C5739_29	LOR021C	Cutotype 1			504	30390	30893	ID=183_29;partial=00;start_type=ATG;rbs_motif=AGGA;rbs_spacer=5-10bp;gc_cont=0.405
S18C5739_64	LOR021C	Cutotype 1			234	55731	55964	ID=183_64;partial=00;start_type=ATG;rbs_motif=AGGAG;rbs_spacer=5-10bp;gc_cont=0.397
S19C11122_110	LOR022C	Cutotype 2			231	101956	102186	ID=148_110;partial=00;start_type=ATG;rbs_motif=GGAG/GAGG;rbs_spacer=5-10bp;gc_cont=0.494
S19C11122_204	LOR022C	Cutotype 2			228	193664	193891	ID=148_204;partial=00;start_type=ATG;rbs_motif=AGGAG;rbs_spacer=5-10bp;gc_cont=0.566
S19C11122_44	LOR022C	Cutotype 2			282	41834	42115	ID=148_44;partial=00;start_type=ATG;rbs_motif=AGGA;rbs_spacer=5-10bp;gc_cont=0.521
S19C11122_83	LOR022C	Cutotype 2			1806	77117	78922	ID=148_83;partial=00;start_type=ATG;rbs_motif=None;rbs_spacer=None;gc_cont=0.609
S19C11160_141	LOR022C	Cutotype 2			747	153729	154475	ID=107_141;partial=00;start_type=ATG;rbs_motif=GGA/GAG/AGG;rbs_spacer=5-10bp;gc_cont=0.432
S19C11160_172	LOR022C	Cutotype 2			258	185891	186148	ID=107_172;partial=00;start_type=ATG;rbs_motif=None;rbs_spacer=None;gc_cont=0.395
S19C11160_86	LOR022C	Cutotype 2			651	92019	92669	ID=107_86;partial=00;start_type=ATG;rbs_motif=GGAG/GAGG;rbs_spacer=5-10bp;gc_cont=0.452
S19C3734_13	LOR022C	Cutotype 2			312	7580	7891	ID=72_13;partial=00;start_type=ATG;rbs_motif=GGAGG;rbs_spacer=5-10bp;gc_cont=0.554
S19C7307_41	LOR022C	Cutotype 2		anti_CRISPR3664|NP_666617.1|AcrIII1|Verified	666	45373	46038	ID=184_41;partial=00;start_type=ATG;rbs_motif=AAA;rbs_spacer=11bp;gc_cont=0.420
S19C7307_73	LOR022C	Cutotype 2			1218	80976	82193	ID=184_73;partial=00;start_type=ATG;rbs_motif=AATAA;rbs_spacer=3bp;gc_cont=0.364
S23C1504_10	LOR026C	Cutotype 2			318	7380	7697	ID=136_10;partial=00;start_type=ATG;rbs_motif=GGAGG;rbs_spacer=3-4bp;gc_cont=0.626
S23C1504_13	LOR026C	Cutotype 2			381	8828	9208	ID=136_13;partial=00;start_type=GTG;rbs_motif=AGGAG;rbs_spacer=5-10bp;gc_cont=0.614
S25C10279_123	LOR028C	Cutotype 2		anti_CRISPR0042|EKE13341.1|AcrIF9|Pliterature	177	113647	113823	ID=74_123;partial=00;start_type=ATG;rbs_motif=GGA/GAG/AGG;rbs_spacer=5-10bp;gc_cont=0.605
S25C10279_205	LOR028C	Cutotype 2			594	186336	186929	ID=74_205;partial=00;start_type=ATG;rbs_motif=GGA/GAG/AGG;rbs_spacer=5-10bp;gc_cont=0.569
S27C6624_12	LOR030C	Cutotype 1			1053	7459	8511	ID=43_12;partial=00;start_type=ATG;rbs_motif=AGGAG;rbs_spacer=5-10bp;gc_cont=0.575
S27C6624_23	LOR030C	Cutotype 1			282	14388	14669	ID=43_23;partial=00;start_type=ATG;rbs_motif=GGAG/GAGG;rbs_spacer=5-10bp;gc_cont=0.603
S27C6624_34	LOR030C	Cutotype 1			354	18674	19027	ID=43_34;partial=00;start_type=ATG;rbs_motif=GGA/GAG/AGG;rbs_spacer=5-10bp;gc_cont=0.551
S28C11205_131	LOR033C	Cutotype 2			1194	135705	136898	ID=2_131;partial=00;start_type=GTG;rbs_motif=AGGAG;rbs_spacer=5-10bp;gc_cont=0.616
S29C11582_72	LOR034C	Cutotype 1			171	56694	56864	ID=128_72;partial=00;start_type=GTG;rbs_motif=AGGA;rbs_spacer=5-10bp;gc_cont=0.544
S29C7874_38	LOR034C	Cutotype 1			348	18342	18689	ID=52_38;partial=00;start_type=ATG;rbs_motif=AGGAG;rbs_spacer=5-10bp;gc_cont=0.678
S29C7874_68	LOR034C	Cutotype 1			459	37204	37662	ID=52_68;partial=00;start_type=ATG;rbs_motif=GGA/GAG/AGG;rbs_spacer=5-10bp;gc_cont=0.704
S29C7874_79	LOR034C	Cutotype 1			360	45155	45514	ID=52_79;partial=00;start_type=ATG;rbs_motif=AGGAG;rbs_spacer=5-10bp;gc_cont=0.678
S29C936_2	LOR034C	Cutotype 1			453	1566	2018	ID=38_2;partial=00;start_type=ATG;rbs_motif=GGA/GAG/AGG;rbs_spacer=5-10bp;gc_cont=0.545
S29C936_44	LOR034C	Cutotype 1			2097	39734	41830	ID=38_44;partial=00;start_type=ATG;rbs_motif=GGAG/GAGG;rbs_spacer=5-10bp;gc_cont=0.548
S29C936_83	LOR034C	Cutotype 1			288	61189	61476	ID=38_83;partial=00;start_type=ATG;rbs_motif=AGGAG;rbs_spacer=5-10bp;gc_cont=0.649
S3C1855_14	LOR051C	Cutotype 2			567	8048	8614	ID=147_14;partial=00;start_type=ATG;rbs_motif=3Base/5BMM;rbs_spacer=13-15bp;gc_cont=0.534
S3C1855_20	LOR051C	Cutotype 2			513	11436	11948	ID=147_20;partial=00;start_type=ATG;rbs_motif=GGA/GAG/AGG;rbs_spacer=5-10bp;gc_cont=0.505
S3C1855_29	LOR051C	Cutotype 2			288	20143	20430	ID=147_29;partial=00;start_type=ATG;rbs_motif=GGxGG;rbs_spacer=5-10bp;gc_cont=0.573
S3C1855_3	LOR051C	Cutotype 2			312	1747	2058	ID=147_3;partial=00;start_type=GTG;rbs_motif=AGGA;rbs_spacer=5-10bp;gc_cont=0.590
S3C1855_30	LOR051C	Cutotype 2			297	20529	20825	ID=147_30;partial=00;start_type=ATG;rbs_motif=GGA/GAG/AGG;rbs_spacer=5-10bp;gc_cont=0.569
S3C1855_34	LOR051C	Cutotype 2			348	22205	22552	ID=147_34;partial=00;start_type=ATG;rbs_motif=GGAG/GAGG;rbs_spacer=5-10bp;gc_cont=0.543
S3C1855_9	LOR051C	Cutotype 2			411	4931	5341	ID=147_9;partial=00;start_type=ATG;rbs_motif=AGGA;rbs_spacer=5-10bp;gc_cont=0.482
S3C3649_1_7	LOR051C	Cutotype 2			264	3547	3810	ID=158_7;partial=00;start_type=ATG;rbs_motif=GGAG/GAGG;rbs_spacer=5-10bp;gc_cont=0.617
S3C7780_16	LOR051C	Cutotype 2			225	11717	11941	ID=22_16;partial=00;start_type=GTG;rbs_motif=AGGAG;rbs_spacer=5-10bp;gc_cont=0.640
S4C2191_169	LOR054C	Cutotype 2			441	129520	129960	ID=175_169;partial=00;start_type=ATG;rbs_motif=GGAG/GAGG;rbs_spacer=5-10bp;gc_cont=0.603
S4C2191_22	LOR054C	Cutotype 2			801	13118	13918	ID=175_22;partial=00;start_type=ATG;rbs_motif=None;rbs_spacer=None;gc_cont=0.658
S4C2191_98	LOR054C	Cutotype 2			231	70093	70323	ID=175_98;partial=00;start_type=ATG;rbs_motif=AGGA;rbs_spacer=5-10bp;gc_cont=0.606
S4C4143_31	LOR054C	Cutotype 2			426	28276	28701	ID=189_31;partial=00;start_type=ATG;rbs_motif=None;rbs_spacer=None;gc_cont=0.545
S4C4143_7	LOR054C	Cutotype 2			537	3539	4075	ID=189_7;partial=00;start_type=ATG;rbs_motif=None;rbs_spacer=None;gc_cont=0.529
S4C4143_8	LOR054C	Cutotype 2		anti_CRISPR3666|ACV38859.1|AcrIB|Verified	480	4072	4551	ID=189_8;partial=00;start_type=ATG;rbs_motif=GGA/GAG/AGG;rbs_spacer=5-10bp;gc_cont=0.521
S4C4668_3	LOR054C	Cutotype 2			297	2022	2318	ID=54_3;partial=00;start_type=ATG;rbs_motif=GGAG/GAGG;rbs_spacer=5-10bp;gc_cont=0.677
S4C6272_14	LOR054C	Cutotype 2			615	7509	8123	ID=222_14;partial=00;start_type=ATG;rbs_motif=GGA/GAG/AGG;rbs_spacer=5-10bp;gc_cont=0.663
S4C6272_70	LOR054C	Cutotype 2		anti_CRISPR0412|WP_044218241.1|AcrVIB|Pliterature	348	46056	46403	ID=222_70;partial=00;start_type=ATG;rbs_motif=AGGA;rbs_spacer=5-10bp;gc_cont=0.629
S4C6272_9	LOR054C	Cutotype 2			681	3516	4196	ID=222_9;partial=00;start_type=ATG;rbs_motif=GGAGG;rbs_spacer=5-10bp;gc_cont=0.680
S4C6930_136	LOR054C	Cutotype 2			264	130815	131078	ID=213_136;partial=00;start_type=ATG;rbs_motif=GGAG/GAGG;rbs_spacer=5-10bp;gc_cont=0.553
S4C6930_62	LOR054C	Cutotype 2			420	53719	54138	ID=213_62;partial=00;start_type=ATG;rbs_motif=AGGAG;rbs_spacer=5-10bp;gc_cont=0.652
S4C6930_63	LOR054C	Cutotype 2			645	54131	54775	ID=213_63;partial=00;start_type=ATG;rbs_motif=GGAGG;rbs_spacer=5-10bp;gc_cont=0.647
S4C7479_16	LOR054C	Cutotype 2			567	10855	11421	ID=131_16;partial=00;start_type=ATG;rbs_motif=3Base/5BMM;rbs_spacer=13-15bp;gc_cont=0.533
S4C7479_21	LOR054C	Cutotype 2			411	14110	14520	ID=131_21;partial=00;start_type=ATG;rbs_motif=AGGA;rbs_spacer=5-10bp;gc_cont=0.479
S4C7479_9	LOR054C	Cutotype 2			513	7519	8031	ID=131_9;partial=00;start_type=ATG;rbs_motif=GGA/GAG/AGG;rbs_spacer=5-10bp;gc_cont=0.517
S5C4476_2_23	LOR055C	Cutotype 1			303	18431	18733	ID=60_23;partial=00;start_type=ATG;rbs_motif=AGGAGG;rbs_spacer=5-10bp;gc_cont=0.541
S5C4476_2_27	LOR055C	Cutotype 1			327	20486	20812	ID=60_27;partial=00;start_type=ATG;rbs_motif=GGAGG;rbs_spacer=5-10bp;gc_cont=0.596
S5C4476_2_31	LOR055C	Cutotype 1			285	22160	22444	ID=60_31;partial=00;start_type=ATG;rbs_motif=AGGAG;rbs_spacer=5-10bp;gc_cont=0.572
S5C4476_2_46	LOR055C	Cutotype 1			264	35744	36007	ID=60_46;partial=00;start_type=ATG;rbs_motif=AGGAGG;rbs_spacer=5-10bp;gc_cont=0.572
S5C5735_1_2	LOR055C	Cutotype 1			945	166	1110	ID=219_2;partial=00;start_type=ATG;rbs_motif=AGGA;rbs_spacer=5-10bp;gc_cont=0.560
S5C6040_1_72	LOR055C	Cutotype 1			414	61344	61757	ID=178_72;partial=00;start_type=ATG;rbs_motif=GGA/GAG/AGG;rbs_spacer=5-10bp;gc_cont=0.478
S5C6040_1_94	LOR055C	Cutotype 1			432	81191	81622	ID=178_94;partial=00;start_type=ATG;rbs_motif=GGAGG;rbs_spacer=5-10bp;gc_cont=0.613
S5C6040_2_70	LOR055C	Cutotype 1			1029	64997	66025	ID=7_70;partial=00;start_type=ATG;rbs_motif=AGxAGG/AGGxGG;rbs_spacer=5-10bp;gc_cont=0.546
S5C6040_2_79	LOR055C	Cutotype 1			414	72112	72525	ID=7_79;partial=00;start_type=ATG;rbs_motif=GGAG/GAGG;rbs_spacer=5-10bp;gc_cont=0.483
S5C7126_24	LOR055C	Cutotype 1			348	24363	24710	ID=120_24;partial=00;start_type=ATG;rbs_motif=None;rbs_spacer=None;gc_cont=0.595
S5C7126_26	LOR055C	Cutotype 1			393	25100	25492	ID=120_26;partial=00;start_type=ATG;rbs_motif=AGGAG;rbs_spacer=5-10bp;gc_cont=0.557
S5C7126_28	LOR055C	Cutotype 1			363	26256	26618	ID=120_28;partial=00;start_type=GTG;rbs_motif=AGGAG;rbs_spacer=5-10bp;gc_cont=0.603
S6C9379_74	LOR058C	Cutotype 2			234	42784	43017	ID=97_74;partial=00;start_type=ATG;rbs_motif=None;rbs_spacer=None;gc_cont=0.577
S7C1659_156	LOR060C	Cutotype 2			2673	109767	112439	ID=61_156;partial=00;start_type=TTG;rbs_motif=AGGA/GGAG/GAGG;rbs_spacer=11-12bp;gc_cont=0.514
S7C1659_19	LOR060C	Cutotype 2			321	21589	21909	ID=61_19;partial=00;start_type=GTG;rbs_motif=GGAG/GAGG;rbs_spacer=5-10bp;gc_cont=0.461
S7C1659_38	LOR060C	Cutotype 2		anti_CRISPR0454|YP_009230325.1|AcrID1|Pliterature	342	37800	38141	ID=61_38;partial=00;start_type=ATG;rbs_motif=GGAG/GAGG;rbs_spacer=5-10bp;gc_cont=0.579
S7C1659_50	LOR060C	Cutotype 2			198	44325	44522	ID=61_50;partial=00;start_type=ATG;rbs_motif=AGGAG;rbs_spacer=5-10bp;gc_cont=0.586
S8C7108_17	LOR061C	Cutotype 2			516	11489	12004	ID=92_17;partial=00;start_type=ATG;rbs_motif=GGA/GAG/AGG;rbs_spacer=11-12bp;gc_cont=0.516
S8C7108_24	LOR061C	Cutotype 2			567	14800	15366	ID=92_24;partial=00;start_type=ATG;rbs_motif=3Base/5BMM;rbs_spacer=13-15bp;gc_cont=0.545
S8C7108_3	LOR061C	Cutotype 2			348	825	1172	ID=92_3;partial=00;start_type=ATG;rbs_motif=GGAG/GAGG;rbs_spacer=5-10bp;gc_cont=0.540
S8C7108_7	LOR061C	Cutotype 2			297	2558	2854	ID=92_7;partial=00;start_type=ATG;rbs_motif=GGA/GAG/AGG;rbs_spacer=5-10bp;gc_cont=0.582
S8C7108_8	LOR061C	Cutotype 2			288	2953	3240	ID=92_8;partial=00;start_type=ATG;rbs_motif=GGxGG;rbs_spacer=5-10bp;gc_cont=0.587
S9C1035_114	LOR062C	Cutotype 1			1203	123987	125189	ID=18_114;partial=00;start_type=GTG;rbs_motif=GGA/GAG/AGG;rbs_spacer=5-10bp;gc_cont=0.579
S9C1035_115	LOR062C	Cutotype 1			189	125246	125434	ID=18_115;partial=00;start_type=GTG;rbs_motif=GGAG/GAGG;rbs_spacer=5-10bp;gc_cont=0.587
S10C2267_12	LOR063C	Cutotype 1			567	9151	9717	ID=229_12;partial=00;start_type=ATG;rbs_motif=3Base/5BMM;rbs_spacer=13-15bp;gc_cont=0.538
S10C2267_15	LOR063C	Cutotype 1			309	11527	11835	ID=229_15;partial=00;start_type=ATG;rbs_motif=AGGA;rbs_spacer=5-10bp;gc_cont=0.586
S10C2267_16	LOR063C	Cutotype 1			312	11872	12183	ID=229_16;partial=00;start_type=ATG;rbs_motif=AGGA;rbs_spacer=5-10bp;gc_cont=0.580
S10C2267_22	LOR063C	Cutotype 1			408	14672	15079	ID=229_22;partial=00;start_type=GTG;rbs_motif=AGGAG;rbs_spacer=5-10bp;gc_cont=0.488
S10C2267_30	LOR063C	Cutotype 1			348	20909	21256	ID=229_30;partial=00;start_type=ATG;rbs_motif=GGAG/GAGG;rbs_spacer=5-10bp;gc_cont=0.543
S10C2267_7	LOR063C	Cutotype 1			288	6584	6871	ID=229_7;partial=00;start_type=ATG;rbs_motif=GGxGG;rbs_spacer=5-10bp;gc_cont=0.580
S10C2267_8	LOR063C	Cutotype 1			198	6970	7167	ID=229_8;partial=00;start_type=TTG;rbs_motif=None;rbs_spacer=None;gc_cont=0.571
S12C3205_6	LOR070C	Cutotype 1			396	5137	5532	ID=129_6;partial=00;start_type=ATG;rbs_motif=GGAGG;rbs_spacer=5-10bp;gc_cont=0.583
S12C3539_11	LOR070C	Cutotype 1			447	13100	13546	ID=3_11;partial=00;start_type=ATG;rbs_motif=GGA/GAG/AGG;rbs_spacer=5-10bp;gc_cont=0.425
S12C3539_16	LOR070C	Cutotype 1			351	16282	16632	ID=3_16;partial=00;start_type=ATG;rbs_motif=GGAG/GAGG;rbs_spacer=5-10bp;gc_cont=0.462
S12C3539_17	LOR070C	Cutotype 1	AcrIIA7|Pliterature	anti_CRISPR0812|WP_080648386.1|AcrIIA7|Pliterature	672	16638	17309	ID=3_17;partial=00;start_type=ATG;rbs_motif=GGA/GAG/AGG;rbs_spacer=5-10bp;gc_cont=0.426
S12C5714_21	LOR070C	Cutotype 1			2103	12456	14558	ID=227_21;partial=00;start_type=ATG;rbs_motif=GGAG/GAGG;rbs_spacer=5-10bp;gc_cont=0.554
S12C5714_25	LOR070C	Cutotype 1			297	17449	17745	ID=227_25;partial=00;start_type=ATG;rbs_motif=GGA/GAG/AGG;rbs_spacer=5-10bp;gc_cont=0.569
S12C5714_26	LOR070C	Cutotype 1			288	17844	18131	ID=227_26;partial=00;start_type=ATG;rbs_motif=GGxGG;rbs_spacer=5-10bp;gc_cont=0.601
S12C5714_7	LOR070C	Cutotype 1			513	3550	4062	ID=227_7;partial=00;start_type=ATG;rbs_motif=GGA/GAG/AGG;rbs_spacer=11-12bp;gc_cont=0.509
S12C7224_176	LOR070C	Cutotype 1			285	98238	98522	ID=235_176;partial=00;start_type=ATG;rbs_motif=GGAG/GAGG;rbs_spacer=5-10bp;gc_cont=0.565
S12C7224_94	LOR070C	Cutotype 1			378	52973	53350	ID=235_94;partial=00;start_type=ATG;rbs_motif=AGxAGG/AGGxGG;rbs_spacer=5-10bp;gc_cont=0.611
S13C3560_3	LOR072C	Cutotype 1			567	957	1523	ID=8_3;partial=00;start_type=ATG;rbs_motif=AGGA;rbs_spacer=5-10bp;gc_cont=0.644
S14C3333_1_135	LOR074C	Cutotype 2			651	102118	102768	ID=62_135;partial=00;start_type=ATG;rbs_motif=GGAGG;rbs_spacer=5-10bp;gc_cont=0.618
S17C7056_58	LOR081C	Cutotype 2		anti_CRISPR0462|YP_003331471.1|AcrID1|Pliterature	273	53526	53798	ID=78_58;partial=00;start_type=GTG;rbs_motif=GGAG/GAGG;rbs_spacer=5-10bp;gc_cont=0.546
S18C1633_12	LOR082C	Cutotype 1			348	8570	8917	ID=111_12;partial=00;start_type=ATG;rbs_motif=GGAG/GAGG;rbs_spacer=5-10bp;gc_cont=0.549
S18C1633_18	LOR082C	Cutotype 1			312	13848	14159	ID=111_18;partial=00;start_type=ATG;rbs_motif=AGGA;rbs_spacer=5-10bp;gc_cont=0.564
S18C1633_24	LOR082C	Cutotype 1			411	16665	17075	ID=111_24;partial=00;start_type=GTG;rbs_motif=AGGA;rbs_spacer=5-10bp;gc_cont=0.489
S18C1633_29	LOR082C	Cutotype 1			567	19765	20331	ID=111_29;partial=00;start_type=ATG;rbs_motif=3Base/5BMM;rbs_spacer=13-15bp;gc_cont=0.541
S18C1633_35	LOR082C	Cutotype 1			513	23149	23661	ID=111_35;partial=00;start_type=ATG;rbs_motif=GGA/GAG/AGG;rbs_spacer=5-10bp;gc_cont=0.495
S18C1633_7	LOR082C	Cutotype 1			288	6501	6788	ID=111_7;partial=00;start_type=ATG;rbs_motif=GGxGG;rbs_spacer=5-10bp;gc_cont=0.587
S18C1633_8	LOR082C	Cutotype 1			297	6887	7183	ID=111_8;partial=00;start_type=ATG;rbs_motif=GGA/GAG/AGG;rbs_spacer=5-10bp;gc_cont=0.596
S18C8885_25	LOR082C	Cutotype 1			462	23220	23681	ID=47_25;partial=00;start_type=ATG;rbs_motif=GGAG/GAGG;rbs_spacer=5-10bp;gc_cont=0.652
S20C7587_4	LOR084C	Cutotype 2		anti_CRISPR3681|WP_058195519.1|AcrIC10|Verified	390	1890	2279	ID=57_4;partial=00;start_type=ATG;rbs_motif=GGA/GAG/AGG;rbs_spacer=5-10bp;gc_cont=0.615
S20C7645_54	LOR084C	Cutotype 2			1188	53591	54778	ID=29_54;partial=00;start_type=ATG;rbs_motif=GGAG/GAGG;rbs_spacer=5-10bp;gc_cont=0.528
S23C1302_26	LOR090C	Cutotype 2			441	19784	20224	ID=121_26;partial=00;start_type=ATG;rbs_motif=AGGAG;rbs_spacer=5-10bp;gc_cont=0.444
S23C4524_1_99	LOR090C	Cutotype 2			348	74635	74982	ID=192_99;partial=00;start_type=ATG;rbs_motif=GGA/GAG/AGG;rbs_spacer=5-10bp;gc_cont=0.626
S25C1736_3	LOR098C	Cutotype 2			318	1186	1503	ID=31_3;partial=00;start_type=GTG;rbs_motif=GGAGG;rbs_spacer=3-4bp;gc_cont=0.619
S25C1736_65	LOR098C	Cutotype 2			378	41404	41781	ID=31_65;partial=01;start_type=Edge;rbs_motif=None;rbs_spacer=None;gc_cont=0.614
S26C7072_12	LOR099C	Cutotype 1			297	7804	8100	ID=211_12;partial=00;start_type=ATG;rbs_motif=GGA/GAG/AGG;rbs_spacer=5-10bp;gc_cont=0.576
S26C7072_13	LOR099C	Cutotype 1			288	8199	8486	ID=211_13;partial=00;start_type=ATG;rbs_motif=GGxGG;rbs_spacer=5-10bp;gc_cont=0.594
S26C7072_22	LOR099C	Cutotype 1			501	16754	17254	ID=211_22;partial=00;start_type=ATG;rbs_motif=4Base/6BMM;rbs_spacer=13-15bp;gc_cont=0.493
S26C7072_29	LOR099C	Cutotype 1			567	20038	20604	ID=211_29;partial=00;start_type=ATG;rbs_motif=3Base/5BMM;rbs_spacer=13-15bp;gc_cont=0.552
S26C7072_34	LOR099C	Cutotype 1			411	23290	23700	ID=211_34;partial=00;start_type=ATG;rbs_motif=AGGA;rbs_spacer=5-10bp;gc_cont=0.482
S26C7072_40	LOR099C	Cutotype 1			312	26207	26518	ID=211_40;partial=00;start_type=ATG;rbs_motif=AGGA;rbs_spacer=5-10bp;gc_cont=0.580
S26C7072_8	LOR099C	Cutotype 1			348	6088	6435	ID=211_8;partial=00;start_type=ATG;rbs_motif=GGAG/GAGG;rbs_spacer=5-10bp;gc_cont=0.537
S27C7391_5	LOR101C	Cutotype 1			1338	3126	4463	ID=150_5;partial=00;start_type=ATG;rbs_motif=GGAG/GAGG;rbs_spacer=5-10bp;gc_cont=0.519
S28C10295_10	LOR102C	Cutotype 1			297	5754	6050	ID=65_10;partial=00;start_type=ATG;rbs_motif=GGA/GAG/AGG;rbs_spacer=5-10bp;gc_cont=0.596
S28C10295_11	LOR102C	Cutotype 1			288	6149	6436	ID=65_11;partial=00;start_type=ATG;rbs_motif=GGxGG;rbs_spacer=5-10bp;gc_cont=0.590
S28C10295_27	LOR102C	Cutotype 1			564	17813	18376	ID=65_27;partial=00;start_type=ATG;rbs_motif=3Base/5BMM;rbs_spacer=13-15bp;gc_cont=0.544
S28C10295_32	LOR102C	Cutotype 1			408	21065	21472	ID=65_32;partial=00;start_type=GTG;rbs_motif=AGGAG;rbs_spacer=5-10bp;gc_cont=0.529
S28C10295_38	LOR102C	Cutotype 1			312	23966	24277	ID=65_38;partial=00;start_type=GTG;rbs_motif=AGGA;rbs_spacer=5-10bp;gc_cont=0.577
S28C10295_39	LOR102C	Cutotype 1			309	24313	24621	ID=65_39;partial=00;start_type=ATG;rbs_motif=AGGAG;rbs_spacer=5-10bp;gc_cont=0.573
S28C10295_6	LOR102C	Cutotype 1			348	4024	4371	ID=65_6;partial=00;start_type=ATG;rbs_motif=GGAG/GAGG;rbs_spacer=5-10bp;gc_cont=0.540
S30C11541_5	LOR202C	Cutotype 1			870	3280	4149	ID=87_5;partial=00;start_type=ATG;rbs_motif=None;rbs_spacer=None;gc_cont=0.500
S30C1237_16	LOR202C	Cutotype 1		anti_CRISPR3676|EWC40192.1|AcrIC7|Verified	357	13697	14053	ID=69_16;partial=00;start_type=ATG;rbs_motif=GGxGG;rbs_spacer=3-4bp;gc_cont=0.650
S30C1237_26	LOR202C	Cutotype 1			570	21135	21704	ID=69_26;partial=00;start_type=ATG;rbs_motif=AGGA;rbs_spacer=5-10bp;gc_cont=0.544
S30C2390_17	LOR202C	Cutotype 1			567	10392	10958	ID=85_17;partial=00;start_type=ATG;rbs_motif=3Base/5BMM;rbs_spacer=13-15bp;gc_cont=0.543
S30C2390_22	LOR202C	Cutotype 1			411	13649	14059	ID=85_22;partial=00;start_type=ATG;rbs_motif=AGGA;rbs_spacer=5-10bp;gc_cont=0.487
S30C2390_28	LOR202C	Cutotype 1			312	16560	16871	ID=85_28;partial=00;start_type=ATG;rbs_motif=AGGA;rbs_spacer=5-10bp;gc_cont=0.580
S30C2390_37	LOR202C	Cutotype 1			348	25956	26303	ID=85_37;partial=00;start_type=ATG;rbs_motif=GGAG/GAGG;rbs_spacer=5-10bp;gc_cont=0.540
S30C2390_41	LOR202C	Cutotype 1			297	27678	27974	ID=85_41;partial=00;start_type=ATG;rbs_motif=GGA/GAG/AGG;rbs_spacer=5-10bp;gc_cont=0.572
S30C2390_42	LOR202C	Cutotype 1			288	28073	28360	ID=85_42;partial=00;start_type=ATG;rbs_motif=GGxGG;rbs_spacer=5-10bp;gc_cont=0.590
S31C407_11	LOR203C	Cutotype 1			411	9564	9974	ID=160_11;partial=00;start_type=ATG;rbs_motif=GGA/GAG/AGG;rbs_spacer=5-10bp;gc_cont=0.455
S31C407_57	LOR203C	Cutotype 1			7461	39095	46555	ID=160_57;partial=00;start_type=ATG;rbs_motif=GGAG/GAGG;rbs_spacer=5-10bp;gc_cont=0.498
S31C7655_13	LOR203C	Cutotype 1			567	8932	9498	ID=33_13;partial=00;start_type=ATG;rbs_motif=3Base/5BMM;rbs_spacer=13-15bp;gc_cont=0.549
S31C7655_2	LOR203C	Cutotype 1			312	3028	3339	ID=33_2;partial=00;start_type=ATG;rbs_motif=AGGA;rbs_spacer=5-10bp;gc_cont=0.580
S31C7655_28	LOR203C	Cutotype 1			288	20849	21136	ID=33_28;partial=00;start_type=ATG;rbs_motif=GGxGG;rbs_spacer=5-10bp;gc_cont=0.573
S31C7655_29	LOR203C	Cutotype 1			297	21235	21531	ID=33_29;partial=00;start_type=ATG;rbs_motif=GGA/GAG/AGG;rbs_spacer=5-10bp;gc_cont=0.582
S31C7655_33	LOR203C	Cutotype 1			348	22907	23254	ID=33_33;partial=00;start_type=ATG;rbs_motif=GGAG/GAGG;rbs_spacer=5-10bp;gc_cont=0.549
S31C7655_8	LOR203C	Cutotype 1			411	5843	6253	ID=33_8;partial=00;start_type=ATG;rbs_motif=AGGA;rbs_spacer=5-10bp;gc_cont=0.499
S1C8759_45	LOR204C	Cutotype 1		anti_CRISPR3662|ETD74580.1|AcrVIA6|Verified	951	44545	45495	ID=139_45;partial=00;start_type=ATG;rbs_motif=None;rbs_spacer=None;gc_cont=0.550
S2C1305_49	LOR206C	Cutotype 2			393	30114	30506	ID=230_49;partial=00;start_type=ATG;rbs_motif=AGGAG;rbs_spacer=5-10bp;gc_cont=0.651
S2C1567_91	LOR206C	Cutotype 2			348	69443	69790	ID=206_91;partial=00;start_type=ATG;rbs_motif=None;rbs_spacer=None;gc_cont=0.664
S5C8329_35	LOR210C	Cutotype 2			207	36119	36325	ID=236_35;partial=00;start_type=ATG;rbs_motif=GGAG/GAGG;rbs_spacer=5-10bp;gc_cont=0.551
S5C8329_57	LOR210C	Cutotype 2			282	55521	55802	ID=236_57;partial=00;start_type=ATG;rbs_motif=AGGAG;rbs_spacer=5-10bp;gc_cont=0.546
S5C8642_160	LOR210C	Cutotype 2			234	158140	158373	ID=70_160;partial=00;start_type=ATG;rbs_motif=GGAG/GAGG;rbs_spacer=5-10bp;gc_cont=0.513
S7C9126_8	LOR212C	Cutotype 2			1194	8849	10042	ID=103_8;partial=00;start_type=GTG;rbs_motif=AGGAG;rbs_spacer=5-10bp;gc_cont=0.617
S10C3877_1	LOR216C	Cutotype 1			309	507	815	ID=185_1;partial=00;start_type=ATG;rbs_motif=AGGA;rbs_spacer=5-10bp;gc_cont=0.570
S10C3877_14	LOR216C	Cutotype 1			567	7134	7700	ID=185_14;partial=00;start_type=ATG;rbs_motif=3Base/5BMM;rbs_spacer=13-15bp;gc_cont=0.531
S10C3877_2	LOR216C	Cutotype 1			312	849	1160	ID=185_2;partial=00;start_type=GTG;rbs_motif=AGGA;rbs_spacer=5-10bp;gc_cont=0.593
S10C3877_21	LOR216C	Cutotype 1			513	10521	11033	ID=185_21;partial=00;start_type=ATG;rbs_motif=GGA/GAG/AGG;rbs_spacer=5-10bp;gc_cont=0.519
S10C3877_30	LOR216C	Cutotype 1			288	19279	19566	ID=185_30;partial=00;start_type=ATG;rbs_motif=GGxGG;rbs_spacer=5-10bp;gc_cont=0.587
S10C3877_31	LOR216C	Cutotype 1			297	19665	19961	ID=185_31;partial=00;start_type=ATG;rbs_motif=GGA/GAG/AGG;rbs_spacer=5-10bp;gc_cont=0.572
S10C3877_35	LOR216C	Cutotype 1			348	21335	21682	ID=185_35;partial=00;start_type=ATG;rbs_motif=GGAG/GAGG;rbs_spacer=5-10bp;gc_cont=0.532
S10C3877_9	LOR216C	Cutotype 1			411	4046	4456	ID=185_9;partial=00;start_type=ATG;rbs_motif=AGGA;rbs_spacer=5-10bp;gc_cont=0.484
S10C8755_11	LOR216C	Cutotype 1			468	10107	10574	ID=39_11;partial=00;start_type=ATG;rbs_motif=GGAGG;rbs_spacer=5-10bp;gc_cont=0.581
S11C8977_36	LOR217C	Cutotype 1			312	38498	38809	ID=20_36;partial=00;start_type=GTG;rbs_motif=AGGA;rbs_spacer=5-10bp;gc_cont=0.574
S11C8977_78	LOR217C	Cutotype 1			1149	79564	80712	ID=20_78;partial=00;start_type=ATG;rbs_motif=GGAG/GAGG;rbs_spacer=5-10bp;gc_cont=0.554
S13C435_113	LOR219C	Cutotype 2		anti_CRISPR3650|RJL39232.1|AcrIF19|Verified	321	89049	89369	ID=146_113;partial=00;start_type=ATG;rbs_motif=GGAG/GAGG;rbs_spacer=5-10bp;gc_cont=0.648
S13C435_144	LOR219C	Cutotype 2			390	109077	109466	ID=146_144;partial=00;start_type=ATG;rbs_motif=GGAGG;rbs_spacer=5-10bp;gc_cont=0.631
S13C435_23	LOR219C	Cutotype 2			222	15291	15512	ID=146_23;partial=00;start_type=ATG;rbs_motif=AGGAG;rbs_spacer=5-10bp;gc_cont=0.590
S13C435_37	LOR219C	Cutotype 2			369	27280	27648	ID=146_37;partial=00;start_type=ATG;rbs_motif=None;rbs_spacer=None;gc_cont=0.648
S13C435_88	LOR219C	Cutotype 2			507	71375	71881	ID=146_88;partial=00;start_type=ATG;rbs_motif=None;rbs_spacer=None;gc_cont=0.623
S13C7386_12	LOR219C	Cutotype 2			297	7794	8090	ID=93_12;partial=00;start_type=ATG;rbs_motif=GGA/GAG/AGG;rbs_spacer=5-10bp;gc_cont=0.576
S13C7386_13	LOR219C	Cutotype 2			288	8189	8476	ID=93_13;partial=00;start_type=ATG;rbs_motif=GGxGG;rbs_spacer=5-10bp;gc_cont=0.597
S13C7386_29	LOR219C	Cutotype 2			567	19824	20390	ID=93_29;partial=00;start_type=ATG;rbs_motif=GGA/GAG/AGG;rbs_spacer=11-12bp;gc_cont=0.540
S13C7386_35	LOR219C	Cutotype 2			411	23078	23488	ID=93_35;partial=00;start_type=GTG;rbs_motif=AGGA;rbs_spacer=5-10bp;gc_cont=0.504
S13C7386_42	LOR219C	Cutotype 2			312	26351	26662	ID=93_42;partial=00;start_type=ATG;rbs_motif=AGGA;rbs_spacer=5-10bp;gc_cont=0.583
S13C7386_43	LOR219C	Cutotype 2			300	26699	26998	ID=93_43;partial=00;start_type=ATG;rbs_motif=AGGAG;rbs_spacer=5-10bp;gc_cont=0.577
S13C7386_8	LOR219C	Cutotype 2			348	6068	6415	ID=93_8;partial=00;start_type=ATG;rbs_motif=GGAG/GAGG;rbs_spacer=5-10bp;gc_cont=0.540
S13C8928_15	LOR219C	Cutotype 2			438	10120	10557	ID=157_15;partial=00;start_type=ATG;rbs_motif=GGAG/GAGG;rbs_spacer=5-10bp;gc_cont=0.436
S13C8928_4	LOR219C	Cutotype 2			318	913	1230	ID=157_4;partial=00;start_type=ATG;rbs_motif=AGGAG;rbs_spacer=5-10bp;gc_cont=0.393
S13C8928_44	LOR219C	Cutotype 2			369	35530	35898	ID=157_44;partial=00;start_type=ATG;rbs_motif=AGGAG;rbs_spacer=5-10bp;gc_cont=0.461
S13C8928_46	LOR219C	Cutotype 2			186	36117	36302	ID=157_46;partial=00;start_type=ATG;rbs_motif=None;rbs_spacer=None;gc_cont=0.414
S13C8928_49	LOR219C	Cutotype 2			1038	37535	38572	ID=157_49;partial=00;start_type=ATG;rbs_motif=GGAG/GAGG;rbs_spacer=5-10bp;gc_cont=0.497
S15C7173_15	LOR221C	Cutotype 2			363	9140	9502	ID=34_15;partial=00;start_type=ATG;rbs_motif=AGGAG;rbs_spacer=5-10bp;gc_cont=0.581
S15C7173_18	LOR221C	Cutotype 2			282	10097	10378	ID=34_18;partial=00;start_type=ATG;rbs_motif=AGGAG;rbs_spacer=5-10bp;gc_cont=0.535
S15C7173_19	LOR221C	Cutotype 2			312	10452	10763	ID=34_19;partial=00;start_type=ATG;rbs_motif=AGGAGG;rbs_spacer=5-10bp;gc_cont=0.487
S15C7173_59	LOR221C	Cutotype 2			195	31393	31587	ID=34_59;partial=00;start_type=ATG;rbs_motif=AGxAG;rbs_spacer=5-10bp;gc_cont=0.590
S15C7856_106	LOR221C	Cutotype 2			792	87116	87907	ID=156_106;partial=00;start_type=ATG;rbs_motif=None;rbs_spacer=None;gc_cont=0.465
S16C8283_8	LOR222C	Cutotype 2			396	8321	8716	ID=79_8;partial=00;start_type=ATG;rbs_motif=GGA/GAG/AGG;rbs_spacer=5-10bp;gc_cont=0.609
S17C5357_12	LOR223C	Cutotype 1			516	6333	6848	ID=9_12;partial=00;start_type=ATG;rbs_motif=GGA/GAG/AGG;rbs_spacer=11-12bp;gc_cont=0.510
S17C5357_19	LOR223C	Cutotype 1			393	11136	11528	ID=9_19;partial=00;start_type=ATG;rbs_motif=AGGA;rbs_spacer=5-10bp;gc_cont=0.542
S17C5357_23	LOR223C	Cutotype 1			297	12905	13201	ID=9_23;partial=00;start_type=ATG;rbs_motif=GGA/GAG/AGG;rbs_spacer=5-10bp;gc_cont=0.569
S17C5357_24	LOR223C	Cutotype 1			288	13300	13587	ID=9_24;partial=00;start_type=ATG;rbs_motif=GGxGG;rbs_spacer=5-10bp;gc_cont=0.580
S17C5357_26	LOR223C	Cutotype 1			411	14676	15086	ID=9_26;partial=00;start_type=ATG;rbs_motif=AGGA;rbs_spacer=5-10bp;gc_cont=0.479
S17C5357_33	LOR223C	Cutotype 1			312	17964	18275	ID=9_33;partial=00;start_type=ATG;rbs_motif=AGGA;rbs_spacer=5-10bp;gc_cont=0.587
S17C5357_34	LOR223C	Cutotype 1			309	18310	18618	ID=9_34;partial=00;start_type=ATG;rbs_motif=AGGAG;rbs_spacer=5-10bp;gc_cont=0.570
S18C3788_1	LOR224C	Cutotype 1			312	1212	1523	ID=23_1;partial=00;start_type=GTG;rbs_motif=AGGA;rbs_spacer=5-10bp;gc_cont=0.603
S18C3788_12	LOR224C	Cutotype 1			567	7127	7693	ID=23_12;partial=00;start_type=ATG;rbs_motif=3Base/5BMM;rbs_spacer=13-15bp;gc_cont=0.550
S18C3788_28	LOR224C	Cutotype 1			369	18986	19354	ID=23_28;partial=00;start_type=ATG;rbs_motif=None;rbs_spacer=None;gc_cont=0.550
S18C3788_29	LOR224C	Cutotype 1			297	19372	19668	ID=23_29;partial=00;start_type=ATG;rbs_motif=GGA/GAG/AGG;rbs_spacer=5-10bp;gc_cont=0.576
S18C3788_33	LOR224C	Cutotype 1			348	21050	21397	ID=23_33;partial=00;start_type=ATG;rbs_motif=GGAG/GAGG;rbs_spacer=5-10bp;gc_cont=0.532
S18C3788_7	LOR224C	Cutotype 1			411	4019	4429	ID=23_7;partial=00;start_type=GTG;rbs_motif=GGAG/GAGG;rbs_spacer=5-10bp;gc_cont=0.521
S18C3873_1_54	LOR224C	Cutotype 1			219	35246	35464	ID=182_54;partial=00;start_type=ATG;rbs_motif=AGGA;rbs_spacer=5-10bp;gc_cont=0.575
S18C8755_5	LOR224C	Cutotype 1			1149	4081	5229	ID=187_5;partial=00;start_type=ATG;rbs_motif=GGAG/GAGG;rbs_spacer=5-10bp;gc_cont=0.554
S20C291_30	LOR226C	Cutotype 1			396	20719	21114	ID=10_30;partial=00;start_type=ATG;rbs_motif=None;rbs_spacer=None;gc_cont=0.667
S20C291_64	LOR226C	Cutotype 1			195	33560	33754	ID=10_64;partial=00;start_type=ATG;rbs_motif=AGGAG;rbs_spacer=5-10bp;gc_cont=0.656
S20C4044_38	LOR226C	Cutotype 1			462	28551	29012	ID=174_38;partial=00;start_type=ATG;rbs_motif=AGGAGG;rbs_spacer=3-4bp;gc_cont=0.667
S20C4044_41	LOR226C	Cutotype 1			228	29565	29792	ID=174_41;partial=00;start_type=ATG;rbs_motif=AGGAG;rbs_spacer=5-10bp;gc_cont=0.623
S21C4597_10	LOR227C	Cutotype 1			351	4540	4890	ID=21_10;partial=00;start_type=ATG;rbs_motif=AGGAG;rbs_spacer=5-10bp;gc_cont=0.684
S23C6179_157	LOR229C	Cutotype 2		anti_CRISPR0061|WP_019214717.1|AcrIIC1|Pliterature	237	145797	146033	ID=133_157;partial=00;start_type=GTG;rbs_motif=AGGAG;rbs_spacer=3-4bp;gc_cont=0.675
S24C8755_105	LOR230C	Cutotype 1			1149	104550	105698	ID=233_105;partial=00;start_type=ATG;rbs_motif=GGAG/GAGG;rbs_spacer=5-10bp;gc_cont=0.554
S24C9352_84	LOR230C	Cutotype 1			195	96184	96378	ID=108_84;partial=00;start_type=GTG;rbs_motif=GGA/GAG/AGG;rbs_spacer=5-10bp;gc_cont=0.569
S29C8793_43	LOR237C	Cutotype 1			468	44920	45387	ID=14_43;partial=00;start_type=ATG;rbs_motif=GGAGG;rbs_spacer=5-10bp;gc_cont=0.583
S29C8793_73	LOR237C	Cutotype 1			195	77231	77425	ID=14_73;partial=00;start_type=GTG;rbs_motif=GGA/GAG/AGG;rbs_spacer=5-10bp;gc_cont=0.574
S30C1638_13	LOR238C	Cutotype 1			390	7702	8091	ID=114_13;partial=00;start_type=ATG;rbs_motif=AGGA;rbs_spacer=5-10bp;gc_cont=0.631
S30C1638_32	LOR238C	Cutotype 1			390	22318	22707	ID=114_32;partial=00;start_type=ATG;rbs_motif=AGGA;rbs_spacer=5-10bp;gc_cont=0.654
S30C6320_36	LOR238C	Cutotype 1			330	27111	27440	ID=155_36;partial=00;start_type=ATG;rbs_motif=AGGAG;rbs_spacer=5-10bp;gc_cont=0.615
S30C6320_44	LOR238C	Cutotype 1			333	33358	33690	ID=155_44;partial=00;start_type=ATG;rbs_motif=GGA/GAG/AGG;rbs_spacer=5-10bp;gc_cont=0.688
S30C6350_34	LOR238C	Cutotype 1			297	27695	27991	ID=122_34;partial=00;start_type=ATG;rbs_motif=AGGAG;rbs_spacer=5-10bp;gc_cont=0.579
S30C6350_38	LOR238C	Cutotype 1			354	29366	29719	ID=122_38;partial=00;start_type=GTG;rbs_motif=GGA/GAG/AGG;rbs_spacer=5-10bp;gc_cont=0.655
S30C6350_9	LOR238C	Cutotype 1			282	4389	4670	ID=122_9;partial=00;start_type=ATG;rbs_motif=AGGA;rbs_spacer=5-10bp;gc_cont=0.660
S30C9053_28	LOR238C	Cutotype 1			348	13785	14132	ID=5_28;partial=00;start_type=ATG;rbs_motif=AGGAG;rbs_spacer=5-10bp;gc_cont=0.647
S30C9053_44	LOR238C	Cutotype 1			369	24437	24805	ID=5_44;partial=00;start_type=ATG;rbs_motif=GGAG/GAGG;rbs_spacer=5-10bp;gc_cont=0.596
S1C1792_4	LOR240C	Cutotype 1			648	2573	3220	ID=205_4;partial=00;start_type=ATG;rbs_motif=AGxAGG/AGGxGG;rbs_spacer=5-10bp;gc_cont=0.600
S1C3671_42	LOR240C	Cutotype 1			543	31118	31660	ID=215_42;partial=00;start_type=ATG;rbs_motif=GGA/GAG/AGG;rbs_spacer=5-10bp;gc_cont=0.670
S3C2740_1_52	LOR242C	Cutotype 2			198	40971	41168	ID=98_52;partial=00;start_type=ATG;rbs_motif=AGxAGG/AGGxGG;rbs_spacer=5-10bp;gc_cont=0.475
S3C2740_1_8	LOR242C	Cutotype 2			1110	6412	7521	ID=98_8;partial=00;start_type=ATG;rbs_motif=GGA/GAG/AGG;rbs_spacer=5-10bp;gc_cont=0.581
S3C2740_2_45	LOR242C	Cutotype 2			207	34021	34227	ID=63_45;partial=00;start_type=ATG;rbs_motif=AGGA;rbs_spacer=5-10bp;gc_cont=0.488
S3C2740_2_7	LOR242C	Cutotype 2			1629	4124	5752	ID=63_7;partial=00;start_type=ATG;rbs_motif=AGGA;rbs_spacer=5-10bp;gc_cont=0.559
S3C5793_23	LOR242C	Cutotype 2			654	24843	25496	ID=4_23;partial=00;start_type=TTG;rbs_motif=GGA/GAG/AGG;rbs_spacer=5-10bp;gc_cont=0.639
S77C870_11	LOR249C	Cutotype 1			435	5724	6158	ID=212_11;partial=00;start_type=ATG;rbs_motif=AGGA;rbs_spacer=5-10bp;gc_cont=0.506
S7C870_6	LOR249C	Cutotype 1			348	3013	3360	ID=212_6;partial=00;start_type=ATG;rbs_motif=GGAG/GAGG;rbs_spacer=5-10bp;gc_cont=0.532
S9C425_37	LOR258C	Cutotype 1			453	27717	28169	ID=89_37;partial=00;start_type=ATG;rbs_motif=AGGA;rbs_spacer=5-10bp;gc_cont=0.603
S9C425_38	LOR258C	Cutotype 1			243	28199	28441	ID=89_38;partial=00;start_type=ATG;rbs_motif=GGA/GAG/AGG;rbs_spacer=5-10bp;gc_cont=0.560
S9C425_40	LOR258C	Cutotype 1			435	29050	29484	ID=89_40;partial=00;start_type=ATG;rbs_motif=AGGA;rbs_spacer=5-10bp;gc_cont=0.531
S9C7540_28	LOR258C	Cutotype 1			348	17739	18086	ID=234_28;partial=00;start_type=ATG;rbs_motif=GGAGG;rbs_spacer=5-10bp;gc_cont=0.632
S9C7540_31	LOR258C	Cutotype 1			381	19236	19616	ID=234_31;partial=00;start_type=GTG;rbs_motif=AGGAG;rbs_spacer=5-10bp;gc_cont=0.625
S9C7540_62	LOR258C	Cutotype 1			360	39724	40083	ID=234_62;partial=00;start_type=ATG;rbs_motif=AGGAG;rbs_spacer=5-10bp;gc_cont=0.647
S9C870_14	LOR258C	Cutotype 1			567	7586	8152	ID=186_14;partial=00;start_type=ATG;rbs_motif=GGA/GAG/AGG;rbs_spacer=11-12bp;gc_cont=0.526
S9C870_28	LOR258C	Cutotype 1			288	19507	19794	ID=186_28;partial=00;start_type=ATG;rbs_motif=GGxGG;rbs_spacer=5-10bp;gc_cont=0.569
S9C870_29	LOR258C	Cutotype 1			297	19893	20189	ID=186_29;partial=00;start_type=ATG;rbs_motif=GGA/GAG/AGG;rbs_spacer=5-10bp;gc_cont=0.586
S9C870_3	LOR258C	Cutotype 1			312	1682	1993	ID=186_3;partial=00;start_type=ATG;rbs_motif=AGGA;rbs_spacer=5-10bp;gc_cont=0.571
S9C870_33	LOR258C	Cutotype 1			348	21580	21927	ID=186_33;partial=00;start_type=ATG;rbs_motif=GGAG/GAGG;rbs_spacer=5-10bp;gc_cont=0.540
S9C870_9	LOR258C	Cutotype 1			411	4509	4919	ID=186_9;partial=00;start_type=GTG;rbs_motif=AGGA;rbs_spacer=5-10bp;gc_cont=0.504
S10C2320_230	LOR259C	Cutotype 1			222	216424	216645	ID=221_230;partial=00;start_type=ATG;rbs_motif=GGAG/GAGG;rbs_spacer=5-10bp;gc_cont=0.491
S10C2320_28	LOR259C	Cutotype 1			234	25994	26227	ID=221_28;partial=00;start_type=ATG;rbs_motif=None;rbs_spacer=None;gc_cont=0.632
S13C1748_102	LOR264C	Cutotype 1			630	67877	68506	ID=159_102;partial=00;start_type=TTG;rbs_motif=AGGA/GGAG/GAGG;rbs_spacer=11-12bp;gc_cont=0.532
S13C1748_135	LOR264C	Cutotype 1			357	88622	88978	ID=159_135;partial=00;start_type=ATG;rbs_motif=AGGA/GGAG/GAGG;rbs_spacer=11-12bp;gc_cont=0.513
S13C1748_69	LOR264C	Cutotype 1			423	44384	44806	ID=159_69;partial=00;start_type=ATG;rbs_motif=AGGAGG;rbs_spacer=5-10bp;gc_cont=0.645
S13C1976_1_12	LOR264C	Cutotype 1			462	10481	10942	ID=195_12;partial=00;start_type=ATG;rbs_motif=AGGAG;rbs_spacer=5-10bp;gc_cont=0.628
S13C1976_1_3	LOR264C	Cutotype 1			324	1618	1941	ID=195_3;partial=00;start_type=ATG;rbs_motif=None;rbs_spacer=None;gc_cont=0.623
S13C1976_1_4	LOR264C	Cutotype 1			339	2071	2409	ID=195_4;partial=00;start_type=TTG;rbs_motif=None;rbs_spacer=None;gc_cont=0.628
S16C1817_7	LOR272C	Cutotype 2		anti_CRISPR1874|PCB57782.1|AcrIF3|Putative	447	3022	3468	ID=100_7;partial=00;start_type=ATG;rbs_motif=AGGAG;rbs_spacer=5-10bp;gc_cont=0.615
S16C3775_21	LOR272C	Cutotype 2		anti_CRISPR3641|WP_003731276.1|AcrIIA12|Verified	273	11343	11615	ID=35_21;partial=00;start_type=ATG;rbs_motif=None;rbs_spacer=None;gc_cont=0.670
S16C4277_32	LOR272C	Cutotype 2			207	27398	27604	ID=112_32;partial=00;start_type=ATG;rbs_motif=None;rbs_spacer=None;gc_cont=0.652
S16C7394_16	LOR272C	Cutotype 2			231	12585	12815	ID=132_16;partial=00;start_type=ATG;rbs_motif=GGAG/GAGG;rbs_spacer=5-10bp;gc_cont=0.597
S16C7394_22	LOR272C	Cutotype 2			717	17407	18123	ID=132_22;partial=00;start_type=TTG;rbs_motif=GGA/GAG/AGG;rbs_spacer=5-10bp;gc_cont=0.664
S16C808_38	LOR272C	Cutotype 2			462	30209	30670	ID=66_38;partial=00;start_type=ATG;rbs_motif=AGGA;rbs_spacer=5-10bp;gc_cont=0.639
S16C808_9	LOR272C	Cutotype 2			876	3313	4188	ID=66_9;partial=00;start_type=ATG;rbs_motif=None;rbs_spacer=None;gc_cont=0.603
S17C1715_13	LOR274C	Cutotype 1			441	12518	12958	ID=166_13;partial=00;start_type=ATG;rbs_motif=AGGA;rbs_spacer=5-10bp;gc_cont=0.553
S17C1715_20	LOR274C	Cutotype 1			345	15930	16274	ID=166_20;partial=00;start_type=ATG;rbs_motif=AGxAGG/AGGxGG;rbs_spacer=5-10bp;gc_cont=0.499
S17C1715_33	LOR274C	Cutotype 1			480	24598	25077	ID=166_33;partial=00;start_type=ATG;rbs_motif=AGGAG;rbs_spacer=5-10bp;gc_cont=0.577
S17C1715_44	LOR274C	Cutotype 1			294	35299	35592	ID=166_44;partial=00;start_type=ATG;rbs_motif=AGGA;rbs_spacer=5-10bp;gc_cont=0.541
S17C1715_45	LOR274C	Cutotype 1			336	35771	36106	ID=166_45;partial=00;start_type=ATG;rbs_motif=AGGA;rbs_spacer=5-10bp;gc_cont=0.536
S17C1715_47	LOR274C	Cutotype 1		anti_CRISPR3645|PNO41376.1|AcrIF15|Verified	216	36656	36871	ID=166_47;partial=00;start_type=ATG;rbs_motif=GGAG/GAGG;rbs_spacer=5-10bp;gc_cont=0.491
S18C1782_12	LOR275C	Cutotype 2			354	7168	7521	ID=217_12;partial=00;start_type=ATG;rbs_motif=GGA/GAG/AGG;rbs_spacer=5-10bp;gc_cont=0.554
S18C1782_25	LOR275C	Cutotype 2			1131	12465	13595	ID=217_25;partial=00;start_type=ATG;rbs_motif=AGGA;rbs_spacer=5-10bp;gc_cont=0.615
S18C1782_62	LOR275C	Cutotype 2			303	39156	39458	ID=217_62;partial=00;start_type=ATG;rbs_motif=GGAGG;rbs_spacer=5-10bp;gc_cont=0.561
S18C1782_72	LOR275C	Cutotype 2			330	44481	44810	ID=217_72;partial=00;start_type=ATG;rbs_motif=GGAG/GAGG;rbs_spacer=5-10bp;gc_cont=0.639
S18C1782_73	LOR275C	Cutotype 2			282	44807	45088	ID=217_73;partial=00;start_type=ATG;rbs_motif=GGAG/GAGG;rbs_spacer=5-10bp;gc_cont=0.603
S18C435_12	LOR275C	Cutotype 2			318	13589	13906	ID=115_12;partial=00;start_type=ATG;rbs_motif=GGAGG;rbs_spacer=5-10bp;gc_cont=0.645
S18C435_20	LOR275C	Cutotype 2			318	18554	18871	ID=115_20;partial=00;start_type=ATG;rbs_motif=GGAGG;rbs_spacer=5-10bp;gc_cont=0.645
S18C435_8	LOR275C	Cutotype 2			1191	7668	8858	ID=115_8;partial=00;start_type=ATG;rbs_motif=GGxGG;rbs_spacer=5-10bp;gc_cont=0.530
S18C4638_10	LOR275C	Cutotype 2			1410	4163	5572	ID=218_10;partial=00;start_type=ATG;rbs_motif=GGA/GAG/AGG;rbs_spacer=5-10bp;gc_cont=0.547
S18C4638_15	LOR275C	Cutotype 2			264	7541	7804	ID=218_15;partial=00;start_type=ATG;rbs_motif=AGGAG;rbs_spacer=5-10bp;gc_cont=0.481
S18C4638_23	LOR275C	Cutotype 2			285	21486	21770	ID=218_23;partial=00;start_type=TTG;rbs_motif=AGGAG;rbs_spacer=5-10bp;gc_cont=0.509
S18C4638_3	LOR275C	Cutotype 2			285	892	1176	ID=218_3;partial=00;start_type=ATG;rbs_motif=GGxGG;rbs_spacer=5-10bp;gc_cont=0.516
S18C4638_39	LOR275C	Cutotype 2			417	36277	36693	ID=218_39;partial=00;start_type=ATG;rbs_motif=GGAG/GAGG;rbs_spacer=5-10bp;gc_cont=0.537
S18C4638_43	LOR275C	Cutotype 2			423	38768	39190	ID=218_43;partial=00;start_type=ATG;rbs_motif=GGAGG;rbs_spacer=5-10bp;gc_cont=0.546
S18C4638_71	LOR275C	Cutotype 2			3069	55968	59036	ID=218_71;partial=00;start_type=ATG;rbs_motif=AGGA;rbs_spacer=5-10bp;gc_cont=0.537
S20C1913_108	LOR281C	Cutotype 2			270	87659	87928	ID=88_108;partial=00;start_type=ATG;rbs_motif=AGGAG;rbs_spacer=5-10bp;gc_cont=0.633
S20C1913_14	LOR281C	Cutotype 2			459	5691	6149	ID=88_14;partial=00;start_type=ATG;rbs_motif=GGAG/GAGG;rbs_spacer=5-10bp;gc_cont=0.606
S20C1913_203	LOR281C	Cutotype 2			435	137302	137736	ID=88_203;partial=00;start_type=ATG;rbs_motif=None;rbs_spacer=None;gc_cont=0.639
S20C1913_229	LOR281C	Cutotype 2			435	148639	149073	ID=88_229;partial=00;start_type=ATG;rbs_motif=GGA/GAG/AGG;rbs_spacer=5-10bp;gc_cont=0.680
S20C1913_240	LOR281C	Cutotype 2			585	153196	153780	ID=88_240;partial=00;start_type=ATG;rbs_motif=GGAG/GAGG;rbs_spacer=5-10bp;gc_cont=0.660
S20C1913_251	LOR281C	Cutotype 2			177	159732	159908	ID=88_251;partial=00;start_type=ATG;rbs_motif=GGA/GAG/AGG;rbs_spacer=5-10bp;gc_cont=0.588
S20C1913_286	LOR281C	Cutotype 2			450	179938	180387	ID=88_286;partial=00;start_type=ATG;rbs_motif=GGAG/GAGG;rbs_spacer=5-10bp;gc_cont=0.611
S20C1913_3	LOR281C	Cutotype 2			231	704	934	ID=88_3;partial=00;start_type=ATG;rbs_motif=AGGA/GGAG/GAGG;rbs_spacer=11-12bp;gc_cont=0.654
S20C1913_384	LOR281C	Cutotype 2			396	240830	241225	ID=88_384;partial=00;start_type=ATG;rbs_motif=GGA/GAG/AGG;rbs_spacer=5-10bp;gc_cont=0.672
S20C1913_406	LOR281C	Cutotype 2			309	257529	257837	ID=88_406;partial=00;start_type=ATG;rbs_motif=GGA/GAG/AGG;rbs_spacer=5-10bp;gc_cont=0.618
S20C1913_460	LOR281C	Cutotype 2			519	287741	288259	ID=88_460;partial=00;start_type=ATG;rbs_motif=GGAG/GAGG;rbs_spacer=5-10bp;gc_cont=0.682
S20C1913_480	LOR281C	Cutotype 2			333	297771	298103	ID=88_480;partial=00;start_type=ATG;rbs_motif=GGA/GAG/AGG;rbs_spacer=5-10bp;gc_cont=0.655
S20C1913_486	LOR281C	Cutotype 2			564	299726	300289	ID=88_486;partial=00;start_type=ATG;rbs_motif=None;rbs_spacer=None;gc_cont=0.651
S20C1913_524	LOR281C	Cutotype 2			558	318254	318811	ID=88_524;partial=00;start_type=ATG;rbs_motif=GGAG/GAGG;rbs_spacer=5-10bp;gc_cont=0.631
S21C11368_15	LOR282C	Cutotype 2			408	9704	10111	ID=99_15;partial=00;start_type=ATG;rbs_motif=AGGAG;rbs_spacer=5-10bp;gc_cont=0.664
S21C11368_3	LOR282C	Cutotype 2			348	942	1289	ID=99_3;partial=00;start_type=ATG;rbs_motif=GGAG/GAGG;rbs_spacer=5-10bp;gc_cont=0.661
S21C11368_34	LOR282C	Cutotype 2			1221	23350	24570	ID=99_34;partial=00;start_type=ATG;rbs_motif=AGxAGG/AGGxGG;rbs_spacer=5-10bp;gc_cont=0.680
S21C6659_37	LOR282C	Cutotype 2			378	26440	26817	ID=181_37;partial=00;start_type=GTG;rbs_motif=GGAGG;rbs_spacer=5-10bp;gc_cont=0.733
S21C8882_18	LOR282C	Cutotype 2			621	16337	16957	ID=82_18;partial=00;start_type=GTG;rbs_motif=GGAGG;rbs_spacer=5-10bp;gc_cont=0.715
S21C9230_11	LOR282C	Cutotype 2			282	7812	8093	ID=214_11;partial=00;start_type=ATG;rbs_motif=GGAG/GAGG;rbs_spacer=5-10bp;gc_cont=0.691
S21C9230_28	LOR282C	Cutotype 2			492	16261	16752	ID=214_28;partial=00;start_type=ATG;rbs_motif=AGGAG;rbs_spacer=5-10bp;gc_cont=0.667
S22C1895_14	LOR283C	Cutotype 1			324	8077	8400	ID=113_14;partial=00;start_type=ATG;rbs_motif=GGAGG;rbs_spacer=5-10bp;gc_cont=0.488
S22C1895_39	LOR283C	Cutotype 1			237	30993	31229	ID=113_39;partial=00;start_type=ATG;rbs_motif=AGGAG;rbs_spacer=5-10bp;gc_cont=0.536
S23C2164_35	LOR284C	Cutotype 2			2931	23002	25932	ID=173_35;partial=00;start_type=ATG;rbs_motif=AGGA;rbs_spacer=5-10bp;gc_cont=0.537
S23C3277_22	LOR284C	Cutotype 2			459	8757	9215	ID=191_22;partial=00;start_type=ATG;rbs_motif=AGxAGG/AGGxGG;rbs_spacer=5-10bp;gc_cont=0.671
S23C3277_30	LOR284C	Cutotype 2			318	15234	15551	ID=191_30;partial=00;start_type=ATG;rbs_motif=GGAGG;rbs_spacer=3-4bp;gc_cont=0.613
S23C3277_33	LOR284C	Cutotype 2			381	16682	17062	ID=191_33;partial=00;start_type=GTG;rbs_motif=AGGAG;rbs_spacer=5-10bp;gc_cont=0.630
S23C4701_50	LOR284C	Cutotype 2			1131	40811	41941	ID=58_50;partial=00;start_type=ATG;rbs_motif=GGAG/GAGG;rbs_spacer=5-10bp;gc_cont=0.704
S23C4997_31	LOR284C	Cutotype 2			501	19705	20205	ID=145_31;partial=00;start_type=ATG;rbs_motif=3Base/5BMM;rbs_spacer=13-15bp;gc_cont=0.667
S23C5626_121	LOR284C	Cutotype 2			402	108559	108960	ID=177_121;partial=00;start_type=ATG;rbs_motif=GGA/GAG/AGG;rbs_spacer=5-10bp;gc_cont=0.739
S23C5626_216	LOR284C	Cutotype 2			339	189935	190273	ID=177_216;partial=00;start_type=ATG;rbs_motif=GGAG/GAGG;rbs_spacer=5-10bp;gc_cont=0.643
S23C5626_246	LOR284C	Cutotype 2			273	213187	213459	ID=177_246;partial=00;start_type=GTG;rbs_motif=GGAGG;rbs_spacer=5-10bp;gc_cont=0.637
S23C5626_37	LOR284C	Cutotype 2			1284	31871	33154	ID=177_37;partial=00;start_type=ATG;rbs_motif=AGGAG;rbs_spacer=5-10bp;gc_cont=0.671
S23C699_94	LOR284C	Cutotype 2			969	75046	76014	ID=197_94;partial=00;start_type=ATG;rbs_motif=AGGAG;rbs_spacer=5-10bp;gc_cont=0.520
S25C8146_16	LOR288C	Cutotype 1			330	10126	10455	ID=163_16;partial=00;start_type=ATG;rbs_motif=GGAG/GAGG;rbs_spacer=5-10bp;gc_cont=0.579
S25C8146_25	LOR288C	Cutotype 1			306	14703	15008	ID=163_25;partial=00;start_type=ATG;rbs_motif=AGxAGG/AGGxGG;rbs_spacer=5-10bp;gc_cont=0.565
S25C8146_31	LOR288C	Cutotype 1			204	18532	18735	ID=163_31;partial=00;start_type=ATG;rbs_motif=AGGAG;rbs_spacer=5-10bp;gc_cont=0.510
S25C8146_55	LOR288C	Cutotype 1			834	31585	32418	ID=163_55;partial=00;start_type=ATG;rbs_motif=GGAG/GAGG;rbs_spacer=5-10bp;gc_cont=0.471
S28C1746_54	LOR295C	Cutotype 2			177	35450	35626	ID=41_54;partial=00;start_type=ATG;rbs_motif=GGAG/GAGG;rbs_spacer=5-10bp;gc_cont=0.514
S28C280_37	LOR295C	Cutotype 2			4293	27820	32112	ID=42_37;partial=00;start_type=ATG;rbs_motif=AGGAG/GGAGG;rbs_spacer=11-12bp;gc_cont=0.557
S28C280_51	LOR295C	Cutotype 2			264	38325	38588	ID=42_51;partial=00;start_type=ATG;rbs_motif=AGGAGG;rbs_spacer=3-4bp;gc_cont=0.538
S28C5438_1_2	LOR295C	Cutotype 2			411	3617	4027	ID=44_2;partial=00;start_type=ATG;rbs_motif=None;rbs_spacer=None;gc_cont=0.642
S28C5438_1_7	LOR295C	Cutotype 2			261	5739	5999	ID=44_7;partial=00;start_type=ATG;rbs_motif=AGGAG;rbs_spacer=5-10bp;gc_cont=0.621
S28C7477_45	LOR295C	Cutotype 2			318	43923	44240	ID=124_45;partial=00;start_type=ATG;rbs_motif=GGAG/GAGG;rbs_spacer=5-10bp;gc_cont=0.676
S28C7971_11	LOR295C	Cutotype 2			219	7139	7357	ID=170_11;partial=00;start_type=GTG;rbs_motif=GGAGG;rbs_spacer=5-10bp;gc_cont=0.603
S28C7971_49	LOR295C	Cutotype 2			546	24692	25237	ID=170_49;partial=00;start_type=GTG;rbs_motif=AGGAG;rbs_spacer=5-10bp;gc_cont=0.617
S28C7971_59	LOR295C	Cutotype 2			333	27955	28287	ID=170_59;partial=00;start_type=ATG;rbs_motif=AGGAG;rbs_spacer=5-10bp;gc_cont=0.604
S28C8479_8	LOR295C	Cutotype 2			420	8689	9108	ID=237_8;partial=00;start_type=ATG;rbs_motif=None;rbs_spacer=None;gc_cont=0.521
S28C8542_22	LOR295C	Cutotype 2			441	25060	25500	ID=16_22;partial=00;start_type=ATG;rbs_motif=GGAG/GAGG;rbs_spacer=5-10bp;gc_cont=0.685
S28C8542_4	LOR295C	Cutotype 2			426	5780	6205	ID=16_4;partial=00;start_type=ATG;rbs_motif=None;rbs_spacer=None;gc_cont=0.700
S30C870_11	LOR301C	Cutotype 1			564	6345	6908	ID=193_11;partial=00;start_type=ATG;rbs_motif=3Base/5BMM;rbs_spacer=13-15bp;gc_cont=0.537
S30C870_19	LOR301C	Cutotype 1			348	11506	11853	ID=193_19;partial=00;start_type=ATG;rbs_motif=GGAG/GAGG;rbs_spacer=5-10bp;gc_cont=0.543
S30C870_28	LOR301C	Cutotype 1			411	16709	17119	ID=193_28;partial=00;start_type=GTG;rbs_motif=AGGA;rbs_spacer=5-10bp;gc_cont=0.487
S30C870_34	LOR301C	Cutotype 1			312	19629	19940	ID=193_34;partial=00;start_type=ATG;rbs_motif=AGGA;rbs_spacer=5-10bp;gc_cont=0.583
S30C870_35	LOR301C	Cutotype 1			309	19978	20286	ID=193_35;partial=00;start_type=ATG;rbs_motif=AGGAG;rbs_spacer=5-10bp;gc_cont=0.570
