# Supplementary material for: Chronic exposure to polycyclic aromatic hydrocarbons alters skin virome composition and virus–host interactions
Source: ISME J. 2024 Oct 25;18(1):wrae218. doi: 10.1093/ismejo/wrae218 (PMC11549919; doi:10.1093/ismejo/wrae218)
Supplement: TableS8_wrae218 [file tables8_wrae218.xlsx]

## Sheet: AMGs
Table S8. Properties of the phage-encoded auxiliary metabolic genes (AMGs) in the skin viral operational taxonomic units (vOTUs).
Method	vOTU	Lifestyle	Protein ID	Confidence (%)a	Coverage (%)a	Identity (%)a	Gene ID	Metabolism	Gene description
DRAMv	S13C10098_1	Lysogenic	S13C10098_1_2_48	100	87	35	Unknown	-	-
Vibrant	S13C10098_1	Lysogenic	S13C10098_1_7	100	98	66	K01791	Carbohydrate metabolism	wecB; UDP-N-acetylglucosamine 2-epimerase (non-hydrolysing) [EC:5.1.3.14]
DRAMv	S16C1937	Lytic	S16C1937_1_145	99.6	72	32	Unknown	-	-
Vibrant	S16C6871	Lytic	S16C6871_117	100	97	33	K00055	Amino acid metabolism	E1.1.1.90; aryl-alcohol dehydrogenase [EC:1.1.1.90]
Vibrant	S16C6871	Lytic	S16C6871_41	100	89	23	K00558	Amino acid metabolism	DNMT1, dcm; DNA (cytosine-5)-methyltransferase 1 [EC:2.1.1.37]
DRAMv/Vibrant	S27C6624	Lytic	S27C6624_1_13	100	74	26	K00558	Amino acid metabolism	DNMT1, dcm; DNA (cytosine-5)-methyltransferase 1 [EC:2.1.1.37]
DRAMv	S27C6624	Lytic	S27C6624_1_17	100	96	40	K01520	Miscellaneous (MISC)	dUTP pyrophosphatase [EC:3.6.1.23] [RN:R02100]
DRAMv	S27C6624	Lytic	S27C6624_1_7	100	93	57	K00525	Nucleotide metabolism	ribonucleoside-diphosphate reductase [EC:1.17.4.1] [RN:R02024]
DRAMv	S27C6624	Lytic	S27C6624_1_9	100	97	53	Unknown	-	-
DRAMv	S29C11582	Lysogenic	S29C11582_1_114	100	72	23	Unknown	-	-
DRAMv	S29C11582	Lysogenic	S29C11582_1_131	99.9	87	26	Unknown	-	-
DRAMv	S29C11582	Lysogenic	S29C11582_1_39	100	74	20	I39	Peptidase	interact with endopeptidases regardless of catalytic type
Vibrant	S29C7874	Lysogenic	S29C7874_45	100	95	28	K00558	Amino acid metabolism	DNMT1, dcm; DNA (cytosine-5)-methyltransferase 1 [EC:2.1.1.37]
DRAMv	S29C936	Lytic	S29C936_1_42	100	91	64	K00526	Nucleotide metabolism	ribonucleoside-diphosphate reductase [EC:1.17.4.1] [RN:R02024]
DRAMv	S29C936	Lytic	S29C936_1_44	100	97	61	K00525	Nucleotide metabolism	ribonucleoside-diphosphate reductase [EC:1.17.4.1] [RN:R02024]
Vibrant	S29C936	Lytic	S29C936_84	100	88	41	K00287	Metabolism of cofactors and vitamins	DHFR, folA; dihydrofolate reductase [EC:1.5.1.3]
Vibrant	S12C10566	Lysogenic	S12C10566_48	100	83	27	K00558	Amino acid metabolism	DNMT1, dcm; DNA (cytosine-5)-methyltransferase 1 [EC:2.1.1.37]
DRAMv	S12C3205	Lytic	S12C3205_1_37	100	91	33	K00525	Nucleotide metabolism	ribonucleoside-diphosphate reductase [EC:1.17.4.1] [RN:R02024]
DRAMv/Vibrant	S12C3205	Lytic	S12C3205_1_9	100	76	31	K00558	Amino acid metabolism	DNMT1, dcm; DNA (cytosine-5)-methyltransferase 1 [EC:2.1.1.37]
DRAMv	S12C5793	Lytic	S12C5793_1_13	100	50	23	Unknown	-	-
Vibrant	S29C905	Lysogenic	S29C905_28	100	87	25	K00558	Amino acid metabolism	DNMT1, dcm; DNA (cytosine-5)-methyltransferase 1 [EC:2.1.1.37]
Vibrant	S4C11098	Lytic	S4C11098_15	100	78	22	K09882	Metabolism of cofactors and vitamins	cobS; cobaltochelatase CobS [EC:6.6.1.2]
DRAMv	S4C2191	Lytic	S4C2191_1_121	100	57	30	Unknown	-	-
DRAMv	S4C2191	Lytic	S4C2191_1_124	99.9	86	45	K00943	Nucleotide metabolism	dTMP kinase [EC:2.7.4.9] [RN:R02094]
DRAMv/Vibrant	S4C2191	Lytic	S4C2191_1_131	100	95	25	K01939	Miscellaneous (MISC)	adenylosuccinate synthase [EC:6.3.4.4] [RN:R01135]
DRAMv	S4C2191	Lytic	S4C2191_1_133	100	58	21	I39	Peptidase	interact with endopeptidases regardless of catalytic type
DRAMv	S4C2191	Lytic	S4C2191_1_134	100	89	31	S41A	Peptidase	Catlytic type: Serine; recognizes a C-terminal tripeptide, Xaa-Yaa-Zaa, in which Xaa is preferably Ala or Leu, Yaa is preferably Ala or Tyr and Zaa is preferably Ala and cleaves at a variable distance from the C-terminus; important for the degradation of incorrectly synthesized proteins
DRAMv	S4C2191	Lytic	S4C2191_1_192	99.9	37	21	M95	Peptidase	Catlytic type: Metallo; member is abylysin (Pyrococcus abyssi)
DRAMv	S4C2191	Lytic	S4C2191_1_25	96.2	62	37	Unknown	-	-
Vibrant	S4C2191	Lytic	S4C2191_161	100	94	44	K04126	Biosynthesis of other secondary metabolites	PCBC; isopenicillin-N synthase [EC:1.21.3.1]
Vibrant	S4C2191	Lytic	S4C2191_176	100	88	38	K00954	Metabolism of cofactors and vitamins	E2.7.7.3A, coaD, kdtB; pantetheine-phosphate adenylyltransferase [EC:2.7.7.3]
Vibrant	S4C2191	Lytic	S4C2191_177	99.6	87	32	K00859	Metabolism of cofactors and vitamins	coaE; dephospho-CoA kinase [EC:2.7.1.24]
Vibrant	S4C2191	Lytic	S4C2191_58	100	98	49	K01460	Metabolism of other amino acids	gsp; glutathionylspermidine amidase/synthetase [EC:3.5.1.78 6.3.1.8]
DRAMv	S4C6930	Lysogenic	S4C6930_2_10	99.9	66	25	K02042	Transporters	phnE; phosphonate transport system permease protein
DRAMv	S4C6930	Lysogenic	S4C6930_2_103	100	90	43	K02010	Transporters	ABC.FE.A; iron(III) transport system ATP-binding protein [EC:3.6.3.30]
DRAMv	S4C6930	Lysogenic	S4C6930_2_11	100	85	18	K02042	Transporters	phnE; phosphonate transport system permease protein
DRAMv	S4C6930	Lysogenic	S4C6930_2_13	99.9	81	34	K02044	Transporters	phnD; phosphonate transport system substrate-binding protein
DRAMv	S4C6930	Lysogenic	S4C6930_2_137	99.9	92	25	Unknown	-	-
DRAMv	S4C6930	Lysogenic	S4C6930_2_14	100	88	39	K02041	Transporters	phnC; phosphonate transport system ATP-binding protein [EC:7.3.2.2]
DRAMv	S4C6930	Lysogenic	S4C6930_2_48	100	91	40	K01990	Transporters	ABC-2.A; ABC-2 type transport system ATP-binding protein
DRAMv	S4C6930	Lysogenic	S4C6930_2_79	100	90	34	A08	Peptidase	Catlytic type: Aspartate; cleavage site is known as the 'lipobox sequence' and is Leu-Xaa-YaaCys in which Xaa is Ala or Ser and Yaa is Gly or Ala; essential step in the production of the bacterial cell wall
DRAMv	S4C6930	Lysogenic	S4C6930_2_81	100	79	51	Unknown	-	-
Vibrant	S5C6040_1	Lysogenic	S5C6040_1_96	98.8	83	30	K00138	Carbohydrate metabolism	aldB; aldehyde dehydrogenase [EC:1.2.1.-]
Vibrant	S5C6040_2	Lysogenic/Lytic	S5C6040_2_1	100	59	30	K00558	Amino acid metabolism	DNMT1, dcm; DNA (cytosine-5)-methyltransferase 1 [EC:2.1.1.37]
DRAMv	S5C6040_2	Lysogenic/Lytic	S5C6040_2_1_131	100	37	46	Unknown	-	-
DRAMv	S5C6040_2	Lysogenic/Lytic	S5C6040_2_1_134	100	86	32	Unknown	-	-
DRAMv	S5C6040_2	Lysogenic/Lytic	S5C6040_2_1_39	100	99	41	K01520	Miscellaneous (MISC)	dUTP pyrophosphatase [EC:3.6.1.23] [RN:R02100]
DRAMv	S5C6040_2	Lysogenic/Lytic	S5C6040_2_1_60	100	95	49	K00525	Nucleotide metabolism	ribonucleoside-diphosphate reductase [EC:1.17.4.1] [RN:R02024]
DRAMv/Vibrant	S5C6040_2	Lysogenic/Lytic	S5C6040_2_1_64	100	99	66	K00052	Amino acid metabolism	leuB; 3-isopropylmalate dehydrogenase [EC:1.1.1.85] [RN:R00994]
Vibrant	S5C6040_2	Lysogenic/Lytic	S5C6040_2_88	100	91	48	K01791	Carbohydrate metabolism	wecB; UDP-N-acetylglucosamine 2-epimerase (non-hydrolysing) [EC:5.1.3.14]
DRAMv	S5C7126	Lytic	S5C7126_1_4	100	92	38	K01520	Miscellaneous (MISC)	dUTP pyrophosphatase [EC:3.6.1.23] [RN:R02100]
DRAMv/Vibrant	S6C9379	Lytic	S6C9379_1_57	100	86	64	K01698	Metabolism of cofactors and vitamins	porphobilinogen synthase [EC:4.2.1.24] [RN:R00036]
DRAMv	S7C1659	Lytic	S7C1659_1_156	100	76	57	K00525	Nucleotide metabolism	ribonucleoside-diphosphate reductase [EC:1.17.4.1] [RN:R02024]
DRAMv	S7C1659	Lytic	S7C1659_1_84	100	78	20	Unknown	-	-
DRAMv	S14C3333_1	Lysogenic	S14C3333_1_1_12	100	84	36	Unknown	-	-
DRAMv	S14C3333_1	Lysogenic	S14C3333_1_1_14	100	97	31	Unknown	-	-
DRAMv	S14C3333_1	Lysogenic	S14C3333_1_1_145	100	89	38	K00943	Nucleotide metabolism	dTMP kinase [EC:2.7.4.9] [RN:R02094]
DRAMv	S14C3333_1	Lysogenic	S14C3333_1_1_16	100	67	42	Unknown	-	-
DRAMv	S14C3333_1	Lysogenic	S14C3333_1_1_178	100	92	53	K00560	Miscellaneous (MISC)	thymidylate synthase [EC:2.1.1.45] [RN:R02101]
DRAMv	S14C3333_1	Lysogenic	S14C3333_1_1_199	100	57	57	K01494	Nucleotide metabolism	dCTP deaminase [EC:3.5.4.13] [RN:R02325]
DRAMv	S14C3333_1	Lysogenic	S14C3333_1_1_265	100	94	23	Unknown	-	-
DRAMv	S14C3333_1	Lysogenic	S14C3333_1_1_92	100	78	31	K00560	Miscellaneous (MISC)	thymidylate synthase [EC:2.1.1.45] [RN:R02101]
Vibrant	S14C3333_1	Lysogenic	S14C3333_1_126	100	90	20	K00721	Glycan biosynthesis and metabolism	DPM1; dolichol-phosphate mannosyltransferase [EC:2.4.1.83]
Vibrant	S14C3333_1	Lysogenic	S14C3333_1_192	99.6	78	39	K02078	Biosynthesis of other secondary metabolites	acpP; acyl carrier protein
Vibrant	S14C3333_1	Lysogenic	S14C3333_1_202	100	79	38	K00287	Metabolism of cofactors and vitamins	DHFR, folA; dihydrofolate reductase [EC:1.5.1.3]
Vibrant	S14C3333_1	Lysogenic	S14C3333_1_65	100	92	59	K19267	Metabolism of cofactors and vitamins	qorB; NAD(P)H dehydrogenase (quinone) [EC:1.6.5.2]
Vibrant	S14C924	Lytic	S14C924_21	97.3	56	26	K00860	Energy metabolism	cysC; adenylylsulfate kinase [EC:2.7.1.25]
Vibrant	S14C924	Lytic	S14C924_31	100	70	23	K06920	Metabolism of cofactors and vitamins	queC; 7-cyano-7-deazaguanine synthase [EC:6.3.4.20]
Vibrant	S14C924	Lytic	S14C924_32	100	69	49	K01495	Metabolism of cofactors and vitamins	GCH1, folE; GTP cyclohydrolase IA [EC:3.5.4.16]
Vibrant	S14C924	Lytic	S14C924_33	100	84	30	K01737	Metabolism of cofactors and vitamins	queD, ptpS, PTS; 6-pyruvoyltetrahydropterin/6-carboxytetrahydropterin synthase [EC:4.2.3.12 4.1.2.50]
Vibrant	S14C924	Lytic	S14C924_34	100	81	35	K10026	Metabolism of cofactors and vitamins	queE; 7-carboxy-7-deazaguanine synthase [EC:4.3.99.3]
DRAMv/Vibrant	S20C7587	Lysogenic	S20C7587_1_56	100	90	24	K00558	Amino acid metabolism	DNMT1, dcm; DNA (cytosine-5)-methyltransferase 1 [EC:2.1.1.37]
DRAMv	S23C1302	Lytic	S23C1302_1_2	100	89	39	Unknown	-	-
DRAMv	S23C1302	Lytic	S23C1302_1_25	100	88	23	K00526	Nucleotide metabolism	ribonucleoside-diphosphate reductase [EC:1.17.4.1] [RN:R02024]
Vibrant	S23C1302	Lytic	S23C1302_11	99.5	50	35	K00820	Amino acid metabolism	glmS, GFPT; glutamine---fructose-6-phosphate transaminase (isomerizing) [EC:2.6.1.16]
Vibrant	S23C4524_1	Lytic	S23C4524_1_1	100	92	35	K00015	Carbohydrate metabolism	gyaR, GOR1; glyoxylate reductase [EC:1.1.1.26]
DRAMv	S23C4524_1	Lytic	S23C4524_1_1_127	99.9	84	29	U69	Peptidase	Self-processing occurs at the Ser846|+|Ala bond.
DRAMv/Vibrant	S23C4524_1	Lytic	S23C4524_1_1_55	100	51	33	K00558	Amino acid metabolism	DNMT1, dcm; DNA (cytosine-5)-methyltransferase 1 [EC:2.1.1.37]
Vibrant	S25C1736	Lysogenic	S25C1736_23	100	83	24	K00558	Amino acid metabolism	DNMT1, dcm; DNA (cytosine-5)-methyltransferase 1 [EC:2.1.1.37]
DRAMv	S27C3205	Lytic	S27C3205_1_23	100	87	30	Unknown	-	-
Vibrant	S31C4194_1	Lytic	S31C4194_1_55	100	89	39	K01491	Metabolism of cofactors and vitamins	folD; methylenetetrahydrofolate dehydrogenase (NADP+) / methenyltetrahydrofolate cyclohydrolase [EC:1.5.1.5 3.5.4.9]
DRAMv/Vibrant	S13C4017	Lytic	S13C4017_1_2	100	92	21	K00558	Amino acid metabolism	DNMT1, dcm; DNA (cytosine-5)-methyltransferase 1 [EC:2.1.1.37]
DRAMv	S13C435	Lysogenic	S13C435_1_4	100	71	31	K01494	Nucleotide metabolism	dCTP deaminase [EC:3.5.4.13] [RN:R02325]
Vibrant	S13C435	Lysogenic	S13C435_33	100	35	44	K10026	Metabolism of cofactors and vitamins	queE; 7-carboxy-7-deazaguanine synthase [EC:4.3.99.3]
Vibrant	S13C435	Lysogenic	S13C435_35	100	80	35	K06920	Metabolism of cofactors and vitamins	queC; 7-cyano-7-deazaguanine synthase [EC:6.3.4.20]
Vibrant	S13C435	Lysogenic	S13C435_36	100	85	24	K01737	Metabolism of cofactors and vitamins	queD, ptpS, PTS; 6-pyruvoyltetrahydropterin/6-carboxytetrahydropterin synthase [EC:4.2.3.12 4.1.2.50]
Vibrant	S13C435	Lysogenic	S13C435_38	100	96	44	K01495	Metabolism of cofactors and vitamins	GCH1, folE; GTP cyclohydrolase IA [EC:3.5.4.16]
DRAMv	S16C8283	Lysogenic	S16C8283_1_6	100	50	60	Unknown	-	-
DRAMv	S19C3118	Lytic	S19C3118_1_28	100	36	25	Unknown	-	-
DRAMv	S2C1567	Lytic	S2C1567_1_41	100	83	28	K00526	Nucleotide metabolism	ribonucleoside-diphosphate reductase [EC:1.17.4.1] [RN:R02024]
DRAMv	S2C1567	Lytic	S2C1567_1_42	100	89	36	K00525	Nucleotide metabolism	ribonucleoside-diphosphate reductase [EC:1.17.4.1] [RN:R02024]
DRAMv	S5C8283	Lysogenic	S5C8283_1_6	100	91	50	Unknown	-	-
DRAMv	S18C3873_1	Lysogenic	S18C3873_1_1_26	100	96	65	K01494	Nucleotide metabolism	dCTP deaminase [EC:3.5.4.13] [RN:R02325]
Vibrant	S20C2095	Lytic	S20C2095_1	100	98	34	K00558	Amino acid metabolism	DNMT1, dcm; DNA (cytosine-5)-methyltransferase 1 [EC:2.1.1.37]
Vibrant	S20C291	Lysogenic	S20C291_65	100	82	22	K00558	Amino acid metabolism	DNMT1, dcm; DNA (cytosine-5)-methyltransferase 1 [EC:2.1.1.37]
Vibrant	S28C8843	Lytic	S28C8843_10	100	86	24	K00558	Amino acid metabolism	DNMT1, dcm; DNA (cytosine-5)-methyltransferase 1 [EC:2.1.1.37]
Vibrant	S28C8843	Lytic	S28C8843_18	100	85	23	K19188	Metabolism of cofactors and vitamins	dhponh; 2,6-dihydroxypseudooxynicotine hydrolase [EC:3.7.1.19]
Vibrant	S28C8843	Lytic	S28C8843_33	100	48	30	K00558	Amino acid metabolism	DNMT1, dcm; DNA (cytosine-5)-methyltransferase 1 [EC:2.1.1.37]
Vibrant	S28C8843	Lytic	S28C8843_39	100	63	33	K03462	Metabolism of cofactors and vitamins	NAMPT; nicotinamide phosphoribosyltransferase [EC:2.4.2.12]
Vibrant	S28C8843	Lytic	S28C8843_45	100	87	24	K22847	Amino acid metabolism	cysK2; S-sulfo-L-cysteine synthase (3-phospho-L-serine-dependent) [EC:2.8.5.1]
DRAMv	S13C1748	Lytic	S13C1748_1_102	100	80	46	Unknown	-	-
DRAMv	S13C1748	Lytic	S13C1748_1_145	100	43	30	Unknown	-	-
DRAMv	S13C1748	Lytic	S13C1748_1_158	100	44	62	K00526	Nucleotide metabolism	ribonucleoside-diphosphate reductase [EC:1.17.4.1] [RN:R02024]
DRAMv/Vibrant	S13C1976_1	Lytic	S13C1976_1_1_7	100	96	48	K00789	Amino acid metabolism	S-adenosylmethionine synthetase [EC:2.5.1.6] [RN:R00177]
DRAMv/Vibrant	S17C1715	Lytic	S17C1715_1_36	100	96	48	K00789	Amino acid metabolism	S-adenosylmethionine synthetase [EC:2.5.1.6] [RN:R00177]
Vibrant	S17C1715	Lytic	S17C1715_48	100	85	17	K00558	Amino acid metabolism	DNMT1, dcm; DNA (cytosine-5)-methyltransferase 1 [EC:2.1.1.37]
Vibrant	S1C1792	Lysogenic	S1C1792_32	100	98	33	K01953	Amino acid metabolism	asnB, ASNS; asparagine synthase (glutamine-hydrolysing) [EC:6.3.5.4]
DRAMv	S1C3671	Lytic	S1C3671_1_49	100	83	41	K01520	Miscellaneous (MISC)	dUTP pyrophosphatase [EC:3.6.1.23] [RN:R02100]
Vibrant	S1C3671	Lytic	S1C3671_5	100	79	50	K01939	Miscellaneous (MISC)	purA, ADSS; adenylosuccinate synthase [EC:6.3.4.4]
Vibrant	S20C1615	Lytic	S20C1615_13	100	91	61	K00643	Amino acid metabolism	E2.3.1.37, ALAS; 5-aminolevulinate synthase [EC:2.3.1.37]
Vibrant	S20C1615	Lytic	S20C1615_14	99.9	93	48	K00852	Carbohydrate metabolism	rbsK, RBKS; ribokinase [EC:2.7.1.15]
DRAMv	S20C1913	Lysogenic	S20C1913_1_201	96.3	64	25	Unknown	-	-
DRAMv	S20C1913	Lysogenic	S20C1913_1_22	100	83	44	Unknown	-	-
DRAMv	S20C1913	Lysogenic	S20C1913_1_23	100	66	30	K00526	Nucleotide metabolism	ribonucleoside-diphosphate reductase [EC:1.17.4.1] [RN:R02024]
DRAMv	S20C1913	Lysogenic	S20C1913_1_26	100	54	41	K00525	Nucleotide metabolism	ribonucleoside-diphosphate reductase [EC:1.17.4.1] [RN:R02024]
DRAMv	S20C1913	Lysogenic	S20C1913_1_46	100	85	28	K00558	Amino acid metabolism	DNMT1, dcm; DNA (cytosine-5)-methyltransferase 1 [EC:2.1.1.37]
DRAMv	S20C1913	Lysogenic	S20C1913_1_80	100	62	37	Unknown	-	-
Vibrant	S20C1913	Lysogenic	S20C1913_142	99.7	68	34	K00619	Amino acid metabolism	argA; amino-acid N-acetyltransferase [EC:2.3.1.1]
Vibrant	S20C1913	Lysogenic	S20C1913_291	100	97	25	K00558	Amino acid metabolism	DNMT1, dcm; DNA (cytosine-5)-methyltransferase 1 [EC:2.1.1.37]
Vibrant	S20C1913	Lysogenic	S20C1913_414	100	93	36	K03462	Metabolism of cofactors and vitamins	NAMPT; nicotinamide phosphoribosyltransferase [EC:2.4.2.12]
Vibrant	S20C1913	Lysogenic	S20C1913_445	100	90	40	K03462	Metabolism of cofactors and vitamins	NAMPT; nicotinamide phosphoribosyltransferase [EC:2.4.2.12]
Vibrant	S20C1913	Lysogenic	S20C1913_446	100	93	35	K13522	Metabolism of cofactors and vitamins	K13522, nadM; bifunctional NMN adenylyltransferase/nudix hydrolase [EC:2.7.7.1 3.6.1.-]
Vibrant	S20C1913	Lysogenic	S20C1913_530	100	91	23	K03426	Metabolism of cofactors and vitamins	E3.6.1.22, NUDT12, nudC; NAD+ diphosphatase [EC:3.6.1.22]
DRAMv	S21C11368	Lysogenic	S21C11368_1_53	100	82	20	K00558	Amino acid metabolism	DNMT1, dcm; DNA (cytosine-5)-methyltransferase 1 [EC:2.1.1.37]
Vibrant	S21C11368	Lysogenic	S21C11368_53	100	82	20	K00558	Amino acid metabolism	DNMT1, dcm; DNA (cytosine-5)-methyltransferase 1 [EC:2.1.1.37]
Vibrant	S21C9230	Lysogenic	S21C9230_29	100	76	26	K00059	Biosynthesis of other secondary metabolites	fabG, OAR1; 3-oxoacyl-[acyl-carrier protein] reductase [EC:1.1.1.100]
Vibrant	S22C1895	Lytic	S22C1895_27	100	89	20	K06167	Metabolism of other amino acids	phnP; phosphoribosyl 1,2-cyclic phosphate phosphodiesterase [EC:3.1.4.55]
DRAMv	S23C3277	Lysogenic	S23C3277_1_11	100	99	42	K01520	Miscellaneous (MISC)	dUTP pyrophosphatase [EC:3.6.1.23] [RN:R02100]
DRAMv/Vibrant	S23C4997	Lytic	S23C4997_1_11	100	92	26	K00558	Amino acid metabolism	DNMT1, dcm; DNA (cytosine-5)-methyltransferase 1 [EC:2.1.1.37]
Vibrant	S23C5626	Lysogenic	S23C5626_109	99.8	83	54	K00059	Biosynthesis of other secondary metabolites	fabG, OAR1; 3-oxoacyl-[acyl-carrier protein] reductase [EC:1.1.1.100]
Vibrant	S23C5626	Lysogenic	S23C5626_114	100	96	36	K00286	Amino acid metabolism	proC; pyrroline-5-carboxylate reductase [EC:1.5.1.2]
Vibrant	S23C699	Lysogenic	S23C699_153	100	93	33	K01928	Amino acid metabolism	murE; UDP-N-acetylmuramoyl-L-alanyl-D-glutamate--2,6-diaminopimelate ligase [EC:6.3.2.13]
Vibrant	S23C699	Lysogenic	S23C699_46	100	57	37	K00067	Biosynthesis of other secondary metabolites	rfbD, rmlD; dTDP-4-dehydrorhamnose reductase [EC:1.1.1.133]
Vibrant	S23C699	Lysogenic	S23C699_47	99.9	97	45	K00973	Biosynthesis of other secondary metabolites	E2.7.7.24, rfbA, rffH; glucose-1-phosphate thymidylyltransferase [EC:2.7.7.24]
Vibrant	S23C699	Lysogenic	S23C699_73	100	99	35	K00036	Carbohydrate metabolism	G6PD, zwf; glucose-6-phosphate 1-dehydrogenase [EC:1.1.1.49 1.1.1.363]
Vibrant	S23C699	Lysogenic	S23C699_94	100	99	45	K00789	Amino acid metabolism	metK; S-adenosylmethionine synthetase [EC:2.5.1.6]
DRAMv	S25C8146	Lysogenic	S25C8146_1_11	100	54	27	GH5	Carbohydrate metabolism	GH5 endo-beta-1,4-glucanase / cellulase (EC 3.2.1.4); endo-beta-1,4-xylanase (EC 3.2.1.8); beta-glucosidase (EC 3.2.1.21); beta-mannosidase (EC 3.2.1.25); beta-glucosylceramidase (EC 3.2.1.45); glucan beta-1,3-glucosidase (EC 3.2.1.58); licheninase (EC 3.2.1.73); exo-beta-1,4-glucanase / cellodextrinase (EC 3.2.1.74); glucan endo-1,6-beta-glucosidase (EC 3.2.1.75); mannan endo-beta-1,4-mannosidas…
DRAMv	S3C2740_2	Lysogenic	S3C2740_2_1_20	98.7	77	17	Unknown	-	-
DRAMv/Vibrant	S3C2740_2	Lysogenic	S3C2740_2_1_36	100	87	23	K00558	Amino acid metabolism	DNMT1, dcm; DNA (cytosine-5)-methyltransferase 1 [EC:2.1.1.37]
DRAMv	S3C2740_2	Lysogenic	S3C2740_2_1_46	100	53	27	Unknown	-	-
Vibrant	S9C425	Lysogenic	S9C425_57	100	76	22	K05366	Glycan biosynthesis and metabolism	mrcA; penicillin-binding protein 1A [EC:2.4.1.129 3.4.16.4]
Vibrant	S9C6853	Lytic	S9C6853_44	97.9	69	23	K00952	Metabolism of cofactors and vitamins	nadM; nicotinamide-nucleotide adenylyltransferase [EC:2.7.7.1]
DRAMv	S9C7540	Lysogenic	S9C7540_1_22	97.5	49	27	Unknown	-	-
Vibrant	S12C4865	Lysogenic	S12C4865_42	99.9	64	23	K09882	Metabolism of cofactors and vitamins	cobS; cobaltochelatase CobS [EC:6.6.1.2]
Vibrant	S16C4277	Lytic	S16C4277_19	100	59	23	K00558	Amino acid metabolism	DNMT1, dcm; DNA (cytosine-5)-methyltransferase 1 [EC:2.1.1.37]
DRAMv	S18C1782	Lysogenic	S18C1782_1_2	100	98	40	K01520	Miscellaneous (MISC)	dUTP pyrophosphatase [EC:3.6.1.23] [RN:R02100]
DRAMv/Vibrant	S18C1782	Lysogenic	S18C1782_1_3	100	44	26	K00558	Amino acid metabolism	DNMT1, dcm; DNA (cytosine-5)-methyltransferase 1 [EC:2.1.1.37]
DRAMv	S18C1782	Lysogenic	S18C1782_1_37	100	88	22	Unknown	-	-
DRAMv	S18C1782	Lysogenic	S18C1782_1_60	100	95	57	K00525	Nucleotide metabolism	ribonucleoside-diphosphate reductase [EC:1.17.4.1] [RN:R02024]
DRAMv	S18C1782	Lysogenic	S18C1782_1_67	100	96	40	K01520	Miscellaneous (MISC)	dUTP pyrophosphatase [EC:3.6.1.23] [RN:R02100]
Vibrant	S18C1900	Lytic	S18C1900_1	100	91	34	K00558	Amino acid metabolism	DNMT1, dcm; DNA (cytosine-5)-methyltransferase 1 [EC:2.1.1.37]
Vibrant	S18C1900	Lytic	S18C1900_9	100	93	26	K00558	Amino acid metabolism	DNMT1, dcm; DNA (cytosine-5)-methyltransferase 1 [EC:2.1.1.37]
DRAMv	S18C4638	Lytic	S18C4638_1_61	100	89	57	K00526	Nucleotide metabolism	ribonucleoside-diphosphate reductase [EC:1.17.4.1] [RN:R02024]
a The structural properties of AMGs compared to the template structures from the AlphaFold Protein Structure Database.
